# Supplementary material for: Patterns of Immune Infiltration in Endometriosis and Their Relationship to r-AFS Stages
Source: Front Genet. 2021 Jun 18;12:631715. doi: 10.3389/fgene.2021.631715 (PMC8249861; doi:10.3389/fgene.2021.631715)
Supplement: Supplementary file 2 [file Table_2.XLSX]

## Sheet: Sheet1
Tissues	Datasets used for CIBERSORT analysis	GEO accessions
Normal endometrial tissues, NO (n = 68)	GSM150196, GSM150197, GSM150208, GSM150209, GSM150210, GSM150220, GSM150221, GSM150222, GSM150223, GSM150224, GSM150226, GSM150227, GSM190400, GSM190401, GSM190402, GSM190403, GSM190404, GSM629724, GSM629725, GSM629729, GSM1256721, GSM1256723, GSM1256731, GSM1256734, GSM1256735, GSM1256736, GSM1256737, GSM1256738, GSM1256739, GSM1256740, GSM1256741, GSM1256742, GSM1256743, GSM1256744, GSM1256745,…	GSE120103, GSE51981, GSE25628, GSE7846, GSE6364
Eutopic endometrial tissues, EU (n = 112)	GSM150191, GSM150193, GSM150195, GSM150203, GSM150211, GSM150212, GSM150213, GSM150214, GSM150215, GSM150216, GSM150217, GSM150218, GSM150219, GSM175776, GSM175779, GSM175780, GSM175781, GSM175782, GSM175783, GSM175784, GSM190395, GSM190398, GSM629720, GSM629731, GSM629734, GSM629736, GSM629737, GSM629738, GSM629739, GSM629740, GSM1256653, GSM1256655, GSM1256656, GSM1256659, GSM1256660, GSM125666…	GSE120103, GSE51981, GSE25628, GSE37837, GSE7846, GSE6364, GSE7305
Ectopic endometrial tissues, EC (n = 24)	GSM175766, GSM175767, GSM175769, GSM175770, GSM175771, GSM175772, GSM175773, GSM629721, GSM629726, GSM629728, GSM629730, GSM928780, GSM928790, GSM928792, GSM928794, GSM928796, GSM928798, GSM928800, GSM928802, GSM928804, GSM928808, GSM928810, GSM928812, GSM928814	GSE25628,GSE37837,GSE7305
All samples in the second column are from GEO accessions in the third column.
Supplementary Table 1. List of datasets used for estimation of immune cell profles.
