# Supplementary material for: Patterns of Immune Infiltration in Endometriosis and Their Relationship to r-AFS Stages
Source: Front Genet. 2021 Jun 18;12:631715. doi: 10.3389/fgene.2021.631715 (PMC8249861; doi:10.3389/fgene.2021.631715)
Supplement: Supplementary file 3 [file Table_3.XLSX]

## Sheet: Sheet1
geneNames	GSM150196	GSM150197	GSM150198	GSM150199	GSM150201	GSM150208	GSM150209	GSM150210	GSM150220	GSM150221	GSM150222	GSM150223	GSM150224	GSM150225	GSM150226	GSM150227	GSM150190	GSM150191	GSM150192	GSM150193	GSM150194	GSM150195	GSM150202	GSM150203	GSM150204	GSM150205	GSM150206	GSM150207	GSM150211	GSM150212	GSM150213	GSM150214	GSM150215	GSM150216	GSM150217	GSM150218	GSM150219	GSM175776	GSM175777	GSM175778	GSM175779	GSM175780	GSM175781	GSM175782	GSM175783	GSM175784	GSM175785	GSM175766	GSM175767
A1CF	4.9704	5.1206	4.9147	5.3374	4.966	5.0094	4.9716	4.752	5.1747	5.1274	5.0764	5.0882	4.9798	4.9834	4.9762	5.1819	4.9704	5.0803	4.9587	4.7838	4.9361	4.8509	4.774	4.9542	4.8826	5.0274	4.8866	4.548	4.9395	5.0037	5.0665	5.1813	5.0703	5.1198	4.9058	4.9623	5.2427	3.3126	3.3715	3.4966	3.4649	3.511	3.4492	3.6146	3.7944	3.488	3.6562	3.3973	3.464
A2M	7.9016	7.6085	7.7258	7.9922	7.9499	7.8424	7.3552	7.8452	8.0716	8.4763	7.8146	7.7982	8.0364	8.0083	8.1637	8.235	7.86	7.8861	7.8951	7.9122	8.1307	7.9099	7.7749	7.6343	7.6598	7.8973	7.6166	7.9109	8.2841	8.148	8.1904	8.3826	8.2292	7.5861	8.0487	8.1794	8.0613	6.7379	6.9287	6.592	7.1585	6.9414	6.9174	6.5289	6.418	6.7435	6.4439	7.6518	7.1057
A4GALT	6.4624	6.1036	7.1729	7.1918	7.1016	6.7391	6.5906	6.9481	6.7506	6.7951	6.6681	6.533	6.5891	7.1106	7.0291	6.8066	6.8656	7.2162	7.1048	7.1484	6.9694	6.64	6.5498	6.7585	7.1922	6.8951	7.3425	6.8414	6.9308	7.2096	7.4761	6.8962	6.9201	7.2458	7.1535	6.7858	6.412	4.8937	5.1221	5.5431	5.5124	5.195	5.1977	5.4346	5.6349	5.3274	5.4305	5.3541	4.9541
A4GNT	6.1071	6.1084	6.2704	6.581	6.3286	6.1967	5.9609	6.1733	6.1105	6.4592	6.3743	6.2737	6.0718	6.1262	6.1641	6.2902	6.1221	6.7446	6.212	6.212	6.3449	6.0794	5.9728	6.2592	6.1233	6.1959	6.5273	6.0475	6.175	6.262	6.2425	6.5603	6.2053	6.1149	6.3633	6.2252	6.2826	3.6063	3.5044	3.3364	3.6298	3.725	3.5665	3.6633	3.5994	3.4576	3.618	3.621	3.2542
AAAS	8.1236	7.7395	8.1526	8.181	8.3834	8.0355	8.0985	8.0991	7.9296	7.9632	7.8609	7.9595	7.8751	8.1461	8.061	7.9231	8.0823	8.1472	8.0051	8.216	8.0418	7.8708	8.0482	8.1377	8.1673	8.1899	8.2829	8.2449	7.9763	8.1208	7.9589	8.2928	7.9316	8.0355	7.9739	7.9464	7.7629	6.8673	6.7297	6.8089	6.5241	6.8597	6.6715	6.8061	6.6015	6.8673	6.6374	6.4125	6.4198
AACS	8.2669	7.8666	8.0568	8.2104	8.3343	7.9032	7.9241	7.8084	8.2714	8.1446	8.3249	8.3417	8.6254	8.1971	8.4253	8.3966	8.3007	7.7148	8.5197	7.9607	8.1769	7.8938	8.3947	8.2395	8.1174	7.9641	7.8367	8.0491	8.3976	8.2251	8.4124	8.1054	8.533	8.2974	8.4267	8.3073	8.5242	6.7654	6.4955	6.9795	6.9642	6.709	6.3628	6.806	6.7544	6.4115	6.9188	5.9651	5.9647
AADAC	5.1689	5.227	5.3045	5.227	5.0823	5.3477	5.3661	5.1596	5.3138	5.175	5.2835	5.1935	4.971	5.1323	5.227	5.0361	5.1113	5.4111	5.1429	5.149	5.3883	5.0487	5.2609	5.2434	5.3107	5.2061	5.5547	5.227	5.2517	5.0343	5.2276	5.4068	5.3967	5.1062	5.2016	5.2774	5.1124	3.3317	3.6562	3.4754	3.5098	3.5445	3.2853	3.2829	3.5268	3.2511	3.5218	3.5851	3.4202
AAGAB	6.6904	7.063	6.9636	6.9724	7.1448	6.6952	6.7948	6.63	6.7122	6.6733	6.8292	6.8197	6.9118	6.9107	6.677	6.7495	6.9621	6.8745	6.8979	6.6477	6.9119	6.7542	6.8083	6.7437	6.7875	6.7607	6.9247	6.8309	6.7482	6.785	6.7102	6.9673	6.6772	6.8378	6.7323	6.8061	6.9112	5.5228	5.2692	5.3002	5.0434	4.9472	5.0215	5.1345	5.5242	5.1091	5.0664	4.7947	4.8757
AAK1	6.064	6.2375	6.2641	6.2294	6.2469	6.1919	6.1055	6.0215	6.1628	6.2562	6.3352	6.3192	6.3445	6.2268	6.1703	6.1764	6.282	6.0639	6.16	6.0558	6.0939	6.1289	6.0985	6.2192	5.9058	6.0747	6.1176	5.9486	6.2299	6.2306	6.1282	6.2531	6.3025	6.4104	6.2747	6.3239	6.4184	4.7574	4.8093	4.8074	4.8475	4.7841	4.7838	4.7949	4.8273	4.8226	4.8596	5.0843	5.0219
AAMP	8.4932	8.378	8.4821	8.5429	8.545	8.3519	8.5856	8.6895	8.5229	8.5764	8.5582	8.5257	8.717	8.4398	8.4722	8.7266	8.4358	8.1205	8.4	8.4585	8.4381	8.4054	8.5947	8.5361	8.6008	8.6295	8.6187	8.8367	8.5498	8.7199	8.7028	8.1234	8.6438	8.0461	8.5648	8.7565	8.7629	7.7491	7.7016	7.9425	7.8386	7.7673	7.9829	7.8969	8.1054	7.9448	7.9711	7.5915	7.797
AANAT	4.4574	4.4666	4.546	4.8331	4.7765	4.5096	4.3222	4.5444	4.5753	4.7802	4.7406	4.6244	4.6469	4.5842	4.6701	4.8286	4.5675	4.7186	4.4204	4.6068	4.8914	4.4132	4.5465	4.8286	4.5525	4.6867	4.499	4.5758	4.6696	4.6305	5.1075	4.6799	5.0343	4.6469	4.5792	4.5635	4.608	2.8542	3.1251	3.1106	3.1238	2.9133	2.9715	2.8625	3.0947	3.3504	2.9487	2.9758	2.7801
AARS	9.3429	9.349	9.3114	9.397	9.7166	9.0599	9.0825	9.1516	9.1497	9.0203	8.8477	8.7493	8.9218	9.145	9.247	9.2769	9.5632	9.2342	9.4511	9.5095	9.4585	9.2364	9.4944	9.1274	9.3114	9.3386	9.1839	9.6299	9.1542	9.3755	9.285	9.1775	9.2767	9.1918	9.0861	9.0545	8.9732	8.5085	8.3533	8.4893	8.1	8.5165	8.4869	8.2962	8.5012	8.5852	8.4527	8.1597	8.2648
AASDHPPT	7.2556	7.2855	7.1499	7.0185	6.8342	7.8195	7.7686	7.5835	7.2806	7.4273	7.2941	7.1579	7.4082	7.2807	7.1687	7.1908	7.0446	6.648	7.0317	7.084	7.0925	7.085	6.9955	7.3992	6.9958	6.9612	6.9057	6.9899	6.9521	6.685	6.9343	6.7022	7.0717	6.7119	7.0659	7.1488	7.6873	5.6485	5.51	5.5063	5.5207	5.5812	5.4474	5.4876	5.0682	5.5098	5.6864	5.1863	5.838
AASS	5.8535	5.679	5.4879	5.1607	5.4895	6.0122	6.4284	6.3455	6.2027	6.0907	5.9025	6.6993	6.4138	6.1096	6.5941	6.2952	5.1937	5.5553	5.7482	5.8313	5.7115	5.7867	5.8575	6.4435	5.8094	5.8984	5.7288	6.2567	6.4045	6.2149	5.998	6.0714	6.2634	6.2993	6.2041	6.3968	6.8199	4.5445	4.8167	4.3232	5.7895	4.8523	4.7771	4.3834	4.2023	4.7114	4.0691	6.0864	6.1608
AATF	8.0072	7.8202	8.1793	7.9551	8.3181	7.7252	7.9254	7.9225	8.0165	7.9687	8.0663	7.9652	8.3119	8.0345	8.0963	7.9334	8.3724	7.9257	8.0206	8.1489	7.9007	7.9423	8.3403	7.9368	8.0334	8.0062	7.9455	8.12	8.2033	8.3028	8.2224	8.0691	8.055	7.7785	8.5522	8.1192	8.199	7.0632	6.9118	6.9791	7.2679	7.0865	7.0084	7.0321	7.1764	7.2419	7.2355	7.3646	7.3327
AATK	7.3948	7.56	7.8494	7.7959	7.874	7.48	7.4014	7.633	7.7369	7.9515	7.7918	7.6519	7.4269	7.8951	7.5982	7.6137	7.8245	8.3778	7.7132	7.7254	7.8204	7.7211	7.5687	7.5969	7.8521	7.9782	8.1224	7.9946	7.7922	8.2176	8.085	8.2645	8.0355	8.1932	7.8279	7.6964	7.6089	4.8635	4.8321	4.9208	4.6745	4.8232	4.8513	4.7265	5.2917	4.8445	4.9926	4.6661	4.7017
ABAT	5.9344	5.8648	6.0379	5.5966	5.9325	6.6861	6.985	6.7559	7.4914	7.4356	8.1405	7.3628	7.498	7.7986	8.4642	7.5484	5.5744	5.4849	5.8106	5.6024	5.7889	5.4351	6.4181	7.0959	5.7647	6.2167	6.5448	6.4629	7.4956	7.9921	7.6593	6.6327	7.5094	7.7501	7.6935	7.8964	7.073	4.901	4.4146	5.0025	5.4742	4.7756	4.1094	4.6367	4.4706	4.7924	4.7261	5.1547	5.0983
ABCA1	7.0461	6.6512	6.3583	6.0344	6.2242	6.8562	6.7743	7.0501	6.9079	6.7984	6.8336	6.91	6.821	7.0066	7.1497	6.7665	6.23	6.8087	6.0315	6.6117	6.4378	6.7437	6.4328	6.7645	6.5786	6.4735	6.5309	6.7608	6.9887	6.8639	6.7861	6.593	6.5612	6.6404	7.0179	6.7649	6.8019	4.2707	4.4965	4.2434	5.5046	5.0159	4.9864	4.408	3.706	4.4046	4.2894	5.3929	5.8411
ABCA11P	6.3993	6.5784	5.9954	5.7018	5.5205	6.1085	6.0045	5.6217	5.8722	5.9785	5.7247	6.042	5.7432	5.7909	5.5907	5.5658	5.9793	5.2061	6.0097	5.8138	6.0395	6.0291	5.4907	6.0068	5.4859	6.0627	5.2075	6.0157	5.8496	5.3087	5.5107	5.2417	5.3532	5.5344	5.7246	5.8188	5.913	4.709	3.9147	4.1853	3.4289	4.2373	4.46	4.3916	3.9166	4.5737	3.9835	5.0718	4.446
ABCA12	3.7321	3.8052	3.7925	3.5716	3.9656	4.8497	4.5328	4.4595	3.908	4.3599	3.984	3.6105	3.7148	3.9806	3.6775	3.8189	3.7444	4.0492	3.7195	3.9161	3.7042	3.6863	3.8108	3.9301	4.3504	3.7144	4.1422	3.9759	3.8374	3.8018	3.7974	3.7415	3.9494	3.8476	3.869	3.8373	3.7935	2.4122	2.5571	2.5649	2.7605	2.6158	2.6139	2.5962	2.6764	2.6372	2.719	2.6597	2.4965
ABCA2	5.7998	5.9008	6.261	6.2099	6.1829	6.1572	5.7635	6.2419	5.8171	6.066	5.8698	5.6724	6.0312	6.2851	6.2223	6.3278	6.1478	6.1286	5.8397	6.3151	6.1744	6.1041	6.1479	6.0235	6.0701	6.2944	6.5144	6.1876	6.0176	6.0163	6.1486	6.3189	5.9906	6.2092	6.0222	5.9583	5.9555	4.2204	4.3366	4.2198	4.3181	4.3194	4.3276	4.2265	4.3823	4.3681	4.089	4.3148	4.2605
ABCA3	6.2179	6.18	6.8793	6.8661	6.7109	6.6485	6.4179	7.0153	6.6373	7.0137	7.3311	7.4797	7.3984	7.3046	7.1961	7.112	6.8371	6.9035	6.9057	6.6475	6.7519	6.5451	6.9356	6.5687	6.6234	7.1448	7.0842	6.7713	7.3564	7.2932	7.3122	6.9539	7.1706	6.9715	7.2997	6.9756	7.0744	4.7226	4.6793	4.7923	4.9851	4.7207	4.6782	5.1399	5.0802	4.8308	4.8948	5.4521	5.5552
ABCA4	5.3419	5.5476	5.4861	5.8198	5.4731	5.5494	5.5221	5.5931	5.4871	5.5197	5.7169	5.4721	5.5907	5.4657	5.5734	5.5838	5.5143	5.8306	5.471	5.4212	5.4741	5.4821	5.631	5.6099	5.5047	5.6215	5.7533	5.3451	5.5717	5.3707	5.7486	5.8483	5.7405	5.588	5.5547	5.7707	5.704	3.9522	3.8705	3.9635	4.0427	3.9631	4.0021	3.9646	4.0268	4.0185	3.8636	3.8355	3.8459
ABCA5	6.6431	6.0035	5.8781	5.3603	5.3049	7.5989	7.3349	6.9949	6.3692	6.7602	6.6085	6.5937	6.359	7.1446	6.3451	5.8621	5.3805	5.6681	6.4686	6.1022	6.047	5.8237	6.2409	6.5366	6.4041	5.7011	6.1088	7.3278	6.1532	6.0748	6.0869	5.6503	5.7763	6.7519	6.2529	6.2449	5.5647	4.8438	5.3581	5.1644	4.9917	5.5276	4.6784	4.7632	4.285	4.7929	4.7201	4.8532	4.9268
ABCA6	4.5976	4.691	4.6653	4.2828	4.7594	4.7521	4.6965	4.7043	4.8881	4.7393	4.5225	5.6624	5.0063	4.7618	4.9326	4.463	4.5013	4.8613	4.7179	4.6352	4.6503	4.6438	4.836	4.9797	4.8591	4.5086	4.643	5.1915	4.4783	5.0418	4.5655	4.7859	4.6533	4.4117	5.2534	4.6194	4.7573	3.0683	2.936	3.0222	4.2945	3.4865	3.4976	3.2675	2.8218	3.2753	3.3492	6.7997	4.7055
ABCA7	5.741	5.889	6.3068	6.5228	6.4703	6.3632	6.2407	6.3967	6.2221	6.4854	6.5414	6.4864	6.5099	6.8278	6.4332	6.2955	6.2463	6.3301	6.385	6.2599	6.2893	6.4492	6.2087	6.3787	6.563	6.5541	6.879	6.2433	6.6908	6.7676	6.8868	6.3106	6.5491	7.1315	6.5776	6.405	6.3721	5.0234	5.0386	5.261	5.096	5.0526	5.1272	5.3585	5.068	5.0667	4.9323	5.1377	4.9306
ABCA8	4.5015	5.3157	5.3781	4.693	5.0362	4.8349	5.0782	4.9621	5.3637	5.4054	5.2385	6.0918	4.5759	5.5757	6.2086	4.9557	4.5422	4.8774	4.5566	5.2185	4.9625	4.7638	4.7109	5.2296	4.4768	5.4526	5.1157	5.0113	5.6529	5.7686	4.9306	5.1048	4.9563	5.2366	5.4247	4.7089	5.041	3.214	3.554	3.3204	5.2015	3.9225	3.9605	2.8866	3.7343	3.6983	3.334	5.233	5.1649
ABCB1	5.8686	5.4457	5.209	4.9783	5.4833	5.2557	5.4741	5.2815	5.4727	5.3602	5.3385	5.484	5.8416	5.4996	5.833	5.4393	5.6547	5.3856	5.2813	5.2715	5.4841	5.3726	5.4305	5.3133	5.1106	5.3117	5.4718	5.5246	5.6479	5.5508	5.5857	5.6562	5.9157	5.3602	5.4569	5.4603	5.6151	3.591	3.4751	3.5487	3.629	3.7412	3.9427	3.5798	3.6007	3.6809	3.5853	3.9548	3.8404
ABCB11	4.4624	4.4767	4.6267	4.7486	4.6282	4.5417	4.4589	4.6985	4.6784	4.6907	4.5777	4.6311	4.5619	4.5555	4.612	4.6916	4.5812	5.0788	4.5291	4.5789	4.6524	4.5933	4.4968	4.5733	4.8135	4.6206	4.626	4.4889	4.6089	4.7078	4.8689	5.0873	4.7104	4.7784	4.6149	4.662	4.5718	3.107	3.097	3.159	3.2344	2.9556	3.2893	3.3017	3.3221	3.1563	3.172	3.2189	3.1243
ABCB4	4.7047	4.4575	4.5667	4.7628	4.6455	4.4392	4.4612	4.5469	4.4503	4.5716	4.4224	4.4011	4.7094	4.5059	4.575	4.6094	4.7069	5.0126	4.5196	4.5863	4.6833	4.7237	4.6534	4.5874	4.4703	4.7215	4.7804	4.3481	4.6459	4.4686	4.8961	4.915	4.728	4.5854	4.5499	4.7187	4.6375	3.0264	3.0996	3.1436	3.1377	3.131	3.1454	3.1409	3.303	3.125	3.2843	2.9978	2.9424
ABCB6	6.3983	6.5049	6.3635	6.6838	6.8987	6.6014	6.6954	7.2185	6.5053	6.6648	6.0536	6.1917	6.67	6.5194	6.7141	6.3998	6.8077	6.8413	6.7685	7.0874	6.7543	6.6242	6.8412	6.7239	7.129	6.8842	6.9683	7.1269	6.6715	6.6675	6.8891	7.1106	6.6559	7.1164	6.5917	6.6659	6.5967	4.5999	4.6781	4.7118	4.6363	4.9798	4.6477	4.7371	4.6962	4.9428	4.6762	5.0324	4.908
ABCB7	7.5165	6.9568	6.7631	6.6051	6.8723	6.7477	6.972	7.1112	6.7523	6.6665	6.6371	6.781	6.7947	6.6082	6.6969	6.6287	6.7947	6.4538	6.9514	7.3077	6.8956	7.0543	6.923	6.8488	7.2241	6.7672	6.3671	6.9204	6.6155	6.7687	6.8938	6.2854	6.937	6.9256	6.7723	6.1545	6.7126	5.9711	6.3322	5.9615	5.7017	5.8877	6.109	5.9589	6.2534	6.2523	5.8256	6.3391	6.7426
ABCB8	6.1739	6.4382	6.7669	7.0735	6.8155	6.371	6.3175	6.448	6.5594	6.6782	6.7338	6.6151	6.7184	6.8711	6.7935	7.023	6.6487	6.4715	6.4758	6.4292	6.611	6.4108	6.4585	6.6677	6.2675	6.825	6.8742	6.2919	6.7229	6.6946	6.9556	7.0214	6.8956	6.662	6.5557	6.72	6.6721	5.2229	4.659	5.0805	4.7333	4.7834	4.9633	4.9323	5.2928	5.1431	4.7689	4.8558	4.7092
ABCB9	5.9127	5.9525	6.0893	6.2245	6.2906	6.9711	6.7217	6.2944	6.2676	6.5324	6.3839	5.911	5.9357	6.6456	6.0434	5.8	6.1165	6.4226	6.2003	6.3378	6.0514	6.0317	6.0265	6.1812	6.4164	6.1588	6.7217	6.2916	6.1521	6.2425	6.376	6.3453	5.8974	6.6172	6.1758	5.9786	5.7817	3.5505	3.7387	3.6938	3.8017	3.6866	3.6567	3.6518	3.5575	3.8596	3.7403	3.7381	3.82
ABCC1	8.467	8.3009	8.548	8.3201	8.3913	7.9283	7.7064	7.9245	8.1225	7.96	8.0245	7.8817	7.7165	8.2499	8.086	8.0648	8.214	7.8229	8.1722	8.4609	8.2982	8.3489	7.9721	7.8835	7.7286	8.3333	7.0946	7.8446	8.2302	7.8594	7.8899	7.3962	7.7525	8.1449	7.9205	8.0241	7.802	7.3098	7.4252	7.0228	7.0784	7.2759	7.4871	7.1541	7.023	7.3306	7.2434	6.6636	7.0008
ABCC10	7.8432	8.1266	7.9659	7.9087	8.2434	7.9954	7.9712	7.8301	7.856	8.0786	8.0259	7.9798	8.0698	8.0613	8.0314	8.0298	8.1684	7.9412	7.8913	8.2108	8.097	8.1135	7.9107	7.9348	7.5641	7.8781	7.7215	7.9278	7.9786	7.8001	8.1574	7.5689	7.946	8.1402	7.8727	7.9904	7.8347	6.538	6.6167	6.5698	6.3513	6.6913	6.69	6.5362	6.2112	6.5892	6.3615	6.1839	6.306
ABCC2	4.7571	5.2037	5.1097	5.6366	4.9899	4.9638	5.0569	4.9068	5.0413	5.2571	5.2597	5.1734	5.0765	4.911	4.8063	5.2249	5.0583	5.5634	4.9984	4.813	5.1818	4.8288	4.954	5.0245	5.0475	5.1053	5.3254	4.8254	5.1353	5.252	5.6828	5.3739	5.6112	4.7879	5.0245	5.2576	5.2887	3.5856	3.5931	3.4169	3.6214	3.6198	3.6148	3.4248	3.405	3.4169	3.4814	3.3597	3.1782
ABCC3	6.962	6.9696	7.1539	7.2039	7.2607	7.2123	6.9375	6.7867	8.2554	8.109	8.3561	8.6501	8.5112	8.4858	8.5256	8.4469	7.0116	7.4204	7.0208	7.372	7.1566	7.5693	6.7138	7.039	6.7568	6.9578	7.1402	6.6812	8.541	9.2088	8.7687	8.7517	8.3807	9.0415	8.5236	8.6025	8.2931	5.4061	5.2967	5.6695	6.898	5.3828	6.0506	5.8638	5.7764	5.7235	5.3984	6.1454	5.9021
ABCC4	5.4733	5.4486	5.343	5.081	5.1783	5.054	5.1595	5.1258	5.0386	4.9958	5.0129	5.1427	5.1681	4.9268	5.1645	5.1107	5.3607	5.1824	5.085	5.0115	5.3591	5.3325	5.5751	5.5558	5.3362	5.5093	5.2253	5.7238	5.304	5.0296	5.1466	4.9806	5.2668	4.9181	5.0299	5.1473	5.466	3.8559	3.8313	3.9867	3.9186	3.969	3.9144	3.7247	3.7859	3.8914	4.0546	3.9492	3.9474
ABCC5	7.0246	6.608	6.8578	6.9009	6.854	6.7597	6.8182	6.8419	6.6252	6.6489	6.6701	6.8155	6.8031	6.5701	6.8706	6.8992	6.8962	6.8143	6.7653	6.8765	6.6527	6.5593	7.4664	7.2355	6.9593	7.2322	6.681	7.0483	6.7967	6.725	6.6563	6.6846	6.6822	6.66	6.7272	6.6382	6.6464	5.7491	5.8634	6.0252	5.5848	6.4745	5.8075	5.6293	5.5074	5.8564	5.9955	5.6723	5.5026
ABCC8	5.9613	6.1752	6.0423	6.0912	6.2841	7.0675	6.9382	7.4743	7.2344	7.3928	6.8608	6.8165	7.5358	7.0714	7.5136	7.503	6.2083	6.7222	6.0812	6.3787	6.5822	6.191	6.4252	6.6997	6.4952	6.2554	6.5362	6.2419	7.5241	7.2897	7.2641	7.1822	6.99	7.8867	6.8138	7.5037	7.2779	4.647	4.4763	4.6985	5.4007	4.4692	4.549	4.5603	4.8045	4.5795	4.5943	4.4098	4.1238
ABCC9	4.7945	5.0763	4.7695	4.6079	4.6381	4.9141	4.8991	4.8601	5.0154	4.8854	5.0151	4.9947	4.7817	4.8095	4.9887	4.9016	4.8364	4.9347	4.7448	4.7259	4.5766	4.7151	4.6652	4.8621	4.698	4.8068	4.7705	4.8468	4.9226	4.935	4.8154	4.8839	4.8195	4.9027	4.7784	4.996	4.9634	3.1199	3.1782	3.2171	3.6081	3.1688	3.3201	3.1457	3.2039	3.222	3.183	3.4727	3.3066
ABCD1	6.4157	6.5429	6.8807	7.0531	6.9727	7.2119	7.0316	7.0114	6.5907	6.9013	6.8838	6.5995	6.7766	7.0543	6.7703	6.9655	6.9086	6.7046	6.6518	6.362	6.5112	6.636	6.8764	7.2374	6.6494	7.1748	7.0211	6.8801	6.7705	6.8771	7.101	7.0354	6.7608	6.6398	6.7486	6.7465	6.7448	4.7661	4.8637	4.9764	4.9539	4.8862	4.8716	4.9876	5.5831	5.0469	4.9975	4.8819	4.7791
ABCD2	3.7665	3.7163	3.6013	3.5948	3.521	3.5911	3.634	3.4073	3.6034	3.4632	3.7861	3.435	3.4215	3.3617	3.3699	3.4538	3.5199	3.9301	3.5625	3.7526	3.6209	3.6981	3.2876	3.4757	3.5519	3.431	3.4874	3.4439	3.3673	3.4423	3.3644	3.5225	3.4092	3.5428	3.4521	3.4702	3.5225	2.3939	2.3576	2.4384	2.4273	2.4091	2.4884	2.4272	2.5159	2.9065	2.4039	2.5787	2.1967
ABCD3	7.518	7.2372	7.0342	6.6071	6.5537	7.0668	7.4662	7.5171	7.0424	7.229	7.4449	7.3375	6.9741	7.211	6.7646	6.9985	7.1345	6.2812	7.0273	6.7492	7.6412	7.1566	7.2296	7.0762	7.4251	7.6466	6.6288	7.2036	7.5163	7.0064	7.2061	6.0679	7.3267	6.7268	7.1884	7.4902	6.6989	6.7147	6.1218	6.8879	6.204	6.0645	6.1809	6.2748	6.1312	6.2476	6.3192	5.6369	5.6023
ABCD4	7.473	7.266	7.2478	7.278	7.4487	7.1859	7.1038	7.276	7.2066	7.3659	7.3572	7.3521	7.1879	7.2714	7.3218	7.4409	7.4228	7.1437	7.444	7.437	7.3462	7.4152	7.413	7.2255	7.2558	7.3381	7.3505	7.3064	7.4169	7.34	7.2564	7.5135	7.4238	7.3759	7.4548	7.134	7.3157	5.592	5.6984	5.6394	5.6881	5.6956	5.5253	5.7512	5.7381	5.573	5.6593	5.5241	5.3554
ABCE1	8.3334	8.4187	8.2314	7.8397	8.028	7.5933	7.9559	7.8691	8.1512	8.0355	7.9357	7.8241	8.1722	7.8958	7.9583	8.1253	8.3586	7.7915	8.1769	7.8997	8.2474	8.213	8.2448	8.2453	7.9715	8.3619	7.247	8.088	7.984	7.9608	7.9871	6.912	8.1082	7.6365	7.9906	8.3435	8.5457	7.4356	7.1853	7.3473	7.1055	7.142	6.9652	7.2411	6.808	7.3319	7.204	6.9435	6.7246
ABCF1	8.6979	8.7965	8.9342	9.0928	9.3689	8.4847	8.7048	8.6452	8.7787	8.7902	8.8258	8.8004	9.0069	8.9645	9.1142	9.0366	8.9405	8.5212	8.9323	8.9314	8.7257	8.8512	8.754	8.6584	8.5494	8.8159	8.3851	8.6893	8.801	8.853	9.0384	8.7945	8.9009	8.4398	8.993	9.0561	9.0086	7.3731	7.2517	7.3827	7.3075	7.286	7.4391	7.2177	7.5592	7.357	7.4168	6.9743	7.0997
ABCF2	6.2244	6.3191	6.4642	6.7387	6.7505	6.2254	6.2434	6.4031	6.5324	6.5943	6.549	6.4804	6.592	6.6011	6.6291	6.8569	6.7068	6.5407	6.4445	6.3264	6.5879	6.4616	6.4328	6.3444	6.4208	6.4936	6.534	6.2903	6.6658	6.4394	6.8719	6.7154	6.6819	6.5093	6.6724	6.7431	6.7187	5.2649	5.0469	5.2552	5.4364	5.0319	5.3678	5.1684	5.5499	5.3975	5.3645	5.3974	5.1441
ABCF3	7.6689	7.5966	7.6278	7.9897	8.0876	7.7842	7.8187	7.8552	7.6065	7.7536	7.7605	7.7175	7.9176	7.7554	7.7927	7.8287	7.7637	7.7346	7.7605	7.7189	7.5183	7.5978	7.8498	7.7574	7.7775	7.8142	7.9281	7.8618	7.8053	7.6966	7.9198	7.5567	7.7605	7.5718	7.7808	7.6897	7.6993	6.8183	6.3418	6.7487	6.6554	6.5703	6.6595	6.8162	7.0152	6.8734	6.7313	6.4159	6.4682
ABCG1	6.1291	5.6005	5.7927	5.8387	5.49	8.458	8.6578	8.2735	7.4244	7.7258	7.713	7.3815	7.2574	8.625	7.2015	7.0889	5.5427	5.7935	6.2572	6.0911	5.7481	6.1167	7.149	7.3994	7.144	6.2548	8.0973	6.7328	7.5132	6.8784	6.5644	6.6016	6.3567	6.7328	7.6531	6.9816	7.1595	4.1264	4.2555	4.6923	5.6432	4.6591	4.4801	4.4273	3.7489	3.9942	4.5689	4.7376	5.2261
ABCG2	8.752	7.9095	7.5924	7.7888	8.0314	6.6136	6.8906	6.769	6.984	6.6774	6.5376	6.7876	6.98	6.6229	6.5517	6.8127	8.2753	7.008	7.9297	7.9118	8.1097	7.6175	7.3146	6.6432	6.986	7.6753	6.1686	7.4038	6.5471	6.4305	6.2792	6.6605	7.0908	5.8165	7.0671	6.0359	6.743	6.5672	6.3169	5.887	5.1318	6.1724	5.791	5.9438	6.2041	6.0959	6.2842	4.9736	5.5538
ABCG4	6.402	6.3018	6.3804	6.9364	6.5145	6.4492	6.3317	6.2748	6.3275	6.5329	6.5024	6.2673	6.3659	6.4915	6.6238	6.463	6.5642	6.8757	6.3354	6.5335	6.5336	6.361	6.2436	6.4651	6.5381	6.3522	6.6493	6.4411	6.422	6.3922	6.3842	6.8561	6.5051	6.9151	6.4516	6.593	6.6127	4.2793	4.3202	4.3033	4.5864	4.4585	4.6944	4.2264	4.5286	4.5475	4.2414	4.5637	4.406
ABCG5	4.3381	4.2513	4.4844	4.9421	4.1634	4.186	4.2122	4.2663	4.4308	4.2951	4.2795	4.3932	4.2486	4.2239	4.3499	4.3716	4.4263	4.8255	4.2832	4.5458	4.3368	4.2419	4.4601	4.4354	4.3502	4.3489	4.4288	4.2845	4.3598	4.4163	4.7055	4.8202	4.4804	4.2602	4.4921	4.4258	4.4005	2.9699	3.1215	3.1111	3.0278	3.1616	3.4509	3.1293	3.1887	3.1743	3.3307	2.8891	2.9454
ABHD10	8.0392	8.0217	7.8101	7.5324	7.4465	7.685	7.8941	7.309	7.6916	7.4825	7.4276	7.2644	7.4811	7.3642	7.1572	7.3828	7.8864	7.1633	7.6859	7.5655	7.7755	7.6733	7.5354	7.6708	7.8245	7.7454	7.226	7.557	7.2363	7.1133	7.2979	6.6723	7.4707	6.8481	7.1219	7.2346	7.2244	6.9492	6.2182	6.7984	5.5804	6.4782	6.5488	6.741	6.4131	6.7246	6.7713	6.3886	6.3168
ABHD11	7.1783	6.8463	7.3507	7.5795	7.2224	7.2494	7.238	7.0669	7.3636	7.4448	7.4582	7.1864	7.1992	7.6007	7.3305	7.4115	6.9389	6.9715	6.9971	6.7908	7.3312	7.253	6.9097	7.1494	7.1011	7.1706	7.4562	7.0015	7.3462	7.4862	7.3601	7.3695	7.3832	7.1024	7.215	7.5819	7.0539	5.7225	5.864	6.0091	5.8091	5.6429	5.5769	5.7427	5.7808	5.8625	5.7327	5.1314	5.0536
ABHD2	6.8258	6.8142	7.1416	6.9375	7.1121	7.2036	7.0153	7.4333	6.9187	6.863	6.79	6.6129	7.0399	7.1365	7.1424	7.2268	6.9738	6.936	6.8276	6.8726	6.9843	7.0089	7.2272	7.2798	7.3245	7.0001	6.7682	7.4139	6.9233	6.8579	6.9781	6.8631	7.1067	6.6566	6.6928	7.3348	6.9959	5.1883	5.082	5.0929	5.0524	4.9494	5.2597	5.1078	5.1347	5.1821	5.1476	5.0652	5.0909
ABHD3	7.168	7.3828	6.9515	6.2431	7.1888	7.421	7.5594	7.1977	7.6153	7.6468	8.0403	7.7016	8.048	7.7696	7.8454	7.4667	7.4473	6.1099	7.454	6.8536	7.1677	6.7088	7.7246	7.781	7.3743	7.5524	6.6199	7.7677	8.0885	7.5026	7.6626	6.7477	7.5829	7.3665	8.1739	7.6122	7.6873	6.8462	6.4819	6.6061	7.2421	6.7045	5.7411	6.3344	5.8859	6.8257	6.3273	6.5358	6.1659
ABHD4	6.3754	6.5985	6.5673	6.6577	6.4307	6.3969	6.5681	6.3227	6.5072	6.613	6.5872	6.74	6.6099	6.4786	6.6161	6.7751	6.3324	6.692	6.5539	6.4294	6.3425	6.4601	6.397	6.4839	6.4181	6.5474	6.6146	6.4395	6.6208	6.4063	6.3513	6.5953	6.6782	6.3861	6.5036	6.4943	6.568	5.6621	5.4882	5.6588	5.7101	5.7322	5.9135	5.6925	6.129	5.6603	5.7525	5.5823	5.3999
ABHD5	5.4327	5.5343	5.6091	5.5055	5.4635	6.5676	6.6738	6.2955	6.0561	6.5137	6.3322	6.1327	5.9255	6.496	5.9734	5.7795	5.6371	5.4496	5.7942	5.632	5.8116	5.7787	5.9812	6.2016	6.1938	5.6721	6.1789	6.0577	6.1444	5.8218	5.7818	5.5122	5.7515	5.681	6.098	5.8245	6.1471	4.2289	4.0689	4.4868	4.6883	4.1048	3.8633	4.0591	4.1341	4.0385	4.2501	4.1818	4.4642
ABHD6	5.5054	5.4337	5.6628	5.7111	5.338	5.4664	5.5257	5.8901	5.8068	5.5599	5.4708	5.4249	5.5237	5.6469	5.616	5.7305	5.318	5.4289	5.4502	5.4183	5.5037	5.441	5.6947	5.7319	5.5568	5.6506	5.4972	5.5864	5.9267	5.7458	5.7315	5.3866	5.6513	5.6232	5.6399	5.602	5.5836	4.379	4.1192	4.4412	4.3785	4.3387	4.1239	4.2678	4.2091	4.2546	4.2678	4.3429	4.2539
ABHD8	5.8145	6.1167	6.2358	6.2648	6.0574	5.8145	5.667	5.6275	5.6986	5.7915	5.6427	5.5693	5.7122	5.701	5.8145	5.9158	5.9053	6.3132	5.6827	6.0888	5.8788	5.9414	5.7718	5.748	5.8323	6.0466	6.0297	5.7678	5.4996	5.9889	6.3556	5.9488	5.6518	5.3515	5.3885	5.6327	5.5249	4.4765	4.2749	3.9695	3.8301	4.3507	4.771	4.2849	4.5965	4.6991	4.1444	4.3458	4.6591
ABI1	6.987	6.6721	6.5049	6.1257	6.2452	6.7307	6.8991	6.7635	6.8023	7.0437	7.0288	7.1288	6.9676	6.9914	6.8038	6.784	6.4177	6.1958	6.6226	6.6061	6.7989	6.9034	6.6478	6.7977	6.5772	6.6823	6.2929	6.734	6.9074	6.6996	6.7974	6.1134	6.8592	6.728	7.0119	6.85	6.7545	5.8774	5.9886	5.974	6.1628	5.8807	5.9175	5.804	5.3236	5.6373	5.6926	6.0771	6.1385
ABI2	8.0591	7.908	7.892	7.6505	7.8137	7.4435	7.3742	7.5319	7.3749	7.6473	7.4278	7.5501	7.4272	7.5086	7.5749	7.416	7.8313	7.4873	7.7057	7.7838	7.679	7.7776	7.8672	7.5733	7.6193	7.6889	7.3092	7.5865	7.4877	7.2511	7.2237	7.2897	7.3246	7.2099	7.3735	7.5013	7.4447	6.3738	6.3373	6.2146	6.1466	6.4745	6.4803	6.3435	6.3596	6.5054	6.4119	6.2141	6.4705
ABI3BP	5.4204	5.9995	5.1769	5.4381	5.1475	5.8913	6.4436	5.7657	5.9292	6.011	5.6508	6.1419	5.575	5.332	6.2617	5.8724	5.5833	5.6423	5.4972	5.6372	5.6187	5.6848	5.6751	5.6441	5.3265	5.1675	5.8172	5.8514	6.306	5.895	5.813	5.4321	5.7737	5.5016	5.5029	5.7798	6.2641	3.9447	3.9691	4.4111	4.5076	4.2234	4.1415	4.8391	4.3025	3.9564	3.2859	5.6313	5.189
ABL1	9.9832	9.8903	10.0328	9.7914	10.1766	9.3093	9.2667	9.5053	9.3825	9.4927	9.1343	9.7151	9.5921	9.5278	9.8783	9.7698	10.3547	10.1448	9.4789	10.3471	9.8275	9.9652	9.8819	9.356	9.4435	9.8945	9.179	9.5978	9.9108	9.4335	9.4489	9.3912	9.3773	9.5181	9.6837	9.1772	9.6358	8.3286	8.8131	8.037	8.3893	8.5182	9.009	8.2764	8.6492	8.6268	8.1686	7.9039	8.0997
ABL2	6.7901	6.7533	6.7905	6.8268	6.6622	6.4911	6.5962	6.4782	6.5932	6.6677	6.5909	6.7376	6.6991	6.6801	6.8499	6.826	6.7011	6.7922	6.7202	6.7337	6.5514	6.7256	6.6308	6.6857	6.7089	6.6421	6.7555	6.7058	6.6578	6.7519	6.7371	6.9635	6.7271	6.7556	6.6733	6.9976	6.8472	5.2832	5.5471	5.2805	5.3756	5.3752	5.5795	5.4509	5.0294	5.2282	5.2769	5.6825	5.6626
ABLIM1	8.3174	8.2005	8.2856	7.9634	8.0518	7.6893	7.9648	7.8252	8.3298	8.2456	8.5259	8.4544	8.362	8.375	8.7314	8.2025	7.7009	8.0799	7.9392	8.6934	8.2448	8.6753	8.1625	7.7756	7.7052	7.8836	7.7675	7.9775	8.3756	8.4701	8.4812	7.9733	7.8779	8.1156	8.7624	8.1473	8.0213	7.0915	6.9329	6.9714	7.7567	6.8157	7.451	7.3365	6.9617	7.0532	6.8868	9.552	9.7717
ABLIM3	5.4308	6.3315	6.1334	6.2538	7.1262	6.0442	5.5035	6.0767	5.9445	5.9506	5.6712	5.8767	7.6952	6.8888	7.6772	6.1089	6.3297	6.3562	6.2969	5.5179	6.1663	6.2896	6.4852	5.8323	6.3015	6.2543	6.2452	6.2518	6.422	6.0469	7.5267	6.7385	6.8001	7.5539	7.0976	6.0785	7.7489	4.4571	4.202	4.5815	5.0031	4.0596	4.7667	4.6951	5.202	5.0212	4.3991	5.5601	4.839
ABO	5.8128	6.0056	5.625	6.1116	6.0988	6.6088	6.336	6.5687	6.6017	6.1949	6.2121	6.1608	6.4182	6.3456	6.2641	6.3421	6.1783	6.0764	5.9606	6.2747	6.2464	6.1465	6.1013	6.2421	6.307	6.1758	6.9266	6.3173	6.1013	5.8847	6.056	5.8852	6.2488	6.5793	6.1656	6.3579	6.0909	4.2773	3.9965	4.3832	4.4033	4.1775	4.4435	4.4867	4.83	4.1128	4.2614	4.3013	4.3757
ABR	7.3303	7.4702	7.318	7.3984	7.4581	6.9304	7.0495	7.1639	6.9812	7.2319	7.3399	7.2083	7.8101	7.4571	7.6501	7.4766	7.6254	7.0555	7.4684	7.5634	7.3973	7.6409	7.3891	7.0203	7.0781	7.5555	7.0307	7.5369	7.586	7.6147	7.4579	7.2601	7.4515	7.363	7.4504	7.4795	7.3295	5.7948	5.4981	5.5541	5.789	5.787	5.9951	5.7087	5.793	5.9151	5.8034	5.9986	5.7391
ABT1	8.0135	8.0344	7.8745	7.9525	7.9599	7.904	8.0145	7.9184	7.9822	7.9254	8.1248	8.0389	7.9184	7.9184	7.7729	8.0418	7.9137	8.0259	7.8304	7.9776	7.8353	7.901	7.8193	7.9118	7.912	7.8987	7.9969	7.8287	7.7848	7.9642	7.7665	8.0288	8.0164	7.6317	7.956	7.9253	7.754	6.8836	6.2466	6.5737	6.6019	6.6103	6.6978	6.5514	7.2647	6.8363	6.8076	6.5345	6.466
ABTB2	6.3668	6.609	6.8974	7.2085	6.9393	6.4639	6.7274	6.9264	6.2099	6.5522	6.6469	6.5554	6.6988	6.5873	6.7264	6.9257	7.0169	7.4094	6.8039	6.69	6.7572	6.5759	6.9948	6.8213	6.9786	7.0999	7.4059	6.9404	6.8347	6.7231	7.0486	7.3787	7.2642	6.624	6.7562	6.7253	6.8395	4.7632	4.5089	4.891	4.6016	4.6509	4.7435	4.4568	4.8236	5.1475	4.8336	4.307	4.4393
ACAA1	8.4826	8.0002	8.1727	8.349	8.4503	8.2063	8.1862	8.3614	8.2951	8.4415	8.1514	8.0968	8.4301	8.3281	8.3075	8.5921	8.4634	7.8845	8.2765	8.8762	8.2052	8.2814	8.3562	8.4904	8.5076	8.2143	8.1007	8.5177	8.322	8.2722	8.3009	8.0353	8.5613	8.6692	8.3402	8.0098	8.2327	7.6383	7.4175	7.6757	7.4155	7.5589	7.2226	7.5181	7.627	7.54	7.7078	7.4397	7.3253
ACAA2	7.7586	7.5097	7.6317	7.7677	7.7876	7.3991	7.3382	7.6041	7.3928	7.5428	7.3258	7.4361	7.7	7.3285	7.5918	7.6699	8.0287	8.0463	7.8193	8.06	7.934	7.5814	7.8362	7.6773	7.918	7.8985	7.8885	7.809	7.7289	7.7804	7.7825	7.9723	7.7866	7.6031	7.5528	7.5389	7.544	6.2372	5.7018	5.9124	5.8569	6.0766	5.9585	5.9955	6.1781	6.2908	6.3635	6.0068	5.9195
ACACA	7.4677	7.6484	7.7145	7.7328	7.907	7.8114	7.9668	7.8616	8.0136	7.7326	7.7234	7.7048	7.7121	7.7706	7.8623	7.6925	7.7234	7.35	7.7272	7.5395	7.481	7.5525	8.0628	7.9424	7.9934	7.8227	7.7822	7.9047	7.6596	7.7166	7.6826	7.7919	7.699	7.8342	7.8615	7.8471	7.5054	5.7443	5.628	5.601	5.5149	5.7427	5.4866	5.5528	5.5902	5.6642	5.8159	5.2154	5.1948
ACACB	6.4629	6.6545	6.5825	6.7359	6.7641	6.5445	6.5111	6.4907	6.2141	6.3692	6.4076	6.3289	6.4265	6.4085	6.4881	6.6141	6.5068	6.7939	6.5346	6.7132	6.4417	6.5347	6.5372	6.5523	6.5054	6.5739	6.7487	6.675	6.4397	6.5118	6.7093	6.7073	6.4039	6.5092	6.3808	6.4234	6.4627	5.2037	5.0813	5.1439	4.9834	5.4974	5.4801	5.1335	5.2251	5.4717	5.1017	6.0204	5.8794
ACAD10	5.4854	5.272	5.5319	5.7648	5.5016	5.4777	5.4273	5.6033	5.3511	5.4628	5.3106	5.4146	5.4185	5.6145	5.494	5.6643	5.4372	5.4413	5.5022	5.3872	5.4701	5.5151	5.3963	5.5201	5.7489	5.5761	5.5143	5.5754	5.4255	5.3873	5.7187	5.5636	5.426	5.7584	5.3985	5.3558	5.5271	4.2857	4.2105	4.5262	4.2778	4.4667	4.3552	4.4079	4.6199	4.5301	4.433	4.071	4.1134
ACAD8	7.9485	7.363	7.6193	7.6156	7.5208	7.6846	8.072	7.6174	7.3379	7.6181	7.5621	7.8248	7.6239	7.8252	7.7393	7.5614	7.5353	6.7592	7.657	7.51	7.4823	7.5621	7.6887	7.7091	7.4543	7.597	7.2104	7.5916	7.5823	7.2807	7.1339	6.8017	7.4171	7.0833	7.6298	7.3513	7.31	6.2839	5.8295	6.311	5.9383	6.2143	5.9454	6.2451	5.9427	6.2808	6.2378	5.8763	5.6065
ACADL	6.0554	4.9329	5.326	5.7433	5.4407	5.9735	5.8886	5.3609	5.0834	5.5749	5.6339	5.2564	4.8868	5.3674	4.7391	5.1876	5.2042	5.243	5.6213	5.1132	5.5148	5.3754	5.9233	5.3762	5.7258	5.4469	5.4913	5.6894	5.0233	4.9164	5.1457	5.183	5.0472	5.1335	5.2281	4.9577	4.9457	4.5974	4.327	5.3293	3.5413	4.5106	3.7501	4.3986	3.9544	4.1806	5.1064	4.3378	3.4084
ACADM	9.1814	8.6904	8.6311	8.169	8.4293	8.2799	8.4955	8.5975	8.1261	8.6455	8.2676	8.5986	8.7895	8.422	8.1356	8.4324	8.8658	7.7168	8.7298	8.2265	8.6949	8.7947	9.0284	8.8734	8.0577	9.0121	7.8761	8.6673	8.4718	7.878	8.367	7.1792	8.4606	7.8305	8.3294	8.0096	8.1493	8.2977	7.9721	8.1383	7.5586	8.25	7.7343	7.728	7.2734	7.936	7.82	7.8913	8.0125
ACADS	7.736	7.4724	7.4544	7.705	7.673	7.6948	7.5272	7.6861	7.4384	7.6237	7.5907	7.7258	7.7952	7.6861	7.5706	7.8675	7.7299	7.6861	7.6239	7.7935	7.6081	7.6427	7.6045	7.6526	8.0629	7.6861	7.8733	7.8306	7.8323	8.1009	7.9037	7.6306	7.8967	7.9698	7.5805	7.8395	7.3126	5.3179	5.0967	5.4374	5.1341	5.2599	5.235	5.3609	5.8306	5.0995	5.4946	4.8757	5.0246
ACADSB	6.1305	6.0067	5.555	5.522	5.3557	5.7911	5.9539	5.5994	6.8279	6.6089	6.8913	7.3557	7.0551	6.6709	6.446	7.2059	5.6258	5.4509	5.703	5.9478	5.4569	5.6514	5.7751	5.6157	5.6695	5.6906	5.2336	5.8863	6.0871	6.6667	6.5283	6.2842	6.7366	5.8916	6.6918	7.0652	7.2491	3.7239	3.6011	3.8267	4.917	4.1016	3.776	3.7094	3.2829	3.7311	3.5947	4.1068	4.0617
ACADVL	10.1337	9.7741	9.7613	10.046	10.0716	10.1112	9.992	10.0288	9.7498	9.9576	9.9461	10.3256	10.2903	9.9852	9.9099	10.0172	10.0877	9.3083	9.9185	10.1087	9.9061	9.7428	10.087	10.0879	9.6851	10.0894	10.1285	10.1655	10.1679	10.1854	10.1632	9.4778	10.0656	9.99	9.9085	9.9666	9.6829	9.1329	9.4762	9.3429	9.1409	9.5594	9.022	9.3204	8.9819	9.0551	9.013	8.9618	8.7344
ACAN	6.3148	6.566	6.6685	7.0706	6.6745	6.4873	6.2073	6.4506	6.4719	6.6535	6.6018	6.5262	6.646	6.5685	6.5706	6.7207	6.4807	6.9969	6.4627	6.609	6.6486	6.4993	6.5581	6.5568	6.5317	6.6809	6.9977	6.3237	6.6101	6.5713	6.8169	6.9709	6.7028	6.697	6.6656	6.789	6.7412	4.8435	4.9684	5.0042	5.0556	5.023	4.9354	4.8833	5.0776	5.052	5.1059	5.1393	4.9879
ACAP1	6.0782	6.2649	6.4733	6.7186	6.821	6.0561	6.1526	6.7006	6.1987	6.3735	6.058	6.437	6.8257	6.3655	6.4315	6.5602	6.5684	7.1266	6.3355	6.9127	6.4815	6.5027	6.5775	6.4541	6.9994	6.7585	7.2698	6.6033	6.7153	6.9841	6.843	7.1603	7.0655	6.9957	6.6834	6.3299	6.3515	4.1062	4.1677	4.1257	4.2621	4.1387	4.1569	4.1677	4.5913	4.3929	4.1147	4.2282	4.1445
ACAP2	6.2757	6.2152	5.7983	5.5049	5.6452	6.0633	6.1023	6.0326	5.9337	5.95	6.1462	6.2361	6.0193	5.8233	5.8806	5.8323	5.9824	5.5665	5.8717	5.7818	5.966	6.0695	6.0668	6.0221	5.9691	6.0961	5.6533	6.1435	5.9277	5.4993	5.7992	5.3804	6.024	5.6447	5.839	6.0411	6.3094	4.598	4.8704	4.6546	4.6527	4.7172	4.6941	4.6237	4.5861	4.5296	4.7109	4.849	5.4022
ACAT1	5.6314	5.6889	5.6508	5.7403	5.778	5.5964	5.8214	5.7141	5.711	5.9872	5.8253	5.7738	5.9261	5.7818	5.7693	5.6847	5.6405	5.6588	5.7553	5.6193	5.6798	5.5329	5.782	5.7708	5.8106	5.7678	5.6346	5.8213	5.8453	5.8274	5.74	5.6925	5.8125	5.5973	5.8548	5.8182	5.7798	4.6771	4.4069	4.5079	4.6254	4.4294	4.274	4.6093	4.4159	4.5183	4.7645	4.7527	4.7027
ACAT2	7.3272	7.54	7.6604	7.368	8.3335	7.905	7.9933	7.6791	7.0007	7.2444	7.2342	7.2908	7.0405	7.3792	7.3325	7.4746	7.6475	7.2773	7.8618	7.5088	7.8028	7.6552	8.1894	7.5917	8.0556	7.8164	7.4843	7.9439	7.2313	6.9312	7.1956	7.2461	7.4911	7.1797	7.3726	7.333	7.2744	7.0815	6.1621	6.6331	5.8216	6.1222	5.9235	6.3816	7.1697	6.9161	6.5754	6.1989	5.7252
ACBD3	8.3543	8.1054	8.027	7.9839	7.9202	8.2071	8.1336	8.3983	8.3053	8.0135	8.2889	8.0532	8.4882	8.2037	8.4908	7.9498	8.228	7.6153	8.2084	7.5302	7.9093	7.9899	8.3155	8.5076	8.2614	7.8827	7.9437	8.2702	8.2147	8.2982	8.2041	7.4009	8.3081	8.0218	8.1388	8.4267	8.1772	7.6902	7.7912	7.9833	7.6194	7.4898	7.6104	7.7912	7.7249	7.5891	7.6678	7.6896	7.7799
ACBD4	7.2956	7.5617	7.505	7.5034	7.4991	7.3182	7.1599	7.259	7.2023	7.3853	7.2659	7.4111	7.2971	7.757	7.5641	7.4282	7.4969	7.6106	7.2301	7.3292	7.1097	7.2674	7.3902	7.4616	7.5339	7.493	7.6166	7.4274	7.476	7.7123	7.5699	7.2721	7.3891	7.3455	7.3891	7.239	7.054	5.2213	5.0817	5.6128	5.2326	5.5577	5.4517	5.3352	5.4625	5.3319	5.2323	5.4262	5.1894
ACD	7.882	7.8612	7.7283	7.7501	8.0816	7.4567	7.7235	7.3498	7.34	7.4484	7.5845	7.6478	7.5112	7.3562	7.7763	7.7499	7.8998	7.6056	7.4958	7.9202	7.3206	7.7533	7.9521	7.7304	7.3782	7.8436	7.6167	7.7372	7.7726	7.7417	7.9025	7.07	7.681	7.3423	7.6478	7.5053	7.3168	6.7388	6.8442	6.5282	6.5714	6.8692	6.6559	6.3845	6.7812	6.9617	6.8181	6.6569	6.8936
ACE	7.0864	5.6011	7.2282	7.9824	6.6943	6.6046	6.1931	5.5994	6.9726	7.4352	7.3474	6.6168	6.1281	8.5274	7.3832	6.4575	6.5495	6.3734	6.8368	6.3499	6.2341	6.043	7.0722	6.0631	6.1574	7.5207	6.2707	6.1522	7.6481	8.2304	6.407	6.4107	6.3041	7.0315	7.7709	6.1018	6.2346	4.5757	4.7782	5.4563	4.7683	5.0002	4.5196	5.2774	5.0712	4.6542	5.4724	3.9667	3.8893
ACE2	4.649	4.7383	4.5283	4.7607	4.5941	4.6531	4.9581	4.8268	4.6928	4.9481	4.7074	4.6735	4.7017	4.8155	4.51	4.6865	4.4268	4.7909	4.7894	4.8367	4.5681	4.6871	4.6767	4.6795	4.7192	4.4973	4.6026	4.4589	4.5908	4.7643	4.6583	4.8498	4.7067	4.7117	4.773	4.7401	4.8499	2.6113	2.5337	2.667	2.7836	2.7154	2.7658	2.6679	3.0379	2.591	2.6122	2.9064	2.6413
ACHE	5.2523	5.1723	5.7169	5.9808	5.7208	5.3376	5.3201	5.6664	5.3358	5.7274	5.2175	5.3249	5.4583	5.55	5.5448	5.6724	5.5888	6.147	5.4668	5.6179	5.6044	5.4091	5.4	5.6427	5.8604	5.7496	6.0282	5.6657	5.4902	5.8819	6.0863	6.1342	5.7417	5.921	5.6358	5.4581	5.4136	3.8101	3.9738	4.062	4.0208	3.8645	3.9502	3.9379	4.1941	4.1299	3.8902	3.9064	4.0433
ACIN1	8.5073	8.2837	8.876	8.9633	9.0657	8.4647	8.4005	8.5554	8.4314	8.338	8.2514	8.4989	8.8066	8.814	8.7971	8.8256	9.2188	8.4743	8.6498	8.907	8.3662	8.4603	8.8196	8.6122	8.5556	8.7883	8.7155	8.666	8.8214	8.6732	8.6592	8.7219	8.4828	8.6682	8.759	8.5159	8.4338	7.1356	6.9525	6.6436	6.6335	7.1305	6.9567	6.9067	6.6881	7.045	6.6944	6.8439	6.5459
ACLY	8.6724	8.6932	9.0238	9.0075	8.9338	8.8562	9.3064	9.5527	9.1242	8.9598	8.9168	8.6605	8.9529	9.1885	8.9363	9.2859	9.0509	8.2695	8.9869	8.5001	8.8683	8.5899	9.2509	9.323	9.5065	9.2333	9.2413	9.0548	9.0442	9.0691	9.0098	8.6396	9.0471	8.9026	8.9996	9.1738	9.0781	7.8094	7.4153	7.8023	7.4306	7.1651	7.2699	7.5821	7.6435	7.5709	7.6768	7.0145	6.7762
ACN9	6.8153	6.8437	6.1553	5.833	6.1384	6.1412	6.5916	6.4518	5.7821	6.0725	6.1293	5.886	6.117	5.9631	5.6493	5.9845	6.601	5.8486	6.8397	6.2948	6.9332	6.9408	6.8216	6.8117	6.3591	6.9312	6.0546	6.6641	6.0917	5.3577	5.7184	4.9891	6.4155	5.7433	5.7805	6.1049	6.4478	6.0786	6.2252	6.5747	5.3221	5.8977	6.0553	6.4835	5.8638	5.8519	6.2794	5.2696	4.9433
ACO1	6.7137	6.8693	6.8218	6.9523	6.9533	6.7753	6.7216	7.404	6.6507	6.7842	6.6427	6.4663	6.6736	6.5773	6.7518	7.1658	6.8207	7.0309	6.9703	6.8923	6.4638	6.6293	6.9784	6.9134	6.866	7.0606	6.8484	6.9215	6.7131	6.3961	6.6453	6.8937	6.6288	6.1465	6.5937	6.6883	6.8293	5.4433	5.4903	5.4644	5.1513	5.224	5.3882	5.2374	5.4035	5.2862	5.3276	5.6896	5.4473
ACO2	7.9107	7.7383	8.0599	8.1599	7.9248	8.0316	8.1119	7.9855	7.8462	8.2045	8.1238	8.2907	8.4779	8.0049	8.0387	8.3425	8.091	8.0091	7.9396	7.8421	8.0589	7.7689	7.9798	7.8549	7.8735	7.9099	8.0096	7.7749	8.1714	7.9082	8.4512	8.169	8.4561	7.6193	8.1144	8.0938	8.1979	6.7638	6.5987	6.8079	6.9395	6.543	6.4996	6.7784	6.8153	6.5588	6.7832	6.2524	6.118
ACOT11	5.6853	5.7476	5.968	6.0941	5.953	5.8869	5.9919	6.0629	6.0947	6.3407	6.2696	6.2702	6.2801	6.3657	6.2132	6.0941	5.7688	6.0359	5.8811	6.0917	5.9852	5.7967	5.7946	5.8701	6.0116	5.8162	6.0882	5.7672	6.166	6.0784	6.3769	6.3033	6.1104	6.152	6.3872	6.0931	5.8487	4.1901	4.5267	4.4883	4.6183	4.3163	4.5295	4.5073	4.5286	4.2308	4.3748	4.3427	4.8439
ACOT13	8.1109	7.9571	7.7835	7.6022	7.6873	7.3841	7.5641	6.9339	7.4736	7.1869	7.0844	7.6534	7.7026	7.319	7.3066	7.2096	8.0513	7.6934	7.8747	7.7968	7.8279	7.8844	8.0112	7.7847	7.9298	7.6685	7.0066	7.746	7.2645	7.0398	7.6187	6.8621	7.7036	6.8377	7.031	7.2654	7.4624	6.4587	6.0583	6.3881	5.6088	6.0595	6.423	6.2856	6.8161	6.6181	6.4811	6.2649	5.9689
ACOT7	6.755	7.3206	6.9846	7.0913	7.5777	6.2371	6.6989	6.7013	6.7829	6.6642	6.5399	6.3585	6.6453	6.6092	6.8071	6.8457	7.5203	6.8344	7.2658	6.8828	7.281	6.8084	7.276	6.8711	7.5137	7.4192	6.6415	7.285	6.8509	7.0618	6.9838	6.7279	7.1028	6.9016	6.803	6.5791	6.7788	6.0812	5.3453	5.6989	5.1327	4.9863	5.231	5.6294	6.1046	6.1213	5.7888	5.2194	4.8795
ACOT8	5.8652	5.8071	6.1308	6.0991	6.0825	5.878	6.184	5.9801	6.1659	6.2338	6.5176	6.2824	6.2267	6.3606	6.4284	6.2371	6.0143	6.1168	5.8874	5.9746	5.8525	5.8448	6.0182	6.0003	6.0272	5.9137	6.0561	5.9437	6.2284	6.1096	6.1969	6.2817	6.3996	5.8369	6.4167	6.0755	6.1258	4.7308	4.5142	4.6261	4.7547	4.5681	4.573	4.5492	4.898	4.7762	4.7553	4.5413	4.366
ACOT9	7.7622	7.7689	7.7408	7.8868	8.1343	7.8727	7.7567	7.5686	8.3092	8.2744	8.0428	8.2392	8.3185	8.1159	8.2115	8.2957	7.998	7.6964	8.0396	7.5812	7.6081	7.6461	8.0374	7.8358	7.8688	7.8734	7.509	8.0652	8.0866	8.3229	8.3207	7.818	8.2379	8.0538	8.3894	8.0771	8.1817	7.4987	7.4275	7.3027	7.7289	7.154	7.1401	7.478	7.2761	7.3076	7.4007	7.5744	7.4713
ACOX1	6.1305	6.0272	6.2823	6.2539	6.2609	6.1988	6.1542	6.3877	6.0511	6.1658	6.2436	6.0962	6.2731	6.1665	6.2217	6.1971	6.2356	6.2416	6.3127	6.0415	6.2544	6.1012	6.4872	6.3534	6.2916	6.2033	6.4881	6.2934	6.3378	6.1215	6.2463	6.0329	6.1614	6.0669	6.2616	6.3026	6.2793	4.8387	4.8669	4.9646	4.8004	4.8237	4.8537	5.0147	4.9686	4.8762	5.1008	4.6704	4.7522
ACOX2	7.1505	7.0934	6.5635	7.0699	6.4808	6.6902	6.9501	7.1432	6.5004	6.2952	6.435	6.2423	6.2214	5.9979	6.595	6.4399	6.9882	6.8104	6.482	6.6265	6.7965	6.5104	7.2798	6.903	6.8678	7.2035	7.4178	7.5221	6.2243	6.4822	6.3387	6.6635	6.4463	6.1187	6.2595	6.252	6.1699	6.2047	5.6212	6.2446	5.5695	6.2715	5.4626	6.1319	5.2011	6.1915	5.5126	6.5967	6.2419
ACOX3	6.9002	6.8837	6.9455	6.9596	7.0876	7.5784	7.5604	7.235	7.0382	7.207	7.13	7.1564	6.9671	7.1718	6.9149	7.034	6.9199	6.6114	6.9144	6.5015	6.5016	6.5102	7.3377	7.5967	7.7436	7.42	7.3606	7.3124	7.2055	7.1155	6.8851	6.7624	6.9521	6.9761	7.087	6.6668	7.2242	5.434	5.3926	5.3443	5.4069	5.6637	5.1863	5.5313	5.8091	5.1427	5.8496	5.593	5.1609
ACOXL	3.941	3.976	4.2396	4.4424	4.2062	4.1692	3.982	4.2949	4.1032	4.2495	4.1863	4.0812	4.1829	4.2284	4.122	4.2688	4.1429	4.7614	4.191	4.2451	4.2252	4.184	4.1195	4.1941	4.3806	4.2279	4.4007	4.1773	4.1598	4.4303	4.3588	4.4739	4.3857	4.4757	4.2126	4.2352	4.1503	2.9359	2.8798	2.9509	2.9511	2.9701	3.1007	2.8898	3.0707	2.9534	2.931	2.9115	2.8459
ACP1	7.5777	7.6402	7.7679	7.466	7.4673	7.4197	7.7669	7.9121	7.461	7.6511	7.5088	7.5275	7.4479	7.3906	7.3055	7.3337	7.649	7.3727	7.6467	7.7513	7.9372	7.5568	7.7277	7.6358	7.9005	7.6288	7.4848	7.8202	7.2873	7.4093	7.6398	7.005	7.5754	7.3624	7.3415	7.4249	7.3963	6.9843	6.4732	6.8451	6.3988	6.3666	6.553	6.6951	6.6158	6.7422	6.7452	6.1995	6.1666
ACP2	8.7586	8.3511	8.3691	8.092	8.6405	8.272	8.1822	8.4622	8.3464	8.3641	8.3625	8.5687	8.5386	8.4708	8.6437	8.381	8.4977	8.2443	8.4235	8.7976	8.5479	8.61	8.2231	8.1667	8.4733	8.0677	7.7397	8.3638	8.4454	8.5031	8.5737	8.266	8.3952	8.3113	8.3847	8.3754	8.3783	7.1573	6.9266	6.9898	7.117	6.9324	7.2877	6.9965	7.0897	7.2983	7.1419	6.8248	6.6132
ACP5	7.4292	7.4485	6.8302	7.0897	7.3911	6.1143	6.4269	7.0917	6.2401	6.4409	6.4065	6.704	7.033	6.4643	7.1103	7.0368	7.0807	7.5719	7.4111	7.7694	6.8625	7.3704	7.1266	6.6822	7.033	7.0662	7.1412	8.5093	7.1014	7.1665	7.0793	6.747	7.4328	6.3919	6.5283	6.9185	6.4347	5.7159	6.4608	6.3604	6.0504	7.0545	6.8045	6.1004	5.8693	5.9786	6.6041	7.1171	8.2148
ACP6	7.6001	7.2122	7.5142	7.2864	7.0743	8.0295	8.7989	8.3882	6.7281	7.1831	6.755	7.0411	6.9868	7.0148	6.7114	6.9598	7.2229	6.8256	7.1009	7.0498	7.0784	7.2337	7.4415	8.1718	7.807	7.4018	7.8034	7.4212	6.4322	6.7881	6.7391	6.6713	7.0347	6.5289	6.801	7.1838	6.7115	5.4333	5.8514	5.5046	4.7173	5.4992	5.1158	5.7652	5.2262	5.384	5.4704	4.8798	4.7721
ACPP	5.3091	5.3112	5.3232	5.2858	5.1827	5.8186	5.8427	6.6101	6.6182	7.5611	6.6356	6.595	6.3939	6.8467	6.3592	6.0768	5.3518	5.6371	5.4622	5.1483	5.3296	5.1562	6.094	6.4257	6.7535	5.4395	6.7287	6.3641	6.5726	6.3262	6.4751	6.0535	6.4039	6.2041	6.5404	6.3089	6.1682	3.1566	3.1289	3.2074	4.2468	3.1362	3.1384	3.1981	3.1041	3.1848	3.3323	2.9881	2.9771
ACR	5.2337	5.2561	5.5994	5.8617	5.4536	5.2555	5.211	5.2847	5.1938	5.4867	5.39	5.5192	5.2298	5.3397	5.2392	5.5722	5.2148	5.9756	5.3397	5.2551	5.3397	5.2859	5.1528	5.3397	5.2854	5.3628	5.4203	5.1513	5.2147	5.4015	5.7283	5.4815	5.4157	5.1311	5.3226	5.4903	5.4223	3.8347	3.6737	3.8138	4.0187	3.8447	3.671	3.6078	3.9816	3.8259	4.0591	3.525	3.8175
ACRV1	5.6943	6.0567	5.7623	5.9024	5.639	5.7447	5.7845	5.7018	5.8705	5.8002	5.9206	5.7077	5.475	5.6475	5.552	5.7707	5.6569	6.0556	5.7495	5.4291	5.6398	5.6758	5.5881	5.7093	5.4863	5.7205	5.7497	5.3891	5.5457	5.4757	5.5261	5.9987	5.7784	5.5444	5.6095	5.7742	5.8983	3.7069	3.6086	3.684	3.5811	3.7132	3.7565	3.7012	3.9236	3.7093	3.6445	3.531	3.5488
ACSBG1	4.5413	4.4418	4.6497	4.793	4.4497	4.4907	4.5628	4.7199	4.6901	4.5968	4.589	4.6229	4.4831	4.5557	4.6052	4.6921	4.5199	5.0286	4.4471	4.5927	4.5387	4.571	4.649	4.5551	4.5105	4.5451	4.6882	4.5676	4.5302	4.4626	4.5109	4.7717	4.6797	4.6797	4.6431	4.5607	4.556	3.1994	3.0689	3.2025	3.3553	3.0668	3.2081	3.1781	3.1331	3.0995	3.2304	3.1868	3.0495
ACSBG2	6.1206	6.2991	6.1392	6.4116	5.9554	6.1632	6.0482	5.7741	6.0617	6.0392	6.1926	6.4059	5.7119	5.9685	6.0413	5.8877	5.8695	6.3633	6.2001	5.9165	6.1791	5.8737	5.7665	6.1431	6.1185	6.1348	5.8472	5.5798	5.7762	6.2536	5.8524	6.4227	6.2796	5.7274	5.9087	5.7818	6.2867	3.5054	3.7827	3.1235	3.9381	3.528	3.5392	3.7072	3.6539	3.4998	3.6487	3.7022	3.3865
ACSF2	7.0466	6.6383	6.3792	6.4041	7.0132	7.3129	6.503	6.4988	6.4849	7.4883	6.9443	6.4445	6.2765	7.23	6.7434	6.4936	6.765	6.1007	6.6071	6.7051	6.8439	6.8524	6.5732	6.4708	6.5999	6.58	6.7537	6.484	6.6336	6.0842	6.6138	6.7639	6.477	7.2442	6.7269	6.8397	6.3003	5.8165	5.5834	5.6942	5.8993	5.9591	5.7299	5.5267	5.4233	5.7449	5.5459	6.0585	5.9705
ACSL1	7.2676	7.5719	7.3097	7.0064	7.1807	7.9606	7.8757	7.7447	8.4236	8.7586	8.5382	7.8821	8.877	8.3985	8.1386	8.8976	7.9685	7.0758	7.6611	7.1671	7.3487	7.5929	7.9415	8.3399	7.4256	7.8576	6.3124	7.6916	8.166	8.138	8.7708	7.6413	8.3068	7.9246	8.6046	9.3132	8.4917	6.5425	6.5497	6.0453	6.9611	6.4397	6.6337	6.3042	6.0939	6.4066	6.2171	7.0575	6.8958
ACSL3	7.5475	7.6416	7.6223	7.4201	7.8419	8.5259	9.9824	10.2066	8.0558	8.2824	8.3348	7.8485	7.9596	8.5209	8.048	7.6239	7.9088	6.5375	8.1246	7.233	7.5648	7.4735	9.7009	10.2651	8.7533	9.1966	9.4183	8.9975	8.1486	7.4566	7.3223	7.0827	7.2664	7.3479	8.3998	7.9874	8.1358	6.9669	6.9252	7.5394	7.403	6.8855	6.495	7.1051	6.7721	6.8566	7.1813	7.0985	7.4883
ACSL4	6.291	6.0827	6.1067	5.5907	5.9952	7.8779	8.008	8.3899	7.2783	6.4366	6.7138	7.1397	8.8009	7.4417	7.0142	7.0606	6.2813	5.8273	6.6476	6.2297	6.496	6.7975	6.8248	7.8739	6.8548	6.299	6.9923	7.0517	6.6011	6.6846	7.3715	6.8159	7.8466	7.7135	6.9581	7.3686	7.0166	4.7458	5.5834	5.2567	5.9294	5.6489	5.2484	4.959	4.639	4.7543	5.2985	5.6585	7.0518
ACSL5	9.1688	9.9253	9.5997	8.9635	9.2421	12.164	12.0611	12.0208	11.0718	11.2196	11.5732	11.4604	11.6977	11.4976	11.444	10.8955	10.0308	10.3367	9.0779	10.18	8.9621	9.6558	10.9436	11.4597	11.741	10.9329	12.2241	11.6785	11.5922	11.9156	11.6998	11.3488	11.2668	10.9569	11.3842	11.2401	10.6239	8.009	8.1661	9.2337	10.3616	9.6128	8.8709	8.3881	8.3254	8.6247	9.0258	6.5342	6.148
ACSL6	4.1995	4.4221	4.3154	4.3693	4.3216	4.3096	4.352	4.2941	4.3496	4.3266	4.3485	4.3246	4.2291	4.2398	4.2287	4.3072	4.2904	4.5224	4.281	4.212	4.3475	4.3135	4.189	4.3642	4.3036	4.2791	4.3163	4.175	4.2789	4.286	4.2029	4.47	4.4106	4.3672	4.3599	4.3825	4.3448	2.8851	3.0988	2.9072	2.9381	2.9687	2.9509	2.9252	2.9472	2.8299	2.8903	2.9364	2.8672
ACSM1	5.4072	5.4857	5.5926	5.8271	5.5143	5.5938	5.4326	5.5644	5.6699	5.6081	5.5605	5.5641	5.5623	5.5986	5.4597	5.5348	5.5999	5.7359	5.5734	5.5246	5.7145	5.6627	5.6035	5.6261	5.5627	5.502	6.0455	5.4751	5.6616	5.6892	5.6278	5.7826	5.6522	5.5711	5.5866	5.6032	5.6932	3.2664	3.1969	3.2295	3.1454	3.2879	3.3919	3.3213	3.2902	3.1684	3.2211	3.3529	3.3407
ACSM3	6.9284	6.4268	6.4934	6.6128	5.9364	7.8029	9.499	9.5359	6.7143	6.8899	6.7547	8.0237	8.7053	7.0844	6.3183	7.4516	6.1936	6.2399	6.2963	6.1416	6.4293	6.1063	7.1987	8.7192	8.0146	7.9226	8.8578	8.924	6.9839	7.2388	7.9751	6.9745	8.1323	6.8833	6.5329	8.3766	6.23	4.8778	5.2776	6.3332	4.8925	5.0867	4.6152	5.4586	4.9092	4.6945	5.6237	5.6498	5.8914
ACSM5	5.2466	5.1759	5.421	5.5422	5.3212	5.2489	5.2253	5.3627	5.1885	5.3523	5.2487	5.3313	5.2753	5.2244	5.2363	5.3826	5.4335	5.905	5.3162	5.1912	5.3326	5.2773	5.1102	5.3841	5.3143	5.4091	5.3795	5.2751	5.2655	5.2658	5.3857	5.6575	5.5417	5.4549	5.1947	5.4299	5.3659	3.414	3.4134	3.3292	3.4704	3.4351	3.4612	3.4	3.467	3.5057	3.5268	3.4404	3.7066
ACSS3	7.1561	6.8569	6.5231	6.3176	6.5239	6.9143	7.1886	7.1307	6.5019	6.6942	6.576	7.2852	6.3773	6.4789	7.2151	6.7561	6.7497	6.4066	6.4696	6.4189	6.3473	6.5626	7.2729	7.5815	6.8445	6.9774	6.6661	7.1686	6.857	6.5117	6.3339	6.4833	7.0102	6.091	6.4889	6.1467	7.127	5.6177	5.562	5.2861	6.1472	6.3618	5.5614	5.4785	5.0523	5.7913	5.3891	6.7474	6.947
ACTA1	4.1548	4.1336	4.3559	4.4511	4.4325	4.1423	4.237	4.5045	4.2637	4.3623	4.2872	4.304	4.3323	4.4012	4.4844	4.3596	4.5415	4.6752	4.3651	4.7461	4.52	4.1764	4.1992	4.2335	4.8507	4.5895	4.8172	4.4399	4.6252	4.4036	4.7875	5.1955	4.7769	4.5995	4.5059	4.2926	4.4078	3.0058	3.0544	2.8029	3.2688	2.9175	2.856	2.7911	3.0284	2.7366	2.8288	3.2636	2.8939
ACTA2	7.2355	9.1627	7.6368	7.835	8.006	7.6265	7.7201	7.9706	7.7821	7.8172	7.6668	8.0335	8.0677	7.8531	7.5169	8.2754	7.8599	8.1999	7.7326	7.637	7.6277	7.5368	7.1369	7.2597	7.1836	7.22	7.5858	7.3612	7.9598	8.041	7.9929	8.2527	8.2727	8.1258	7.5702	8.2131	8.18	6.5206	6.5463	6.7361	7.4639	6.3839	7.157	6.4007	6.6185	6.6143	6.3043	8.4815	8.0453
ACTB	13.057	13.4966	13.355	13.3419	13.436	13.34	13.3847	13.3519	13.3824	13.4091	13.2758	13.2828	13.2442	13.4466	13.3197	13.5382	13.3576	13.2492	13.1495	13.159	13.3623	13.2952	13.1572	13.3344	13.3444	13.3898	13.2474	13.1381	13.3163	13.3137	13.3491	13.1971	13.4924	13.2276	13.2715	13.3916	13.3764	13.2499	13.121	12.97	13.3599	12.8573	13.2428	12.8471	13.0295	13.0611	12.8157	13.0925	12.9095
ACTC1	7.0244	7.3089	7.2699	7.4329	7.3886	7.267	7.1825	7.3058	7.0863	7.3348	7.0636	7.1811	7.2543	7.1205	7.1048	7.6222	7.427	7.6889	7.2778	6.871	7.5239	7.1324	7.1321	7.2937	7.1403	7.299	7.3144	7.0292	7.222	7.1098	7.4355	7.5202	7.7728	7.1722	7.2332	7.2513	7.5917	5.2119	5.0232	5.1776	5.5542	5.0865	5.2068	5.0601	5.3533	5.0249	5.0203	6.4444	5.167
ACTG2	5.6716	6.7553	6.1316	6.3517	6.182	7.5416	6.4874	7.8062	6.2634	6.4589	6.7757	6.0853	5.9269	6.2392	6.0393	6.125	6.4668	6.4408	6.0241	5.858	6.2624	6.2749	6.0946	6.2974	6.2391	6.3239	7.004	6.1946	6.253	6.0337	6.3894	6.3335	6.5288	7.0312	6.1476	6.2963	6.5073	4.467	4.6323	4.9128	5.2944	5.2153	5.3648	4.6792	4.9502	4.8225	4.6126	8.2279	7.3888
ACTL6A	8.09	8.3184	8.0137	7.6406	7.967	7.5154	7.7351	7.3058	7.6331	7.7181	7.7518	7.6679	7.7721	7.546	7.5074	7.6601	8.5091	7.5076	8.54	7.5495	8.5041	8.352	8.1831	8.031	7.5586	8.2123	6.5408	7.9826	7.9081	7.0219	7.4525	6.2008	7.695	7.4709	7.6941	7.7805	8.0569	7.976	7.7542	7.6872	7.3322	7.5497	7.6023	7.9008	7.4873	7.5524	7.7969	6.8802	6.7988
ACTL6B	4.9449	4.9782	5.2407	5.3694	5.1615	5.0999	4.981	5.0514	5.1527	5.2647	5.2044	5.0201	5.0411	5.056	5.1084	5.0873	5.1818	5.4323	5.157	5.3884	5.256	5.1281	5.0097	5.1582	5.2437	5.2971	5.5363	5.0718	5.1177	5.3262	5.5344	5.5173	5.3856	5.342	5.0756	5.2031	5.1194	3.3604	3.3631	3.3841	3.4288	3.3682	3.5072	3.445	3.5811	3.6879	3.4672	3.4515	3.3345
ACTL7A	5.709	5.6705	6.0034	6.3381	5.8496	5.7721	5.7159	5.7627	5.7233	6.0646	5.8337	5.7744	5.7703	5.7925	5.5787	6.1769	5.7814	6.4152	5.9111	5.7523	5.9045	5.9437	5.6749	5.7442	5.7649	6.0247	6.2416	5.6244	5.8659	5.7743	6.4241	6.5241	6.3059	6.0034	5.9108	5.8759	5.9883	4.7825	4.643	4.6472	4.7825	4.7792	4.7825	4.7601	5.382	4.9013	4.8616	4.5185	4.4977
ACTL7B	5.3585	4.9451	5.3793	5.6995	5.5479	4.985	5.042	5.6235	5.1176	5.4791	5.5386	5.4073	5.4562	5.4143	5.4109	5.5451	5.1288	5.8521	5.1848	5.8313	5.4781	5.4716	5.2916	5.5124	5.407	5.5326	5.7065	5.1961	5.4167	5.4632	5.7756	5.7715	5.7627	5.2535	5.234	5.4811	5.444	4.0009	4.1829	4.1088	4.178	4.2458	4.3172	4.3703	4.5165	4.32	4.0835	3.9042	4.1469
ACTL8	6.401	6.5638	7.214	7.4096	6.8783	6.6965	6.7185	7.1025	6.8851	6.9208	6.8777	6.7136	6.7221	6.7903	6.7201	6.92	7.001	7.5001	6.9295	6.9432	7.3018	6.7836	6.6761	6.8996	6.6263	7.3064	7.2867	6.5343	6.9543	6.8897	7.0736	7.8874	7.2035	7.2668	6.9868	6.8957	6.8593	5.3801	5.6603	5.4716	5.3213	5.5175	5.5545	5.4263	5.4075	4.9577	5.3865	5.4236	5.3716
ACTN1	8.04	8.7389	8.7254	8.7211	8.9713	8.8682	8.6435	8.8226	8.2207	8.6212	8.5488	8.0928	8.5371	8.869	8.4088	8.8566	9.0128	8.5866	8.5162	8.652	8.3375	8.3638	8.5805	8.6814	8.4067	8.7721	8.8906	8.547	8.7145	8.6669	8.7573	8.3972	8.7276	8.4068	8.5646	8.5419	8.6287	7.8173	7.701	7.6802	7.7099	7.5967	8.0523	7.5728	7.9972	7.8477	7.4667	8.639	8.3661
ACTN2	5.2729	5.4733	5.448	5.5733	5.4595	5.2726	5.3666	5.4106	5.4287	5.3769	5.526	5.3633	5.325	5.4535	5.3561	5.4476	5.255	5.7782	5.303	5.2771	5.3112	5.3048	5.3404	5.3239	5.2655	5.3857	5.5225	5.1625	5.3736	5.2749	5.4035	5.696	5.4983	5.2928	5.4073	5.4685	5.4981	3.7477	3.6215	3.8104	3.8631	3.5915	3.6186	3.6595	3.7866	3.6383	3.7276	4.8132	4.1284
ACTN3	5.2539	5.2037	5.3783	5.8759	5.6182	5.2409	4.8807	5.5375	5.1983	5.4852	5.1486	5.1213	5.5103	5.4304	5.4384	5.4966	5.5212	5.7415	5.4682	5.3766	5.626	5.5654	5.3367	5.3942	5.6954	5.6904	5.6742	5.4852	5.4852	5.4656	5.7109	5.6334	5.9424	5.838	5.4852	5.4918	5.5398	4.3392	4.4361	4.2381	4.4953	4.3719	4.2163	4.3725	5.0393	4.1631	4.4299	4.5642	4.3544
ACTN4	9.2631	9.3152	9.8364	9.9184	10.2413	9.244	8.9997	9.1167	9.7234	9.7283	9.858	9.6835	9.7854	10.3799	10.0314	10.2097	9.7656	9.2752	9.4998	9.6139	9.3382	9.6081	9.476	9.0853	9.3551	9.732	9.7249	9.3902	10.2082	9.9288	9.9212	9.7434	9.5884	9.6478	10.182	9.4562	9.4561	8.2705	8.5496	7.9483	8.6496	7.8947	8.6576	8.0663	8.5009	8.3737	8.1578	9.1348	9.1046
ACTR10	9.7681	9.54	9.3152	9.1323	9.4316	9.4638	9.7093	9.5354	9.6002	9.7213	9.5979	9.5963	9.6468	9.6602	9.5788	9.575	9.7505	8.9056	9.7078	9.6276	9.5788	9.4746	9.7895	9.5539	9.522	9.5192	9.0338	9.5476	9.7611	9.6179	9.712	8.8029	9.648	9.2121	9.7905	9.5584	9.5359	8.9243	8.6659	8.8202	8.9339	8.7815	8.7258	8.8425	8.6176	8.7916	8.8239	9.0306	8.8767
ACTR1A	8.2241	8.431	8.5644	8.8245	8.9163	8.3835	8.6075	8.7382	8.5792	8.57	8.6273	8.4966	8.5241	8.6261	8.665	8.9085	8.6418	8.0247	8.6204	8.5331	8.5559	8.4057	8.5707	8.4227	8.728	8.7337	8.3279	8.6678	8.5527	8.4488	8.5593	8.3075	8.5816	8.2284	8.4892	8.5966	8.4253	7.2756	6.5759	6.9755	7.098	6.5878	6.9297	6.8991	7.1678	7.1129	7.1383	6.8386	6.7067
ACTR1B	8.7531	8.5138	8.7763	9.0142	8.9191	8.6406	8.8162	8.7617	8.3281	8.865	8.5951	8.546	8.7344	8.7257	8.6302	8.999	8.9296	8.5675	8.7392	8.9178	8.7726	8.7544	8.9853	8.7662	8.8535	9.0844	8.9137	8.898	8.8927	8.6701	8.9037	8.723	8.8811	8.4956	8.7617	8.5603	8.5752	7.5046	7.4383	7.5102	7.3403	7.5833	7.5171	7.4656	7.721	7.6475	7.6292	7.3031	7.4018
ACTR2	7.5564	7.3493	7.7873	7.2716	7.2296	7.4007	7.3755	7.7847	7.3643	7.4614	7.5678	7.4449	7.492	7.6084	7.3505	7.4647	7.3921	7.3903	7.3258	7.1265	7.9628	7.5441	7.2217	7.2513	7.9838	7.6833	7.0748	7.5816	7.358	7.2223	7.5084	7.002	7.745	7.3192	7.2161	7.7641	7.6084	6.7927	6.3944	6.7575	6.5736	6.3006	6.4055	6.5945	6.3073	6.5333	6.6815	6.0312	6.2218
ACTR3	8.2743	8.431	8.3766	7.9099	8.231	8.387	8.4882	8.4843	8.675	8.7905	8.8087	8.6759	8.7871	8.7505	8.7191	8.8335	8.5217	8.0281	8.4149	8.2241	8.4355	8.4671	8.5995	8.7473	8.023	8.4043	8.0166	8.294	8.7232	8.474	8.51	8.0708	8.8835	8.5155	8.7977	8.8205	8.8242	7.5927	7.5133	7.3367	7.936	7.0879	7.4762	7.2767	7.3278	7.3522	7.3146	7.7596	7.9185
ACTR3B	7.0818	6.9278	6.7999	6.7384	6.7821	6.3104	6.9045	6.5428	6.3802	6.2985	6.3886	6.1477	6.4712	6.2772	6.4758	6.4309	6.6154	6.3746	6.6577	6.6645	6.5744	6.8473	6.6671	6.4894	6.4331	6.6066	6.254	6.679	6.4247	6.3633	6.2315	5.9684	6.1577	6.052	6.3224	6.4325	6.2415	5.889	5.7303	5.7411	5.2405	5.9361	5.613	6.1228	5.6728	5.8684	6.0092	5.3042	5.2992
ACTR5	6.8119	6.5668	6.4713	6.6413	6.6162	6.5978	6.6288	6.446	6.7214	6.738	6.6827	6.6735	6.5378	6.5329	6.6612	6.7112	6.328	6.695	6.4797	6.5585	6.62	6.5712	6.4259	6.6646	6.5404	6.6162	6.2987	6.7092	6.5618	6.6718	6.8246	6.4946	6.6434	6.9361	6.5339	6.5938	6.7478	5.0242	4.963	4.9458	4.908	4.8433	4.7673	4.9191	4.981	5.0549	5.1223	5.0409	4.8122
ACTR6	6.3701	6.2638	5.9918	5.7044	5.8197	6.1358	6.2618	6.2874	6.0976	6.1858	6.1728	6.1363	6.2479	5.9923	5.9242	5.8046	6.0647	5.4868	6.3177	6.1774	6.0822	6.1861	6.3894	6.2343	6.1294	5.9963	5.8759	6.2234	6.1945	6.0124	5.6637	5.4309	6.1125	5.767	6.1225	5.9795	6.1587	5.5488	5.6036	5.5488	5.4054	5.5059	5.5477	5.6276	5.2793	5.4459	5.4601	5.1784	5.5171
ACTR8	7.4802	7.2913	7.6703	7.5091	7.377	7.0621	7.0366	7.066	7.1935	7.2522	7.257	7.3315	7.3141	7.1502	7.2328	7.2077	7.4133	7.5472	7.237	7.1259	7.4664	7.1696	7.0804	7.1705	7.2714	7.2706	7.1853	7.1324	7.0646	6.9201	7.3158	7.3599	7.4863	7.1371	7.0611	7.4489	7.4188	5.6438	5.578	5.9524	5.6882	5.7153	5.9476	5.8287	5.9234	5.6949	6.0457	5.3313	5.7856
ACVR1	9.0329	9.1261	8.4681	7.7986	8.5824	7.7692	7.9999	8.1791	8.0293	7.947	8.2227	8.4766	8.6122	7.896	8.1612	8.3927	9.0636	8.6111	8.667	9.0064	8.789	8.9988	8.9246	8.6416	8.2522	8.9814	7.7596	8.9999	8.4178	8.2719	8.3228	7.0984	8.3927	7.3354	8.3393	8.1431	8.1929	7.3582	7.7221	7.2585	7.4191	7.4369	8.07	7.2971	7.2058	7.602	7.3933	7.4672	7.6565
ACVR1B	6.1473	6.1386	6.243	6.379	6.0734	6.2195	6.0805	6.0969	6.3431	6.3108	6.507	6.3887	6.3748	6.3989	6.2734	6.3637	6.0697	6.3758	6.0927	6.0457	6.1227	5.9974	5.965	6.0759	6.1029	6.0169	6.2653	6.0769	6.3439	6.3257	6.462	6.6967	6.3538	6.3248	6.3403	6.4038	6.4628	4.359	4.3902	4.36	4.6554	4.3498	4.3196	4.3833	4.4402	4.5727	4.3152	4.3168	4.2839
ACVR2A	7.5562	7.1448	6.8383	6.4579	6.7938	6.9459	7.2863	6.9735	7.1151	7.0319	6.9664	7.1125	6.8565	6.8531	6.9439	6.9912	7.0034	6.8022	6.8171	6.891	6.8132	7.0308	7.1237	7.1035	6.9779	6.6154	6.5564	7.1936	6.9996	6.7466	6.6359	6.1626	6.6933	6.6048	7.0341	6.6892	7.0752	4.8738	4.9003	4.9304	5.3069	5.1587	4.905	4.9002	4.8423	5.0684	4.588	5.5562	5.2098
ACVR2B	6.603	6.3281	6.6221	6.8167	6.5607	6.3488	6.1618	6.3064	6.034	6.3	6.3263	6.502	6.3785	6.3882	6.5095	6.3677	6.4989	6.5676	6.5667	6.5372	6.5539	6.508	6.5511	6.3	6.3023	6.4013	6.3337	6.2972	6.4894	6.2748	6.3284	6.5308	6.4268	6.1448	6.5077	6.2481	6.2649	4.7768	4.9453	4.8369	4.8655	5.0243	4.9787	4.9867	4.9034	4.8762	4.9679	4.437	4.7483
ACVRL1	6.6771	6.5668	6.6758	6.7952	6.9168	7.402	7.211	7.1835	7.4313	7.1005	7.1121	6.5594	6.7903	7.312	7.3509	7.3853	6.5095	6.6966	6.792	6.4581	6.6337	6.6107	7.0949	7.4367	7.2422	6.9967	7.1025	7.4843	7.1888	7.2098	7.3861	7.0277	7.0255	7.1341	7.0072	7.4696	7.2058	5.1507	5.2021	5.1687	5.3707	5.4634	5.1507	5.3892	5.5542	5.3555	5.6468	5.3638	4.8797
ACYP1	7.7982	7.2156	7.3683	6.6292	7.4059	7.2926	7.6879	7.18	7.1263	7.1298	6.779	6.9446	6.7127	7.07	6.9439	6.6361	7.8443	6.3237	7.1784	7.257	7.235	7.0104	7.9323	7.7051	7.746	7.3562	7.0365	7.8197	7.2057	6.9728	7.0643	6.0418	7.1241	7.2822	7.0569	6.6882	6.7366	6.9084	6.9248	7.1093	5.7593	6.8796	6.6622	7.1149	6.771	7.1207	6.3988	6.3865	5.2888
ADA	6.5042	6.5311	6.6457	7.0319	6.9489	6.5943	6.4045	6.2624	6.9254	7.3504	6.7066	6.4531	6.9092	6.6822	6.8282	6.9605	7.0723	6.8549	6.8626	6.5649	6.5551	6.3991	6.805	6.9243	6.3554	6.8865	6.3974	6.3191	6.8391	6.8012	6.8452	6.9622	7.0654	6.7801	7.2062	6.7441	7.0257	5.0654	4.5638	5.2928	5.0823	4.7035	4.8055	4.7841	5.2414	5.154	5.1864	5.0254	4.4533
ADAM10	8.2803	7.9226	8.2109	7.4332	7.59	7.8067	7.7486	8.1652	8.2755	8.2184	8.4991	8.2004	8.3106	8.1836	8.35	8.2254	8.0058	7.701	7.9607	7.932	8.3302	8.2154	8.0446	7.8878	8.1665	8.0031	7.2762	8.2139	8.6202	8.3453	8.3534	7.3321	8.3424	8.0406	8.2057	8.5515	7.8881	7.668	7.0297	7.098	7.4859	6.7659	7.3021	6.965	6.4729	7.126	7.1917	6.5506	6.5385
ADAM11	6.2813	6.3445	6.6438	7.0154	6.6984	6.451	6.2887	6.6411	6.4091	6.6861	6.2712	6.2931	6.4221	6.4966	6.4665	6.6092	6.7175	7.0831	6.6259	6.4813	6.7199	6.4457	6.5223	6.3852	6.947	6.8437	7.023	6.6755	6.7044	6.6959	6.7767	7.0153	6.7308	6.8711	6.5052	6.5865	6.3937	3.8538	4.0721	4.2904	4.1492	4.0814	4.0569	4.0593	3.9168	4.0662	4.2403	4.0004	3.9678
ADAM12	8.0598	7.1248	7.8162	7.6209	7.3357	5.4747	5.6879	5.9206	5.5895	5.4576	5.5009	5.8346	5.4343	5.4083	6.0003	5.4206	7.7846	6.9175	8.28	7.4942	8.3384	7.4429	6.8782	5.9302	7.1267	7.0733	5.9044	7.5724	5.4301	5.5686	5.5422	5.6737	5.696	5.4683	5.4836	5.4233	5.6028	7.3314	7.2509	7.0501	4.9054	7.2343	5.9728	7.2777	7.2745	7.2848	6.8686	5.7968	5.419
ADAM15	8.1306	8.0928	8.538	8.6775	8.6364	8.3883	8.61	8.5628	8.3279	8.6327	8.5736	8.14	8.154	8.5609	8.3232	8.7932	8.4209	8.4	8.2541	7.9826	8.4722	8.1588	8.5879	8.2858	8.852	8.771	8.7988	8.6832	8.3765	8.4268	8.5046	8.4835	8.4132	7.9889	8.0558	8.4666	8.4546	6.4323	6.1314	6.4421	6.3862	6.2461	6.3103	6.5233	6.736	6.6084	6.5058	6.2385	5.7023
ADAM17	7.2954	7.2612	7.3452	7.262	7.3778	7.0542	7.0367	7.0642	7.3613	7.3279	7.4671	7.6086	7.2002	7.2845	7.2797	7.1563	7.2319	7.2301	7.5579	7.3796	7.4331	7.5958	7.192	7.2656	7.3957	7.0865	6.7764	7.5804	7.2012	7.387	7.3213	6.915	7.1951	7.154	7.2394	7.2434	7.2295	5.8495	6.1626	5.6701	5.7483	5.9937	5.7909	5.6791	5.4551	5.5797	5.7745	5.866	6.2061
ADAM18	4.3683	4.482	4.5094	4.4879	4.4485	4.5324	4.3488	4.2159	4.4482	4.6352	4.4546	4.3501	4.4394	4.2839	4.4128	4.4242	4.3909	4.6677	4.3805	4.3192	4.4916	4.3785	4.449	4.4371	4.3677	4.4323	4.4458	4.2241	4.4008	4.4036	4.4787	4.6031	4.6337	4.3157	4.4531	4.5499	4.5024	2.6425	2.6612	2.8304	2.7183	2.6634	2.7948	2.7451	2.6729	2.6538	2.9136	2.7703	2.6282
ADAM19	6.0547	6.3627	6.1108	6.1728	6.1388	5.9246	6.0048	6.0196	6.1436	6.0454	5.8069	6.2735	6.1907	6.091	6.0989	6.509	6.1155	6.6376	6.3003	6.1698	6.1581	6.1251	5.9377	6.0675	6.1164	6.2983	5.9969	5.9316	6.1397	6.3769	6.3171	6.4145	6.3466	6.2718	6.2103	5.9781	6.1957	4.8889	4.7523	4.674	5.1398	4.5856	4.9266	4.8539	4.9648	4.8572	4.5728	5.3469	5.0304
ADAM2	3.6749	3.7126	3.6985	3.7037	3.5843	3.6144	3.8579	3.6802	3.5781	3.5663	3.593	3.5189	3.6111	3.6959	3.6066	3.5292	3.5007	3.7681	3.6253	3.6659	3.7401	3.6584	3.7775	3.5586	3.6881	3.7327	3.6847	3.6055	3.7066	3.6433	3.7989	3.9946	3.5926	3.7152	3.6377	3.6968	3.5842	2.4181	2.6363	2.4342	2.6871	2.5904	2.5506	2.593	2.6361	2.3694	2.7546	2.7047	2.5654
ADAM20	5.8049	5.9231	5.7304	5.9617	5.7451	5.941	6.0174	5.6156	5.8975	5.9449	5.8886	5.8352	5.7335	5.6571	5.6523	5.7801	5.7085	6.0342	5.8127	5.5448	5.8755	5.7659	5.6883	5.7526	5.825	5.79	5.8616	5.7471	5.6757	5.7762	5.7288	6.1962	5.8225	5.9545	5.7985	5.8444	5.9523	3.971	4.0459	4.1017	4.0137	4.0827	4.0123	3.9668	4.1051	4.0577	4.3968	3.9482	4.1488
ADAM21	5.2617	5.6281	5.2733	5.4357	5.1383	5.3363	5.5312	5.2217	5.3979	5.305	5.5646	5.5182	4.9972	5.1243	5.195	5.1508	5.0803	5.5608	5.393	5.4607	5.194	5.1638	5.1466	5.1392	5.1038	5.2733	5.2834	5.0765	5.0386	5.2752	4.7301	5.3904	5.2319	5.1214	5.2452	5.2513	5.2088	3.2604	3.2508	3.2897	3.4026	3.1886	3.5038	3.2911	3.1927	3.1865	3.2024	3.1824	3.1979
ADAM22	5.4171	5.4173	5.3393	5.3394	5.3295	5.324	5.4798	5.3573	5.1999	5.2662	5.2969	5.2621	5.1076	5.1992	5.2576	5.2798	5.3228	5.5747	5.2626	5.2156	5.337	5.3269	5.2315	5.3704	5.3734	5.3833	5.3234	5.5002	5.235	5.1258	5.1946	5.4197	5.258	5.1138	5.159	5.1693	5.2826	3.4239	3.2754	3.3449	3.3212	3.6119	3.4842	3.4405	3.4392	3.5031	3.4192	3.2948	3.3951
ADAM23	5.3247	5.3138	5.0583	5.1582	5.2409	5.3081	5.4274	5.1734	5.656	5.4066	5.4297	5.5306	5.1087	5.1857	5.4678	5.5553	5.0963	5.5363	5.1188	5.1201	5.1843	5.1567	5.106	5.1712	5.2489	5.2796	5.1527	5.1665	5.2417	5.5512	5.2055	5.2684	5.4141	5.1477	5.2924	5.3052	5.4506	3.3722	3.2313	3.4236	4.0221	3.2037	3.3489	3.2942	3.4574	2.9821	3.3999	4.2494	4.606
ADAM28	6.5944	6.3434	6.4384	6.3183	5.9979	5.7508	5.93	5.9856	5.4869	5.663	5.4574	5.9457	5.954	5.7126	5.8497	5.7529	6.0082	6.3779	6.226	6.6042	6.1295	6.6898	5.8194	5.7213	5.865	5.9943	5.8328	5.9486	5.5843	6.1595	5.808	6.0822	5.8986	5.795	5.6091	5.8051	5.725	4.8532	5.6029	5.062	4.2206	5.0296	5.3886	5.4976	4.8104	5.1458	4.7445	4.2224	4.7136
ADAM30	4.3829	4.3813	4.3952	4.7811	4.5519	4.386	4.3981	4.7314	4.4021	4.4914	4.5541	4.4505	4.3381	4.4147	4.4428	4.5246	4.5083	4.8117	4.542	4.7683	4.4804	4.4461	4.4014	4.557	4.733	4.4909	4.6453	4.4913	4.527	4.6516	4.5822	4.771	4.5756	4.6319	4.4913	4.4883	4.503	3.1134	3.0233	3.0931	3.0364	3.2356	3.0497	2.9835	3.1442	3.0723	3.1506	3.1024	3.248
ADAM7	4.7481	4.77	4.6803	4.6806	4.6487	4.5894	4.6367	4.6861	4.7491	4.6493	4.7794	4.7496	4.5975	4.6347	4.6735	4.6418	4.6394	5.0067	4.7851	4.7533	4.6848	4.7326	4.6097	4.6462	4.6528	4.664	4.6541	4.6334	4.5353	4.5751	4.7407	5.0655	4.6931	4.6516	4.5194	4.7204	4.613	3.1172	2.9586	2.9895	3.0118	3.0283	3.0563	3.0131	3.1675	3.0452	3.1381	2.9767	2.9833
ADAM8	6.0146	5.6709	6.1598	5.9666	6.3313	6.149	5.8095	6.2349	5.8159	6.0824	5.9909	6.0024	6.4454	6.027	5.9866	6.2404	6.2375	6.5649	6.065	6.7737	6.3249	6.3516	6.0796	6.076	6.4681	6.1321	6.5914	6.2823	6.1325	6.3024	6.561	6.5853	6.4919	6.6079	6.1672	6.1354	5.976	4.2141	4.1888	4.1705	4.3285	4.2166	4.3695	4.192	4.3483	4.4973	4.0916	4.4991	4.5621
ADAM9	6.9202	6.8025	6.5251	6.2002	6.4276	6.86	7.1456	7.1022	7.1217	7.2748	7.1906	6.9849	7.1455	6.9536	6.7139	6.8845	6.5526	6.5185	6.83	6.8767	7.0503	7.1366	6.6124	6.9215	6.9462	6.8595	6.2266	6.7367	7.1364	6.9106	6.9735	6.3694	7.3622	6.4691	6.8895	7.0249	7.0327	5.9029	5.7583	5.7601	6.199	5.3311	5.7779	5.4859	4.9286	5.6001	5.3806	5.8581	5.7356
ADAMDEC1	4.0007	4.4192	4.0232	4.0881	3.8582	4.1154	4.1281	3.8094	4.4866	3.8647	4.0211	4.1742	3.8336	3.9681	3.9156	3.9012	4.1053	4.4392	3.8899	3.9194	3.9593	4.2178	4.1207	4.0084	4.0868	3.9718	3.9285	3.6468	3.9012	3.8832	3.6175	4.027	3.9296	3.6437	3.9934	4.1007	3.9546	2.7938	2.767	2.5794	2.6225	2.7166	2.5195	2.7254	2.741	2.5874	2.7261	3.0504	5.0335
ADAMTS1	7.1507	8.1474	6.7821	6.4618	6.583	8.5648	8.6482	7.9828	8.6064	9.2849	8.7645	9.611	8.7177	8.2754	9.1037	8.954	7.3087	7.7822	6.6913	7.5955	6.7424	8.1728	6.9664	8.1462	7.3718	7.2033	7.5473	7.0949	8.9646	9.1631	8.7551	8.9669	9.5988	9.0558	8.9011	8.9794	8.9866	6.5058	8.1953	6.4396	9.15	6.9278	7.272	5.6473	5.6249	6.393	5.4559	8.2243	9.6231
ADAMTS12	6.8602	7.0332	6.9431	7.1662	7.1289	6.9359	6.7764	6.7792	7.1322	7.3349	7.0806	7.4366	7.1268	6.9422	7.3367	7.4764	7.2779	7.1072	6.9537	7.0005	6.925	6.7365	7.1716	7.089	7.0217	7.217	6.5803	7.0504	7.2903	7.0129	7.1601	7.1055	7.1927	6.8419	7.4133	7.0753	7.5638	5.8467	5.4799	5.5306	6.2536	5.6644	5.9533	5.6463	5.7894	5.8634	5.6643	5.2395	5.3529
ADAMTS13	6.7253	6.66	6.999	7.0864	6.9355	6.6584	6.6324	6.9331	6.7124	6.9743	6.7711	6.7527	6.8961	6.9436	6.8628	6.9145	6.9498	7.4409	6.7933	6.8047	7.0815	6.8375	6.8077	6.863	6.7527	7.1305	7.2432	6.8106	6.91	6.839	6.8328	7.2191	7.0778	7.1144	6.8245	6.6994	6.6866	5.511	5.7843	5.6267	5.7388	5.7094	5.7602	5.7678	5.8206	5.683	5.7266	5.434	5.2689
ADAMTS2	7.5378	7.5653	7.4454	7.7118	7.805	6.6638	6.6861	6.9067	7.0739	6.8764	6.4329	6.8342	6.8832	7.1807	7.2757	7.5511	7.4921	7.5896	7.3431	7.5451	7.2742	7.6158	7.4193	6.9302	7.2463	7.8526	7.2434	7.6123	7.2366	6.9676	7.3728	6.9255	7.5578	7.1513	6.9861	6.9697	7.7241	6.2594	5.9656	6.2491	5.7133	5.9705	6.6447	6.0827	6.0238	6.5714	6.2941	6.1772	5.7067
ADAMTS20	4.0776	4.0156	4.1009	4.3459	4.0254	3.9133	4.058	4.2417	4.2124	4.0312	4.1401	4.0344	4.0397	4.0454	4.1565	4.0057	4.045	4.2621	4.1176	3.9947	4.0539	3.9873	3.9573	4.0244	4.1422	4.0824	4.1455	4.0761	3.9353	4.1656	4.0545	4.1963	4.1416	4.1614	4.008	4.0524	4.0926	2.6213	2.5487	2.6002	2.4823	2.7385	2.7551	2.7419	2.8887	2.6638	2.6562	2.568	2.6086
ADAMTS3	4.3152	5.1376	4.5251	4.5214	4.836	4.2177	4.1001	4.5029	4.3814	4.4057	4.5905	4.4584	4.4445	4.3273	4.5992	4.5599	4.8762	4.3381	4.6828	4.6837	4.3801	4.3981	4.6318	4.4596	4.0808	4.3019	4.2853	4.3505	4.6567	4.3619	3.8976	4.3997	4.7111	4.4454	4.4584	4.184	4.565	4.1162	3.9491	3.9194	3.6845	3.7129	3.6509	3.9217	3.6925	3.7974	3.403	6.2355	4.4759
ADAMTS5	6.1128	6.0847	5.4143	5.7638	5.6742	7.2053	6.5611	6.3811	7.6045	7.0642	6.8591	8.1765	7.6878	7.2932	8.3432	7.1228	6.5588	5.6899	6.2373	6.0197	5.3229	5.4152	6.0369	6.8162	6.1123	6.2168	6.0469	6.1153	7.7145	7.0201	6.3396	6.1068	6.7841	7.2153	7.6962	6.1912	7.9577	4.3769	5.2593	4.6196	7.323	5.1935	5.1961	5.3726	4.6301	4.8706	4.5154	6.4419	5.4002
ADAMTS6	7.0752	6.0036	7.1077	6.314	6.5858	5.4771	5.6723	5.2596	5.5194	5.4617	6.0486	6.1818	6.3597	5.4293	5.4744	5.9386	6.1054	5.7135	6.2364	5.7192	6.936	6.0383	5.3747	5.0978	5.3765	5.2969	5.1086	5.5557	5.2836	6.0288	5.9678	5.561	6.3216	5.735	5.5497	6.2541	5.3778	5.4651	5.3961	4.6603	3.6742	4.3251	4.8253	5.1922	4.7083	4.6744	4.5785	4.4906	3.787
ADAMTS7	6.3848	5.9904	6.8258	6.9338	6.7471	6.2055	5.9763	6.7232	6.2424	6.4096	6.1395	6.1286	6.3426	6.5778	6.6796	6.6003	6.7053	6.7937	6.4543	6.8195	6.654	6.5348	6.5341	6.4967	6.7056	6.7185	6.9365	6.6347	6.5848	6.8115	6.9907	6.9714	6.5658	6.8498	6.6134	6.338	6.0899	4.245	4.2978	4.2528	4.3364	4.4697	4.5337	4.3075	4.3046	4.3153	4.1558	4.1376	4.1088
ADAMTS8	5.7272	5.8727	6.4268	7.1076	6.1216	10.4601	10.3203	9.6972	7.4571	7.6211	7.3513	5.9602	6.4925	7.8122	6.5054	7.5284	6.2532	6.591	6.6592	6.0993	6.3923	6.079	8.7203	9.4792	9.0692	7.684	10.7103	9.0053	6.8492	7.1518	7.4118	7.1111	6.741	7.0959	7.1248	7.4444	6.5782	4.2708	4.3244	5.3524	4.5413	5.3139	3.9106	5.006	4.8847	4.4613	4.8563	4.3598	4.0158
ADAMTS9	8.5162	8.0728	8.0428	8.358	8.1587	7.4259	7.3973	7.5955	8.2419	8.0096	7.807	8.353	8.4521	7.9459	8.6004	8.7544	8.2502	8.2756	7.9705	8.3173	8.2713	8.0075	7.7006	7.3997	7.8994	7.946	7.4102	7.3719	8.5064	7.958	8.2573	8.2657	8.6117	8.2439	8.453	8.1743	8.8056	7.1765	6.9711	6.7886	7.8759	6.8613	6.966	7.098	6.8805	7.2584	7.2385	5.6167	5.7218
ADAMTSL2	4.174	4.3166	4.5306	4.852	5.0135	4.5227	4.3278	4.7885	4.3199	4.6452	4.253	4.4273	4.418	4.6094	4.5062	4.6229	4.6322	5.2119	4.5416	4.6971	4.6303	4.4638	4.5665	4.5303	4.9221	4.7888	5.3516	4.6223	4.73	5.3873	5.0876	5.5145	4.8293	5.0856	4.6059	4.4001	4.3249	3.3358	3.4631	3.364	3.2992	3.3544	3.3306	3.5102	3.8115	3.4287	3.4555	4.2016	3.7687
ADAMTSL3	5.6427	5.851	5.8691	5.9222	5.7086	5.739	5.9087	5.8504	5.7576	5.8113	5.7756	5.731	5.6343	5.6865	5.8368	5.5986	5.7424	6.1877	5.808	5.8458	5.8044	5.7666	5.746	5.6877	5.879	5.7079	6.0478	5.7698	5.6084	5.7344	5.8664	5.8557	5.7393	5.7649	5.7575	5.77	5.7244	3.8297	3.8763	3.9224	3.9613	3.7723	3.9736	3.8923	3.946	3.9928	3.6992	4.8235	4.1393
ADAMTSL4	7.327	6.9621	7.1564	7.1981	6.9755	6.6757	7.0744	7.053	7.3589	7.0581	7.1477	7.4671	7.5656	7.3005	7.6444	7.6184	7.0271	7.18	6.8624	7.172	6.9617	6.5184	6.9921	7.3372	6.9437	7.5818	7.3836	7.3167	7.5139	7.144	7.0516	7.2468	7.0061	6.9282	7.4682	7.1739	7.5263	5.0496	4.9762	5.181	5.3977	5.7237	4.9151	4.9092	4.896	4.8642	4.706	4.8141	4.5767
ADAP1	7.2006	6.9674	7.5776	7.8276	7.7629	7.3951	7.3623	7.5971	7.6835	7.8504	7.6908	7.7272	7.5448	7.8748	7.6397	7.8969	7.6825	8.1362	7.6629	7.4314	7.5746	7.7517	7.4647	7.7182	7.7641	7.7495	8.2729	7.5122	7.8725	8.0943	7.973	8.2772	8.1209	8.1948	7.9349	7.6669	7.4791	5.7192	5.7647	5.943	5.9915	5.8022	5.8785	6.0123	6.4599	6.0141	5.8409	5.9539	5.7303
ADAP2	6.8849	6.9512	6.9861	7.1056	7.234	7.0795	7.3744	7.1766	6.9332	6.8919	7.1136	7.2169	7.0362	6.7997	6.8892	7.1187	7.2213	7.3466	7.125	6.9296	6.8692	7.1502	6.8916	7.2987	6.9023	6.9919	7.085	6.9897	7.0617	7.0441	7.1159	7.4328	7.532	7.4768	7.0511	7.0624	7.0683	5.4153	5.3146	5.3224	5.8128	5.8066	5.4668	5.4306	5.3617	5.5815	5.5888	6.764	6.5401
ADAR	10.3464	10.3324	10.8323	10.5255	10.798	10.0957	10.3354	10.5636	10.0812	10.0804	10.0738	10.0429	10.3021	10.2789	10.3826	10.3528	10.7106	10.4234	10.4947	10.7462	10.4564	10.6136	10.6042	10.4362	10.3976	10.6261	10.3752	10.5911	10.3167	10.3205	10.2738	10.1111	10.1677	10.0296	10.3874	10.2857	10.1239	9.6515	9.2974	9.4693	9.0366	9.3892	9.6752	9.3722	9.5315	9.527	9.5293	9.2722	9.7157
ADARB1	6.1778	6.1878	6.3459	6.7305	6.5056	6.0654	6.1412	6.4387	6.2924	6.362	6.218	6.1218	6.2736	6.2941	6.3826	6.4901	6.3979	6.6726	6.3852	6.3847	6.4523	6.3326	6.2907	6.3074	6.5672	6.4453	6.547	6.4619	6.3174	6.4502	6.5458	6.8788	6.5828	6.6241	6.4258	6.455	6.4374	4.2603	4.1963	4.2606	4.395	4.3935	4.3159	4.3487	4.3717	4.3812	4.36	4.5276	4.2604
ADARB2	5.1462	5.22	5.2665	5.376	5.2792	5.787	5.7526	5.4112	5.4171	5.3237	5.3165	5.2009	5.2944	5.3316	5.4018	5.3009	5.358	5.7989	5.2468	5.4343	5.3723	5.2715	5.408	5.4487	5.5122	5.3456	5.5145	5.1104	5.281	5.4715	5.6973	5.8016	5.4441	5.5753	5.2919	5.3456	5.2493	3.2204	3.2529	3.3426	3.314	3.2772	3.3069	3.3014	3.5614	3.43	3.3182	3.3402	3.1646
ADAT1	7.0878	6.9632	7.2138	6.9524	6.9824	6.6222	7.0798	7.6276	6.478	6.6917	6.7587	6.8028	7.0964	6.9458	7.3046	6.7437	6.4282	6.8578	7.1385	7.2939	7.273	7.4577	6.7907	6.9454	7.0777	6.8139	6.9327	7.161	6.4851	6.9808	6.8186	6.7041	6.7822	6.5138	6.6289	7.2071	6.7758	6.3351	6.0347	6.4869	5.8039	6.205	5.9616	6.1837	6.3703	6.7217	6.2667	5.6727	5.5861
ADCK2	6.6471	6.7896	6.8386	6.9582	6.7974	6.8374	6.9396	6.7381	6.7063	6.9974	6.9558	6.8647	7.0093	6.9254	6.8527	6.9619	6.7996	6.8837	6.9658	6.9726	6.8607	6.8533	6.8456	6.8207	6.8913	6.863	6.9594	6.8051	6.8847	6.8411	6.9317	6.8721	6.9096	6.4465	6.7738	6.8476	6.8711	5.252	5.0269	5.4845	5.2755	5.0112	5.2312	5.4206	5.5558	5.1682	5.4692	5.1694	5.3782
ADCK3	6.5374	6.208	6.3947	6.3913	6.1514	6.34	6.3368	6.5825	6.3895	6.516	6.7406	6.4967	6.4864	6.4918	6.5735	6.6588	6.2874	6.0071	6.2435	6.3271	6.3073	6.2033	6.3783	6.3343	6.2076	6.5273	6.5466	6.4262	6.655	6.6701	6.3291	6.537	6.3479	6.3387	6.5396	6.1359	6.3929	4.3759	4.5947	4.565	5.094	4.8238	4.8319	4.6811	4.6838	4.7694	4.7395	5.2622	5.4705
ADCK4	6.5429	6.4309	6.6966	6.7207	6.5197	6.3939	6.3968	6.562	6.484	6.659	6.4274	6.505	6.5182	6.4717	6.6325	6.5044	6.5946	6.7821	6.5736	6.6138	6.6189	6.5212	6.5569	6.5607	6.7096	6.568	6.8957	6.6283	6.8122	6.8432	6.7865	6.8015	6.6159	6.6781	6.5062	6.4098	6.6129	4.926	4.9856	4.988	4.9675	4.965	4.8664	5.0541	4.9345	4.8355	5.0017	5.0662	4.795
ADCY1	5.9819	6.2077	6.4972	6.6771	6.5083	6.3879	6.3614	6.5948	6.6809	6.7377	6.7533	7.055	7.0994	6.7299	7.0885	7.0203	6.4779	6.7002	6.2618	6.4464	6.3888	6.1879	6.1564	6.409	6.2476	6.447	7.0646	6.3514	7.0665	7.1301	6.9394	7.2284	7.0055	6.6775	6.9208	6.9012	7.2296	4.0509	3.9189	4.1295	5.4218	4.1126	4.094	4.1632	4.4167	4.13	4.0365	4.0821	3.8391
ADCY10	4.2302	4.3415	4.3654	4.5631	4.2085	4.2075	4.037	4.3572	4.3009	4.3518	4.3839	4.2486	4.2959	4.2574	4.3666	4.3495	4.443	4.7786	4.3226	4.4388	4.4634	4.3226	4.2269	4.2314	4.4362	4.4332	4.6486	4.3753	4.4022	4.5473	4.4333	4.6358	4.3023	4.3887	4.2812	4.4934	4.3499	2.7526	2.7714	2.7262	2.8544	2.8209	2.7903	2.8654	2.8086	2.807	2.5667	2.7856	2.6482
ADCY2	5.3522	5.5924	5.2531	5.4309	5.4018	5.1985	5.129	5.1012	5.3226	5.2718	5.2505	5.2606	5.1371	5.127	5.3108	5.3209	5.3688	5.4924	5.3079	5.2561	5.2723	5.1838	5.3251	5.3727	5.1928	5.3716	5.3078	5.4717	5.009	5.1015	5.2536	5.4213	5.2191	5.0177	5.0872	5.1694	5.2201	4.1478	4.1723	3.9641	3.9893	4.2083	4.0419	4.1161	4.1076	4.012	4.0996	3.9135	3.9702
ADCY3	6.988	7.4393	7.2214	7.3351	7.4416	7.4696	7.1278	7.4699	7.9194	7.7501	7.5276	7.2776	7.5031	7.6696	8.0531	8.2738	7.3076	7.9328	7.0749	7.7738	6.9256	7.1978	7.5011	7.5668	7.5488	7.6654	7.3639	7.6683	7.9471	7.539	8.0144	8.0913	7.8064	7.4862	7.9088	8.0155	7.9974	5.9501	5.6195	5.7879	6.6797	6.2343	6.2719	5.6278	5.6222	6.191	5.778	6.4919	6.5061
ADCY6	8.255	8.3649	8.8788	8.8324	8.7735	8.658	8.6343	8.6068	8.2241	8.6428	8.6317	8.6198	8.4956	8.961	8.6368	8.8001	8.7666	8.4118	8.6435	8.7623	8.4922	8.5212	8.6813	8.414	8.6102	9.0761	8.7852	8.6361	8.7574	8.7411	8.6637	8.4428	8.345	7.6541	8.5287	8.5193	8.222	6.9284	6.7286	6.8756	6.8953	6.9732	7.0447	7.104	6.8215	6.9408	6.9105	6.9994	6.7454
ADCY7	6.9396	6.9883	7.0749	6.9767	6.7741	7.2074	7.1524	7.0929	6.7657	6.986	6.8797	6.5985	6.9446	7.0393	6.4739	6.9691	7.1093	6.4867	6.783	6.4824	6.9799	7.0391	6.9155	7.2705	6.4698	7.0964	7.072	6.818	6.9665	6.3414	6.213	6.1977	7.0398	6.4758	6.8488	6.6404	7.0814	5.7592	5.9187	5.8882	5.4485	6.0629	5.6893	5.9208	5.5972	5.6121	5.9666	5.8761	5.969
ADCY8	5.4621	5.4495	5.6305	5.8245	6.0875	5.4747	5.2468	6.1001	5.5844	5.7743	5.3953	5.782	5.8727	5.8916	5.8884	5.723	6.0014	6.3175	5.9039	6.1544	5.8797	5.8358	5.7542	5.8708	6.4276	6.0888	6.8335	6.0416	5.9188	6.2208	6.3257	6.7959	6.0058	6.5748	6.187	5.6437	5.7844	3.3001	3.3512	3.4866	3.4862	3.237	3.4203	3.4275	3.631	3.1174	3.1651	3.4465	3.2737
ADCY9	6.1614	6.4651	6.4042	6.6265	6.6349	6.1807	5.9641	6.2007	6.2132	6.1282	6.2107	6.2176	6.3904	6.2858	6.5206	6.5065	6.4641	6.5065	6.353	6.4011	6.2779	6.0062	6.373	6.3275	6.14	6.3199	6.2033	6.434	6.4472	6.575	6.54	6.1683	6.2895	6.2732	6.537	6.4019	6.4234	4.8012	4.7664	4.784	4.77	4.84	4.8817	4.9638	4.8549	4.9759	4.9672	5.6201	5.4064
ADCYAP1	5.3303	5.5206	5.4228	5.4932	5.3985	5.515	5.5484	5.2442	5.4702	5.5273	5.4375	5.4485	5.283	5.3602	5.2472	5.3371	5.3552	5.6196	5.2973	5.5722	5.5575	5.3337	5.3919	5.428	5.1892	5.3729	5.316	5.1743	5.2314	5.1554	5.3288	5.6143	5.5667	5.1698	5.4671	5.599	5.3877	3.0493	2.9435	3.1013	3.0697	3.1647	3.1902	2.9833	3.1508	3.0786	3.0842	3.5241	3.5951
ADCYAP1R1	6.9064	6.5069	7.5682	7.5497	7.2823	6.0408	6.2846	6.1002	6.0905	5.8969	5.9695	5.9386	6.0076	5.8246	5.9158	6.2444	6.6426	6.6105	7.5341	6.7359	7.5135	7.2645	7.2917	6.3106	6.686	7.0666	6.4047	7.1638	5.7809	5.7926	5.8733	5.9959	6.0566	5.7321	5.9816	6.098	6.1386	5.0983	5.2834	5.1442	3.9147	5.1111	4.6039	5.4752	5.4634	5.0293	5.2464	4.3103	4.0915
ADD1	8.0911	7.9826	8.1975	8.0506	8.1827	8.1757	7.9868	8.2509	7.9564	8.0807	8.0226	8.064	8.2122	8.3641	8.3966	8.2454	8.1164	7.94	7.9997	8.1874	8.0699	7.989	8.3163	8.2081	8.3475	8.2343	8.1479	8.3932	8.2874	8.2947	8.3361	8.0349	8.0364	8.0898	8.1293	8.0632	8.0879	7.2778	7.0779	7.1826	7.2249	7.163	7.2483	7.1356	7.1677	7.2596	7.2556	7.5548	7.6042
ADD2	6.0793	6.1508	6.1881	6.2336	6.113	6.1674	6.0407	6.2226	6.2556	6.1666	6.2167	6.0502	6.1087	6.1039	6.0837	6.206	6.0632	6.5218	6.0788	6.2524	6.1807	6.0884	5.8987	6.1236	6.1327	6.1256	6.2408	6.058	6.0451	6.0895	6.295	6.4523	6.1938	6.2528	6.1779	6.2409	6.2716	3.6284	3.8111	3.7733	3.8863	3.9142	3.8597	3.8209	3.7982	3.8301	3.7124	3.9821	3.843
ADD3	9.7938	9.6744	9.6475	9.0196	9.3827	9.6699	10.1591	10.4059	9.6651	9.9111	9.73	10.1917	9.9628	9.6514	10.3485	9.4899	9.8809	9.786	9.6172	9.738	9.5475	9.7449	10.4756	10.7208	10.499	10.5119	9.9234	10.4973	10.3149	9.9039	9.8024	9.4703	9.8782	9.9479	9.9147	9.6925	9.8992	8.5501	8.6102	8.5238	9.3578	8.7677	8.7842	8.5535	8.284	8.5958	8.3064	8.5321	8.2856
ADH1A	5.3413	5.4327	5.1542	4.8856	5.1196	5.4044	5.281	5.1314	5.6115	5.1376	5.4121	5.1383	5.0301	5.195	5.1863	4.8239	5.1392	5.2652	5.1382	5.2444	4.9829	5.3363	5.0807	4.9652	5.1393	5.1043	5.1686	4.9287	5.0436	5.3306	5.2661	5.4999	4.9456	5.1314	5.0878	5.1542	5.2115	2.9484	2.6562	2.8511	3.0138	2.7041	2.7695	2.7976	2.7269	2.8823	2.9272	2.8099	3.1473
ADH1B	4.3142	4.5191	4.3496	4.3743	4.3344	4.5527	5.0208	4.4021	4.6902	4.6562	4.8696	5.076	4.3466	4.3828	4.7354	4.3646	4.2773	4.5078	4.4549	4.3981	4.3654	4.4124	4.2603	4.4323	4.4113	4.2555	4.5447	4.7484	4.3681	4.6171	4.3015	4.6052	4.4518	4.7205	5.0944	4.4615	4.3813	3.0622	2.9751	3.0505	4.8725	3.1302	3.1543	3.1767	3.2328	3.1709	2.9464	6.4457	4.5607
ADH1C	4.5772	4.65	4.2308	3.9681	4.4897	4.2872	4.5488	4.2265	4.4134	4.5312	4.5399	4.8054	4.3632	4.4669	4.6356	4.0368	4.2172	4.6614	4.3479	4.8363	4.4765	4.4983	4.4669	4.2824	4.6985	4.5111	4.7285	4.1456	4.595	4.861	4.4669	4.8424	4.1983	4.3668	4.4255	4.2195	4.5194	3.9073	3.3846	3.3099	5.3864	3.5236	3.9911	3.5526	3.6823	3.6583	3.3653	5.5981	4.6891
ADH5	9.7744	9.6816	9.6299	9.5731	9.3945	9.8599	9.9918	10.2337	9.3603	9.5663	9.3116	9.6779	9.4451	9.3988	9.5131	9.3325	9.734	9.2655	9.7062	9.371	9.9552	9.5973	10.0444	10.1828	9.9475	10.2356	9.9713	9.9717	9.783	9.5181	9.4189	8.8132	9.2252	9.1724	9.5311	9.3083	9.3589	9.1507	8.8486	9.3847	9.0404	8.9724	8.9554	9.1671	8.685	8.999	9.4465	8.7046	8.9239
ADH6	5.0896	5.1647	5.2604	5.2535	5.1719	5.1451	5.5178	5.532	5.2568	5.2514	5.2371	5.1737	5.0585	5.2921	5.0318	5.1267	5.0764	5.5342	5.2161	5.1502	5.3538	5.3269	5.286	5.4287	5.5399	5.4375	5.4998	5.3769	5.193	5.1526	5.1535	5.7537	5.1993	5.3433	5.2379	5.3282	5.0737	3.056	3.3958	3.2194	3.2637	3.1056	3.1578	3.2307	2.9823	3.0206	3.4863	3.0591	2.8961
ADH7	4.7031	4.657	4.3918	4.4826	4.5372	4.7964	4.5456	4.6692	4.7262	4.5122	4.5568	4.5312	4.582	4.4149	4.6069	4.6268	4.4636	4.6986	4.4186	4.729	4.6174	4.6519	4.463	4.6913	4.582	4.4573	4.3872	4.465	4.4965	4.5938	4.5844	4.9154	4.5897	4.9296	4.5589	4.7459	4.6024	2.9914	3.0793	3.0577	3.0953	2.8765	3.191	3.203	3.3129	2.9531	2.97	2.8477	3.0846
ADI1	7.6056	7.4569	7.8858	7.7481	7.9871	7.7052	8.4096	8.1062	7.8513	8.0799	7.8867	8.2058	8.2328	7.9758	8.0756	8.2418	7.951	7.5868	8.1016	7.8962	7.9254	8.0704	7.8368	8.3208	8.1305	7.6814	7.8141	8.0796	8.2755	7.9125	8.0239	7.7777	8.2068	7.6559	8.2636	8.355	8.3441	6.9929	6.4645	7.0612	7.277	6.7384	6.9793	7.0131	6.7551	7.1274	7.0552	6.9956	7.1417
ADIPOQ	3.9277	3.876	4.0763	3.9723	3.8887	4.045	3.9561	4.0498	4.1694	4.2029	3.9946	3.7997	4.0905	4.0446	4.0016	3.9801	4.0468	4.469	3.9518	4.1454	3.9145	4.0223	4.1893	4.0274	4.1729	4.0737	4.366	3.9757	4.0253	4.079	4.0468	4.5215	3.95	4.2807	4.2351	3.894	4.07	2.5587	2.6485	2.8032	2.6263	2.565	2.6912	2.7819	2.5743	2.7311	2.5842	2.7838	2.4893
ADIPOR1	8.5951	8.5154	8.7646	8.4889	8.6126	9.1765	9.1614	8.974	9.4337	9.6359	9.6449	9.4214	9.4102	9.8099	9.4933	9.2649	8.7991	8.4185	8.8562	8.1956	8.7399	8.792	8.8221	8.918	9.0477	8.9101	8.7449	8.9963	9.3536	9.5032	9.1753	9.03	9.1499	8.9908	9.4825	9.2429	9.3067	6.882	6.9434	7.0596	7.4865	6.8035	6.7578	6.8683	6.7516	6.8395	7.1078	6.9718	6.8592
ADIPOR2	8.5912	8.4236	8.654	8.47	8.6933	9.6822	9.8417	9.5163	8.8289	8.9797	8.9907	8.7814	8.9479	8.9533	8.7634	8.5938	8.7061	8.5976	8.5129	8.6287	8.5076	8.5624	8.8679	8.9304	8.8333	8.2862	9.1321	8.923	8.7708	8.7713	8.9167	8.316	8.6366	8.2565	9.0211	8.6152	8.6249	7.2047	7.0703	7.3282	7.525	7.3209	7.3936	7.0404	7.2445	7.3611	7.355	7.6036	7.5446
ADK	6.674	6.9439	6.671	6.3349	6.6543	7.6707	8.1078	7.6104	6.7675	7.6599	7.0969	6.6774	6.8872	7.24	6.4139	6.8187	6.9063	6.2385	6.7716	6.4145	6.8764	6.7524	6.9913	7.541	7.07	6.6795	7.3379	6.9552	6.5842	6.4118	6.4954	6.2245	6.9336	6.3377	6.6358	6.576	6.6479	6.2235	5.9149	6.2726	5.9383	5.5769	5.9502	6.069	6.0496	6.034	5.9301	5.249	5.2086
ADM	6.8553	7.8828	6.2643	5.9791	6.9517	9.2806	8.1542	6.6124	10.4506	9.1462	10.1097	7.5985	7.0198	8.9993	8.2365	6.2558	6.7516	7.0135	6.3205	6.6822	5.6131	6.9701	6.2738	6.8686	5.8179	5.582	6.4865	7.1917	9.2112	8.3742	7.4699	7.2596	6.1817	9.9961	8.5823	7.3935	8.4883	5.4687	9.861	4.5914	9.4978	5.1069	8.2553	4.8428	5.9419	6.0822	4.504	8.6496	8.57
ADM2	6.942	6.8829	7.2763	7.912	7.285	6.9551	6.9281	7.2763	6.9635	7.3535	7.0491	7.1214	7.1034	7.3176	7.3223	7.4571	7.3461	7.8727	7.0226	7.2688	7.3844	7.0401	7.2554	7.299	7.4186	7.4377	7.8454	7.134	7.3107	7.1627	7.7549	8.0493	7.6966	7.4873	7.2418	7.4313	7.2727	6.264	6.0917	6.0937	6.3872	6.1114	6.3075	6.3504	6.2704	6.266	6.1092	6.1899	6.0944
ADNP	9.1963	8.805	9.0942	8.6436	8.876	8.5148	8.6567	8.9384	8.3723	8.5155	8.5321	8.5814	8.6909	8.4461	8.7232	8.6442	9.1672	8.3501	9.0793	9.1932	9.0991	9.1027	9.1606	9.0113	9.0531	8.8968	8.3462	9.0738	8.761	8.5602	8.5591	7.5777	8.5938	8.0878	8.6248	8.5655	8.4175	8.2573	7.9038	8.0309	7.6381	8.2247	8.1955	8.1369	7.9068	8.1317	8.2543	7.82	8.0222
ADNP2	8.1279	8.0307	8.0547	7.553	8.0175	8.0269	7.9566	8.0647	7.9362	7.77	7.8995	7.7756	7.9201	7.7664	8.1202	7.7794	8.1096	7.4142	7.9308	7.8616	8.1027	8.0025	7.9994	7.9014	7.9942	7.8264	7.6593	8.0522	7.8554	7.8095	7.8071	7.327	7.7237	7.7301	7.7314	7.8989	7.8086	6.8069	6.5066	6.5318	6.3649	6.6002	6.4488	6.6552	6.6688	6.6822	6.7838	6.7717	7.2247
ADO	7.8685	8.0551	7.7843	7.3612	7.6186	7.2361	7.5861	7.2327	7.626	7.6895	7.462	7.6435	7.7275	7.4841	7.6761	7.7962	7.852	7.1582	7.7992	7.6902	7.6428	7.8441	7.7664	7.699	7.5367	7.569	6.8834	7.718	7.8961	7.2854	7.3959	7.0706	7.5771	7.0946	7.7283	7.7605	7.948	6.9378	6.5367	6.8304	6.9357	6.9001	7.0009	6.4677	6.7742	6.8833	6.9204	6.7808	7.1385
ADORA1	5.9439	6.3109	6.3368	6.7057	6.493	6.1081	5.9645	6.4664	6.2042	6.3167	6.1683	5.9804	6.2772	6.4361	6.2336	6.3824	6.3474	6.9871	6.5129	6.5412	6.6368	6.2448	6.047	6.3244	6.6026	6.3823	6.7563	6.4556	6.1825	6.5138	6.7632	6.7527	6.5199	6.8314	6.2294	6.4587	6.2034	4.1543	4.461	4.4007	4.4508	4.3558	4.2817	4.5801	4.7468	4.7225	4.3324	4.2931	4.3083
ADORA2B	5.1711	5.2084	4.6957	5.346	4.896	5.0673	5.2234	5.1333	5.207	5.1468	5.3442	5.271	5.2567	4.9386	4.7269	5.0663	4.8034	5.308	4.9751	4.8401	5.1812	5.1148	5.0393	5.1091	4.9362	4.8852	4.908	5.0481	4.9088	4.5999	5.086	5.6193	4.9593	5.0408	5.0025	5.0312	5.3203	3.4121	3.4014	3.3365	3.6217	3.0912	3.4177	3.4165	3.3432	3.5992	3.2459	3.5091	3.1374
ADORA3	5.4873	5.941	5.429	5.7279	5.5558	5.5107	5.9122	5.5752	5.9783	5.8649	5.7731	5.5853	5.4957	5.3921	5.4219	5.6095	5.4569	5.9663	5.749	5.57	5.5997	5.7226	5.4072	5.5114	5.4752	5.5645	5.6364	5.3215	5.6804	5.599	5.5484	6.0344	6.1038	5.7785	5.6341	5.6623	5.7491	3.6991	3.6192	3.7788	3.9417	3.8212	3.7341	3.8529	3.7463	3.7435	3.7808	4.5473	4.1616
ADPGK	8.1798	7.9364	8.0293	8.042	7.7389	8.0832	7.9186	7.9348	8.1565	8.1837	8.1599	8.078	7.9566	8.0596	7.9992	8.0101	7.9689	7.9454	7.762	7.8433	7.8044	7.9608	7.8276	7.9636	7.8744	7.9323	7.9354	7.9182	8.0023	7.9227	7.9368	7.8431	8.1023	7.9827	7.9586	7.9557	8.0397	7.3866	7.1054	7.0997	7.2142	7.1388	7.044	7.1128	6.8499	7.1196	7.1546	6.708	6.5303
ADPRH	6.2889	6.4818	6.4553	6.4348	6.4235	6.177	6.3077	6.0998	6.3355	6.3042	6.4755	6.4006	6.4079	6.2557	6.2558	6.4253	6.2386	6.3566	6.386	6.1981	6.2397	6.2389	6.3763	6.3198	6.2626	6.3681	6.1878	6.2078	6.2235	6.2172	6.2756	6.5434	6.6743	6.4321	6.2858	6.3988	6.5154	4.1781	4.1	4.2535	4.013	4.0179	4.032	4.115	4.2205	4.1674	4.1398	4.348	4.1297
ADRA1A	4.2709	4.2203	4.3638	4.517	4.3934	4.4344	4.1547	4.4345	4.3692	4.3597	4.276	4.3469	4.3194	4.4237	4.3607	4.4142	4.3586	4.6071	4.3579	4.4028	4.3686	4.357	4.2957	4.3753	4.5854	4.4128	4.6001	4.3763	4.3012	4.5319	4.5843	4.672	4.4986	4.5661	4.3312	4.3339	4.4133	3.0811	3.0669	3.1623	3.2516	2.9879	3.0428	3.1192	3.3231	3.097	3.1021	3.1139	3.0673
ADRA1B	3.9543	3.8368	4.1426	4.4006	4.1599	3.9996	3.9123	4.0412	3.9566	4.1228	3.9568	4.0676	4.1917	4.0615	3.9878	4.3394	4.0504	4.0907	4.0367	3.9057	3.9783	3.9378	4.0707	4.0599	3.8196	4.0288	4.2804	3.8726	4.0795	4.0447	4.3674	4.3737	4.2927	4.0783	3.9927	4.0575	4.2157	2.9594	2.8389	2.952	3.0049	2.756	2.9382	2.9882	3.561	2.9676	2.8948	2.9278	2.7816
ADRA1D	4.2503	4.441	4.5375	4.7196	4.5897	4.3838	4.3331	4.5558	4.483	4.4432	4.5355	4.3304	4.307	4.4232	4.3628	4.6049	4.6155	4.9581	4.4459	4.4882	4.5034	4.3914	4.4426	4.3253	4.4907	4.5948	5.1346	4.3095	4.3901	4.84	5.1447	4.9855	4.7011	4.6263	4.5214	4.5266	4.4519	3.0716	2.8815	3.0414	2.9937	2.9342	3.0214	2.9555	3.2147	2.8694	2.9343	2.8419	2.8005
ADRA2A	7.5293	8.1815	7.4317	7.5133	8.2018	7.0001	6.0204	6.0401	8.4109	7.7851	8.5663	9.6867	11.3197	8.3684	9.6849	9.7595	7.451	8.0867	8.4688	7.0935	7.4301	8.0631	7.3097	5.8883	5.9561	6.6656	6.5478	8.2924	9.4815	9.6512	10.2894	8.9509	10.3602	7.8253	9.2922	9.767	9.5975	5.4423	6.0963	6.1174	7.6628	5.6488	6.848	5.8522	5.5353	6.2909	5.1762	6.8344	6.1436
ADRA2B	6.0223	6.1358	6.6662	7.0155	6.7713	6.2551	6.3323	6.6335	6.3836	6.6665	6.3389	6.3354	6.4609	6.6667	6.4401	6.5579	6.6335	7.3175	6.4898	6.4749	6.6179	6.499	6.6504	6.5297	6.9782	6.6895	7.2462	6.4404	6.8033	6.7791	6.9407	7.3317	6.8397	7.1418	6.5933	6.5664	6.6335	4.2476	3.9819	4.1877	4.1788	4.0604	4.5156	4.1523	5.253	4.6869	4.4413	4.3909	4.0208
ADRA2C	8.3689	8.3562	8.1941	7.6091	8.5953	8.3433	7.8304	8.1494	8.4239	8.112	8.206	8.0541	7.9599	8.516	8.7218	8.4701	8.2344	8.6677	7.6637	9.041	8.2044	8.8378	8.5964	8.4755	8.342	8.4374	8.0317	8.6488	8.3858	8.4518	8.5041	7.6208	7.7449	8.5622	8.3695	8.0877	8.1877	6.4755	6.1946	6.1117	7.0431	7.0336	7.8154	6.4168	6.8106	7.136	6.4822	4.3526	5.2832
ADRB1	4.3064	4.3688	4.4377	4.6027	4.4642	4.3966	4.3492	4.4261	4.3837	4.3751	4.4878	4.4178	4.3089	4.3672	4.2294	4.506	4.318	4.6004	4.3736	4.6085	4.528	4.394	4.2752	4.6425	4.2738	4.4336	4.5187	4.2989	4.3517	4.4127	4.4841	4.6427	4.4695	4.4687	4.4369	4.4109	4.4006	2.8928	2.8729	2.8888	2.8221	2.7319	2.7609	2.7266	3.0012	2.761	2.8306	2.805	2.7041
ADRB2	5.2427	5.5403	5.4748	5.4981	5.0485	5.4111	5.8872	5.0442	5.009	4.8824	5.6396	5.5029	5.0992	4.9148	4.8471	5.277	4.9173	5.6752	6.0708	5.3578	5.3861	5.5779	5.0801	5.3624	4.9814	5.3092	5.3679	4.9453	5.0296	4.8441	5.0266	5.3732	5.2306	5.0125	5.0477	5.1388	5.3355	2.9444	3.0184	3.1296	3.2976	3.2575	3.0773	3.4459	3.1878	3.4507	3.1972	3.7372	3.5427
ADRB3	5.3875	5.5548	5.5367	5.7445	5.6205	5.4288	5.3577	5.4042	5.6249	5.5796	5.3544	5.4299	5.3625	5.597	5.4652	5.4101	5.4538	5.976	5.3598	5.4265	5.4183	5.4151	5.3882	5.4411	5.4346	5.4524	5.5413	5.2737	5.427	5.4851	5.6394	6.0267	5.6188	5.4867	5.4918	5.5698	5.5952	3.8116	3.9507	3.9021	4.0024	4.0045	3.8462	3.9308	3.9751	3.9853	3.8682	4.2022	4.6024
ADRBK1	7.976	8.022	8.2104	8.3786	8.1423	8.1146	8.0109	8.0539	8.0715	8.2052	8.2125	8.0622	8.0669	8.2172	8.2244	8.2961	8.031	8.2041	8.0369	8.0158	8.1662	8.1343	7.8713	7.9997	8.0625	8.2483	8.268	7.9951	8.1211	8.1425	8.1887	8.3761	8.3558	8.0542	8.0184	8.2629	8.1921	6.3559	6.4018	6.4552	6.645	6.4189	6.4547	6.5777	6.4811	6.3799	6.3824	6.2806	6.2229
ADRBK2	6.5148	5.9201	6.0328	5.8431	5.7973	5.7819	5.8311	5.7977	5.6734	5.4237	5.3951	5.3761	5.4689	5.4931	5.5092	5.6448	5.8163	5.6822	5.9598	5.7673	5.7797	5.8435	6.1044	5.8653	5.6529	5.8223	5.679	5.7774	5.625	5.5177	5.5882	5.4745	5.3829	5.5812	5.3424	5.6399	5.4711	4.8849	5.0204	4.6602	4.2624	5.0061	4.7932	4.5762	4.45	4.7824	4.9111	4.8562	5.1739
ADRM1	8.5308	8.6394	8.9006	8.7735	9.2248	8.5774	8.6432	8.5771	8.8199	8.9096	8.8039	8.8265	8.9973	8.9593	8.7413	9.0798	8.8889	8.0977	8.7127	8.6705	8.6344	8.6262	8.8564	8.6187	8.7485	8.4226	8.6105	8.7397	8.8179	8.8383	8.9527	8.2542	8.8999	8.7268	8.8402	8.816	8.7866	7.3487	6.8523	7.119	7.2337	6.9157	6.9037	7.017	7.6675	7.4058	7.3254	6.9178	6.8991
ADSL	8.9965	8.8946	8.9497	8.9046	9.1167	8.4716	8.7132	8.8676	8.6374	8.5269	8.5651	8.7694	8.8838	8.433	8.8518	8.8558	9.4387	8.741	9.1359	9.1986	9.0079	8.996	9.2658	8.8976	9.1569	9.0483	8.801	9.0898	8.8787	8.9031	8.9991	8.7164	9.0224	8.316	8.9056	8.7707	9.1	8.4956	7.9326	8.3921	8.1465	8.1665	8.2405	8.3484	8.5429	8.4505	8.6269	8.1306	8.1084
ADSS	6.2441	6.1411	6.2339	5.885	5.8177	6.1213	6.2586	6.1577	6.4682	6.5127	6.7057	6.5237	6.403	6.4088	6.2863	6.4285	5.9965	6.1043	6.0072	6.1568	6.2506	6.2436	6.0155	6.02	6.1699	5.963	5.6304	6.1437	6.3571	6.1822	6.2099	6.1353	6.4828	6.2752	6.3687	6.3634	6.5182	4.6626	4.7376	4.6363	4.9639	4.6519	4.6873	4.7268	4.4544	4.7059	4.5554	4.4213	4.8411
AEBP1	8.2547	9.2147	8.2992	8.2716	9.2775	8.0335	7.8954	8.2139	8.5546	8.5157	8.3608	8.6017	9.0818	8.3024	8.6765	8.8135	8.8767	8.5219	8.2333	9.0392	8.1361	8.7011	8.6377	8.1306	7.6806	8.34	8.0407	9.1891	8.7489	9.044	8.8467	8.2231	8.9506	8.4809	8.3263	8.3941	9.067	7.9867	7.7592	7.8145	8.9097	7.8927	9.2166	7.7688	8.0305	8.5218	7.8142	11.585	11.7357
AEN	7.5077	7.1649	7.9501	8.2999	7.9884	7.386	7.4715	8.0163	7.2466	7.2489	6.8445	6.74	6.6982	7.1769	7.2021	7.27	7.6761	8.0068	7.7599	7.5077	7.6452	7.3764	7.7379	7.7932	8.1359	7.8291	8.4331	8.3234	7.2217	7.0736	7.4204	7.927	7.4308	7.8066	7.2491	7.2468	6.9534	6.457	6.1843	6.0656	5.6474	6.04	5.6822	6.4502	6.5305	6.4623	6.5178	5.3928	5.6907
AES	8.8324	8.8333	8.9754	8.8938	9.085	8.8074	8.6926	9.091	8.903	8.8366	8.9451	9.074	9.2384	9.023	9.2245	9.3932	8.8981	8.226	8.8303	9.1724	8.8083	9.1649	8.9538	8.8371	9.041	8.944	8.9642	9.0415	9.1224	9.3752	9.1292	8.8138	8.9048	8.9093	9.0427	8.8127	8.925	7.748	7.7057	7.5838	7.8338	7.7588	7.8335	7.7169	7.7812	7.9821	7.4623	7.6615	8.1195
AFAP1	4.1776	4.2055	4.0113	3.675	4.0082	4.045	4.1681	3.8562	4.3078	4.0014	4.0675	4.3312	4.5034	4.0127	3.8395	3.9939	4.3723	3.9478	4.0942	4.1956	3.9478	3.9931	4.0666	4.0249	3.7421	3.9489	3.999	3.8038	4.5675	3.9937	3.9167	3.7832	4.1155	4.045	4.2965	4.1841	4.3733	3.1677	3.2013	3.0347	3.5264	3.3896	3.4724	3.3399	3.3444	3.2533	3.0986	3.9501	3.7838
AFF1	6.9927	6.8547	7.093	7.1393	6.9427	6.8181	6.89	6.9761	6.9355	7.0418	7.1499	7.1927	7.4408	7.0863	7.0898	7.3452	6.9199	6.9798	6.9544	6.7226	7.0406	6.8744	6.8804	6.9113	6.8762	6.8061	6.7801	6.7396	7.0315	7.0343	7.3829	7.17	7.1002	7.3219	6.887	7.56	7.0085	5.8311	5.6978	5.6624	5.8868	5.5174	5.6666	5.7031	5.6512	5.8319	5.5342	6.0378	6.1074
AFF2	6.0546	6.1522	6.1941	6.2369	5.9208	6.1504	6.0375	5.9762	6.1076	6.0678	6.1641	5.9783	5.8428	6.003	5.8696	5.9541	5.8819	6.3215	6.173	5.9572	5.9687	5.9492	5.7992	6.0723	5.826	6.0373	6.1843	5.7537	5.968	5.9335	5.7241	6.4792	6.0754	6.0956	5.997	6.089	6.0427	3.4462	3.4632	3.4668	3.4503	3.4968	3.661	3.4978	3.6907	3.6013	3.6237	3.2063	3.3978
AFF3	5.4981	5.6117	5.3954	5.5839	5.3528	5.4861	5.5501	5.8037	5.2084	5.152	4.9769	4.8271	4.9574	5.1175	5.1455	5.1607	5.5425	5.2533	5.5058	5.1929	5.6578	5.2995	5.5115	5.803	5.7261	5.6259	5.3981	5.4306	5.1355	5.003	5.0155	5.0667	4.9434	5.119	4.8352	5.1295	5.2308	4.1031	4.129	4.0251	3.3645	4.0889	3.865	4.0256	4.022	3.84	4.0667	3.8786	4.0263
AFF4	5.9024	5.7251	5.7013	5.5264	5.5335	5.7339	5.6607	5.8593	5.8663	5.7338	5.8032	5.7394	5.6158	5.8003	5.801	5.4697	5.5833	5.528	5.6091	5.6576	5.9051	5.7717	5.541	5.7169	5.9783	5.788	5.5656	5.6555	5.6146	5.6012	5.6341	5.4177	5.5086	5.9092	5.5793	5.8197	5.7271	4.7351	5.1856	4.6836	4.9361	4.6974	4.8044	4.7746	4.7449	4.7135	4.6655	4.7469	5.256
AFG3L2	7.7638	7.523	7.6972	7.7073	7.8513	7.3593	7.4268	7.5755	7.5906	7.5528	7.5446	7.5445	7.8015	7.5877	7.6993	7.7221	7.6242	7.4104	7.6932	7.7566	7.5625	7.6102	7.6399	7.5543	7.6232	7.6164	7.4862	7.7769	7.5811	7.4764	7.6308	7.3726	7.5472	7.4188	7.7397	7.7535	7.5878	6.7835	6.8549	6.7826	6.5106	6.7563	6.5508	6.7077	6.7917	6.7866	6.7455	6.3616	6.7525
AFM	4.5543	4.6073	4.6135	5.4487	4.6021	4.3973	4.5249	4.6655	4.5686	4.6262	4.5993	4.5525	4.3126	4.2273	4.272	4.9344	4.5735	4.8686	4.6279	4.1133	4.4888	4.4069	4.9041	4.4354	4.4172	4.5525	4.5129	4.4	4.6436	4.3588	4.3743	4.8591	4.7052	4.44	4.5424	4.6087	4.6242	2.9201	2.8933	2.8112	3.0587	2.7935	3.1811	2.778	3.0118	2.9676	3.0058	2.9311	2.8335
AFP	4.8306	4.8935	5.1175	5.3074	5.2308	4.9144	5.0517	5.17	4.8643	5.0475	5.1361	4.9188	4.9323	5.0351	4.9188	5.2243	5.0327	5.4863	5.161	5.3465	5.0733	4.7446	5.0096	5.0613	5.0216	5.2669	5.2727	5.0732	4.7684	5.032	5.0938	5.6167	5.256	5.1244	5.2233	5.095	5.1491	3.455	3.5581	3.6412	3.4958	3.6714	3.761	3.6385	3.8595	3.7218	3.7702	3.6661	3.9315
AFTPH	8.5075	8.4608	8.6304	8.2322	8.4598	8.9182	9.1169	8.7167	8.6874	9.0038	9.0846	8.999	9.1003	9.0495	8.9759	8.9746	8.3724	7.9814	8.6501	8.6772	8.3903	8.5991	8.6478	8.9168	8.3105	8.3009	8.7213	8.5269	8.9361	8.8259	8.882	8.4724	8.7031	8.5094	9.0492	8.9387	8.8007	6.906	7.216	7.0865	7.2998	6.9251	6.8954	7.0212	6.7851	6.9197	6.8134	7.002	6.8985
AGA	7.6656	7.1775	6.6092	6.984	6.9938	6.8299	7.1196	6.9937	6.8289	7.3936	7.1789	7.1029	7.1684	7.0573	6.4009	6.6436	6.9856	6.6547	7.0289	7.0849	7.2009	7.6006	7.2732	6.9932	7.2274	7.0292	6.2	7.1601	7.3654	6.7825	6.8406	5.8976	7.0352	5.9918	6.6747	6.7128	6.931	6.1456	5.1885	6.5049	5.7383	5.9992	6.185	6.597	6.3104	6.2161	6.4463	6.0453	5.3282
AGAP1	6.7508	6.7296	6.9947	6.8322	6.8867	6.7189	6.6772	6.8927	6.4334	6.4275	6.3594	6.5147	6.8597	6.8109	6.7882	6.7724	6.8601	6.642	6.8632	6.6945	6.8256	6.882	7.2612	6.6134	6.8248	6.9107	6.7073	6.9897	6.8944	6.5686	6.7327	6.4037	6.5728	6.0635	6.7392	6.855	6.6799	5.2991	4.9493	4.944	4.8136	5.1242	5.1618	5.2035	4.9707	5.1286	5.2596	4.982	4.409
AGAP2	5.2176	5.2844	5.6202	5.8399	5.6733	5.2707	5.2016	5.6978	5.2067	5.6274	5.4045	5.28	5.4801	5.5926	5.5083	5.5417	5.5631	6.0462	5.4326	5.7261	5.6597	5.4134	5.3979	5.5033	5.8263	5.6183	5.8665	5.585	5.5428	5.7935	5.9971	6.0146	5.7334	5.9945	5.6538	5.5912	5.4614	3.7758	3.6647	3.5577	3.6144	3.665	3.6918	3.7732	3.9658	3.7008	3.7396	3.6833	3.5488
AGBL2	6.1734	4.9291	5.5029	5.3568	5.6896	6.344	6.9116	7.0553	5.4654	5.4358	5.4587	5.5572	5.2736	5.6073	5.2894	5.2329	4.657	5.2652	5.3322	5.4206	5.6007	5.831	5.7999	5.7011	5.1756	5.0222	4.9073	6.3487	5.3839	5.0542	5.0008	5.167	4.9054	5.7905	5.673	5.4253	4.8907	4.3655	4.885	3.5848	3.8556	4.4355	3.5397	4.0455	3.4364	3.7967	3.5669	3.7067	3.4944
AGBL3	3.6586	3.48	3.448	3.4283	3.4818	3.4779	3.6225	3.5904	3.4893	3.5265	3.6654	3.6685	3.5727	3.5185	3.4051	3.493	3.4624	3.5777	3.5317	3.5261	3.4534	3.5152	3.5528	3.518	3.4753	3.4903	3.5265	3.5066	3.4948	3.4606	3.4371	3.5828	3.3999	3.5808	3.4743	3.4162	3.4843	2.6798	2.393	2.5613	2.3709	2.5599	2.5342	2.6069	2.435	2.5635	2.5846	2.8004	2.5319
AGBL5	6.4965	6.3932	6.7117	6.7128	6.7517	6.3388	6.5722	6.6695	6.1074	6.3471	6.2043	6.2517	6.3397	6.3727	6.2493	6.4357	6.5707	6.2148	6.5662	6.4242	6.5664	6.6096	6.576	6.4441	6.7012	6.7576	6.4737	6.6442	6.402	6.4197	6.3463	6.3978	6.2804	6.1813	6.3016	6.1121	6.163	5.3982	4.9779	5.3216	4.6249	5.0484	5.0619	5.1126	5.4234	5.2846	5.4666	4.9807	4.8138
AGER	5.5548	5.4443	5.8912	5.8753	6.0865	5.6155	5.5432	5.9616	5.3858	5.8071	5.4646	5.4846	5.7379	5.8357	5.8929	5.7872	5.9295	6.1152	5.6902	6.1613	5.9062	5.6945	5.7389	5.8419	5.9831	5.91	6.2379	5.8537	5.6697	5.8843	6.2288	5.9424	5.8354	6.2712	5.6501	5.8342	5.4643	4.4461	4.321	4.2951	4.3134	4.289	4.3214	4.3826	4.2962	4.4169	4.3574	4.1536	4.2251
AGFG1	6.4862	6.3448	6.3612	6.1343	6.2938	6.5418	6.7607	6.8	6.8699	6.774	6.9975	6.6572	6.6523	7.0356	6.7079	6.6756	6.474	6.259	6.1686	6.1187	6.3813	6.3825	6.4077	6.5779	6.6872	6.5401	6.1733	6.4654	6.875	6.5482	6.6132	6.1375	6.6358	6.6858	6.9194	6.8514	6.6692	5.5889	5.376	5.5979	5.8769	5.3672	5.3616	5.3845	5.2405	5.3078	5.4929	5.7182	5.761
AGFG2	5.9683	6.0318	6.1414	6.3487	6.1345	6.0819	6.0458	6.0307	5.999	6.2382	6.1687	6.1513	6.081	6.1703	6.1346	6.2691	6.0567	6.4039	5.986	5.958	6.1699	6.1007	5.9669	6.1721	6.0882	6.2378	6.4471	5.9724	6.302	6.3893	6.3008	6.5618	6.3295	6.2258	6.2932	6.2483	6.2778	4.4807	4.3526	4.5393	4.6386	4.6203	4.498	4.5426	4.7236	4.5133	4.4887	4.5698	4.9512
AGGF1	6.9595	6.8507	6.8708	6.7138	6.7194	6.6975	6.8245	6.6305	6.5941	6.6321	6.659	6.6681	6.7196	6.639	6.7018	6.6104	6.9153	6.5845	6.7271	6.7195	6.9147	6.8938	6.8608	6.7985	6.8296	6.9153	6.507	6.9562	6.6478	6.5216	6.5278	6.3414	6.6076	6.2123	6.6183	6.7284	6.7282	6.0007	5.4284	5.8123	5.4484	5.7716	5.792	5.7518	5.4773	5.6533	5.8482	5.5774	5.6806
AGK	6.6418	6.6206	6.3811	6.0983	6.2989	6.7419	6.7661	6.5356	6.5045	6.4708	6.3277	6.5603	6.4258	6.356	6.2961	6.2655	6.3285	6.1185	6.3685	6.1817	6.3714	6.4075	6.2513	6.6263	6.2776	6.2941	6.2684	6.2749	6.2558	6.4166	6.2434	5.9027	6.4537	6.3757	6.1692	6.4526	6.3096	4.9159	4.9558	4.7872	4.7711	4.7156	4.7086	4.8912	4.6762	4.9718	4.9049	4.8207	4.6845
AGL	7.8636	7.7441	7.6923	7.3337	7.5666	7.5659	7.8246	7.4228	7.1667	7.7064	7.6743	7.8829	8.2274	7.5021	7.7212	7.7784	7.9095	6.077	8.3525	7.4799	7.3434	7.9347	8.4225	8.38	7.3713	7.9485	6.4505	8.147	7.8439	7.1111	7.3797	6.5077	7.6226	6.9832	7.7513	7.6296	7.6251	7.9471	7.826	8.0578	7.5001	7.9256	7.3972	7.8387	7.0179	7.4602	7.4483	7.4387	7.3244
AGMAT	5.5105	5.8157	5.7408	5.8403	5.6599	5.8669	5.7371	5.3117	5.2688	5.5083	5.4347	5.2382	5.0107	5.5295	5.0598	5.1969	5.3895	5.3611	5.6308	5.1509	5.4744	5.4489	5.2191	5.4037	5.4621	5.4127	5.5573	5.1997	5.0472	4.9616	5.0836	5.366	5.2056	4.9808	5.0263	5.2374	5.1404	3.9223	3.9177	3.8723	3.4405	3.9613	3.8665	3.9681	4.4089	3.8996	4.0626	3.2903	3.2517
AGPAT1	8.9811	9.2108	9.6814	9.4712	9.6908	8.8909	8.7813	9.0411	8.8497	8.8907	8.7421	8.8991	9.0541	9.1798	9.2731	9.426	9.4426	9.1571	9.2389	9.4238	8.8875	9.1522	9.1946	9.1036	9.0497	9.5175	9.2531	9.1154	9.0724	9.1219	9.1523	8.9662	9.0374	8.5246	8.9652	8.9449	9.0564	7.4533	7.3899	7.327	7.1571	7.5541	7.6053	7.3653	7.5402	7.5442	7.3238	7.3301	7.4033
AGPAT2	7.7898	7.3918	8.1337	8.8209	8.2342	7.7651	7.3982	7.7397	8.2987	8.4776	8.5496	8.2792	7.9319	8.6404	8.3052	8.1046	8.0538	7.8654	8.2381	7.982	8.328	7.8521	8.1521	7.6067	8.1646	8.0895	8.1388	8.0342	8.5538	8.9072	8.4566	8.3254	7.9739	8.4916	8.6053	8.3123	8.0439	6.7304	6.7269	7.2438	6.9973	6.342	6.4211	6.7257	6.9603	6.7844	7.2453	5.9307	6.0853
AGPAT3	7.1054	7.1329	7.3794	7.2584	7.5587	7.0739	7.0763	7.2069	6.9828	7.1106	7.2449	7.3532	7.3715	7.496	7.4405	7.4755	7.6134	7.2025	7.3428	7.2113	7.2458	7.2072	7.3906	6.9534	7.3527	7.3628	7.2395	7.3373	7.4696	7.4272	7.5117	7.1772	7.2293	7.0188	7.5173	7.4169	7.1294	5.7479	5.5667	5.6889	5.6826	5.7804	5.7499	5.7367	5.857	5.959	5.8432	5.4987	5.4683
AGPAT4	6.3473	6.1753	6.0534	6.1129	6.3375	5.8391	5.9007	6.0414	5.6805	5.8005	5.718	6.2293	5.9299	5.7824	6.2355	6.1728	6.131	6.3913	6.034	6.7272	6.2726	6.1436	6.1238	5.8769	5.7358	6.1454	5.9315	6.3761	6.0464	5.9758	5.9922	5.8998	5.9659	5.7567	5.9204	5.8445	6.048	5.0555	5.1075	4.912	5.0401	5.1703	5.1188	4.786	5.0666	4.9587	4.8315	5.2099	6.0354
AGPAT5	7.2925	6.9518	7.1219	6.7362	7.0817	6.9564	7.2794	7.1598	7.6142	8.4222	8.6452	8.7213	8.2674	8.3556	8.4493	8.4734	7.409	6.3491	6.8176	6.8487	7.0795	7.3313	7.4205	7.2024	6.8195	7.1101	6.5284	7.1987	9.1774	8.5201	7.9076	7.7949	8.1683	7.623	9.0951	7.5445	7.828	6.8037	6.6753	6.5115	7.8529	6.7608	6.9579	6.5762	5.9627	6.6676	6.5928	5.9626	6.0955
AGPS	7.1968	7.2956	7.2976	6.6145	6.9821	6.648	6.8006	6.464	7.0134	7.0751	7.1235	7.4604	7.5457	6.813	7.0792	7.1516	7.2162	6.0356	7.3718	6.7677	7.5937	7.1823	7.0683	6.5507	6.5763	7.0302	6.0781	6.6408	6.9794	6.8289	7.0312	6.3262	7.2126	6.5746	7.1892	7.286	7.2758	6.5101	6.4041	6.2498	5.8752	5.6293	5.8159	6.0108	5.938	5.6138	6.3633	5.9111	6.0378
AGR2	8.3212	7.7302	8.6068	8.4153	8.3543	7.3656	8.0157	7.9103	8.3612	8.1017	8.4683	9.3769	9.8303	8.3702	8.6996	9.2418	7.9197	7.6413	11.2594	8.373	9.4043	8.6469	8.1093	7.612	7.8338	7.7218	7.2039	8.1548	8.6865	8.7999	9.6101	9.0078	9.7685	8.259	8.7455	9.2459	8.6938	6.8379	6.5063	8.0305	6.9921	6.3534	6.0631	7.2817	7.2307	6.6666	7.1365	5.1006	3.7219
AGRN	7.906	7.8815	8.4788	8.7661	8.5596	7.7181	7.635	8.1247	7.8591	8.1505	8.0246	7.9092	8.0195	8.4134	8.3065	8.4377	8.2172	8.2701	8.1335	8.4399	8.3349	8.329	8.1307	7.8806	8.2133	8.4842	8.5849	8.2293	8.2366	8.4485	8.2957	8.1937	8.1985	8.4417	8.1485	8.0379	7.7315	6.0848	6.1392	5.964	6.0823	5.9982	6.0987	6.2285	6.1558	5.9313	6.1267	5.4273	5.6427
AGRP	6.2764	6.5642	6.744	7.1707	6.4814	6.3555	6.3775	6.436	6.3747	6.7836	6.9242	6.8035	6.714	6.8339	6.7213	6.9374	6.6419	7.1739	6.5009	6.4643	6.7893	6.6387	6.6389	6.6654	6.4753	6.7014	6.8353	6.4432	6.9005	6.5699	7.0491	7.124	6.9543	6.5607	6.8078	7.0063	6.6926	5.018	5.1975	5.1812	4.9611	5.015	4.9575	5.0417	5.1046	5.0407	4.84	5.0881	4.9463
AGT	6.5709	7.2188	6.7562	7.0067	6.8767	6.7483	6.6261	6.4068	7.0505	6.7898	6.7326	6.8149	6.7651	6.7417	6.7708	6.6019	6.8824	6.8397	7.1975	7.0597	6.7116	6.4708	6.6115	6.3783	6.8666	6.6874	6.6638	6.507	6.673	6.8329	7.0326	7.1567	6.7023	6.8961	6.5055	6.8461	7.0079	4.2438	3.9625	4.0399	3.7319	4.2207	3.8647	4.4515	4.5378	3.9411	3.9836	5.147	3.7994
AGTPBP1	6.4658	6.4273	6.2577	6.0923	6.1568	6.1836	6.3355	6.2506	6.5419	6.7371	6.8371	6.5688	6.6512	6.5882	6.3806	6.2219	6.2498	6.3752	6.2133	6.1646	6.2201	6.2853	6.2392	6.3614	6.0978	6.2959	6.0405	6.3341	6.4575	6.3062	6.1836	6.1712	6.2348	6.2771	6.5965	6.5213	6.3734	5.1211	5.2155	5.1391	5.1736	5.48	5.0379	4.992	4.694	4.6595	4.9563	5.1213	5.1162
AGTR1	4.7023	4.7327	4.8506	4.7791	4.862	4.9421	4.9258	4.7023	5.2207	4.9054	5.0604	4.8041	4.796	4.7577	5.1537	4.7977	4.7066	5.0244	4.8084	4.8245	4.7071	4.745	4.6069	4.8978	4.6777	4.7599	4.8486	4.6626	4.8789	4.8335	4.7163	5.0395	4.8957	4.7912	4.8047	4.8139	5.0119	2.975	3.0482	3.1123	3.2042	3.0291	2.9769	3.2244	3.1398	3.1742	3.1133	5.1649	4.2926
AGTR2	6.2839	4.6549	4.5724	4.8488	4.4812	4.649	4.5579	4.554	4.5475	4.5896	4.6385	4.6478	4.54	4.6466	4.5158	4.635	4.6063	4.8282	4.9865	4.7328	4.7033	4.6378	4.4868	4.6086	4.8048	4.5959	5.3423	4.4341	4.5676	4.6684	4.6192	4.7929	4.6762	4.5772	4.5269	4.7264	4.5456	3.1744	3.535	3.8757	3.2309	4.115	3.2139	3.4216	3.3335	3.1656	3.4705	3.1227	3.0834
AGXT	4.645	4.8245	4.8658	5.0265	4.9436	4.885	4.6958	4.8063	4.7672	4.9476	4.883	4.9263	4.8423	4.9019	4.7759	5.0936	4.8819	5.3227	4.78	4.7982	4.8697	4.7581	4.8754	4.7726	4.6739	4.9895	5.2571	4.7482	4.9007	4.9145	5.119	5.2437	5.1122	4.8324	4.9703	4.9223	4.9757	3.4395	3.361	3.5144	3.5298	3.4493	3.4496	3.5937	3.693	3.5464	3.5387	3.5083	3.5763
AHCTF1	6.8843	6.7318	6.613	6.0316	6.5321	6.7715	6.8405	6.7133	6.929	6.7821	7.0104	6.7848	6.6442	6.7935	6.5816	6.5109	6.6463	6.2217	6.6213	6.4305	6.3186	6.7706	6.7592	7.0239	6.6116	6.6078	6.2016	6.7409	6.37	6.834	6.2369	5.7816	6.0778	6.7898	6.922	6.5533	6.5787	5.9287	5.9626	5.6216	5.4542	5.7858	5.6634	5.4627	5.3029	5.8675	5.5393	6.4187	6.5383
AHCY	9.2413	9.0792	9.4528	9.5047	9.5083	9.4296	9.8468	9.9948	9.3185	9.4751	8.9708	9.3629	9.6307	9.26	9.6786	10.1302	9.5509	8.6601	9.6084	9.482	9.3749	9.3905	9.898	9.818	9.9508	9.6664	9.8396	9.7144	9.5491	9.4228	9.6029	9.4672	10.2648	9.0775	9.608	9.4934	10.1896	8.5183	8.0547	8.5484	8.3971	8.1045	8.0394	8.4576	8.6735	8.5155	8.536	7.4214	7.4979
AHCYL1	8.5117	8.0797	8.6549	8.582	8.5542	8.6222	8.5835	8.6163	8.3819	8.4457	8.4238	8.7729	8.9111	8.7512	8.7007	8.6607	8.5023	8.2403	8.5761	8.2037	8.4459	8.3757	8.6207	8.3707	8.4405	8.4799	8.5518	8.3647	8.6778	8.4608	8.5997	8.7094	8.5449	8.4809	8.7068	8.7622	8.5317	7.5496	7.8425	7.8955	7.3799	7.5406	7.2781	7.5467	7.4368	7.2644	7.5947	7.1791	7.6679
AHCYL2	7.0228	6.9374	7.1435	6.9833	6.7559	7.3185	7.7097	7.6507	6.8408	7.3015	7.067	7.1109	6.9951	7.3167	6.888	7.0951	6.8982	6.9514	6.8259	6.7032	6.9938	6.9896	7.6827	7.4806	7.2144	7.6696	7.3426	7.4495	6.9213	6.5977	6.7946	6.964	7.0042	6.7455	6.9105	7.0737	7.0991	5.3766	5.5084	5.5388	5.6308	6.0284	5.5533	5.3783	5.3042	5.3479	5.4263	5.0559	5.3817
AHDC1	5.9645	6.0048	6.1454	6.2524	6.17	5.9308	5.9305	5.9887	5.8946	5.9393	6.0484	5.8293	5.9173	6.2033	6.0876	6.1504	5.9716	6.5492	5.9078	6.2653	6.0862	6.0594	5.8935	6.0531	5.9981	6.214	6.3971	6.0242	6.1012	6.2549	6.3464	6.2042	6.075	6.1418	5.9686	6.0265	6.1471	4.2701	4.3464	4.2999	4.1213	4.3366	4.3289	4.4129	4.4516	4.3858	4.2167	4.2937	4.3158
AHI1	6.1398	6.1647	5.9683	5.9111	5.9854	5.9149	5.8918	5.9324	5.8788	5.844	5.8664	5.7731	5.9322	5.8633	5.9624	5.8709	6.0167	5.8346	5.9152	5.8864	5.927	5.9726	5.9113	5.9521	5.7869	5.7986	5.7167	5.7828	5.823	5.7642	5.8072	5.6837	5.8692	6.0015	5.7809	5.9383	5.8234	4.8517	5.1368	5.0344	4.7809	5.3546	4.9305	4.8758	4.6773	4.9593	4.5982	5.1265	5.3508
AHNAK	7.1544	7.1631	7.4495	7.51	7.3874	7.8497	7.5453	7.6958	7.874	8.0307	8.1892	7.7937	7.4724	8.3532	7.8976	7.7967	7.216	7.668	7.2851	7.2772	7.4588	7.2598	7.2476	7.3378	7.5876	7.4891	7.769	7.5562	7.913	8.0895	7.7927	7.807	7.5509	7.6695	7.83	7.997	7.8997	5.2473	5.4046	5.4391	6.114	5.4043	5.5496	5.4368	5.5692	5.503	5.4176	5.7957	5.8346
AHNAK2	5.6243	6.5658	5.9703	6.0861	6.159	6.8004	6.265	6.4198	7.3551	7.1242	7.3587	6.8713	7.4119	7.1737	6.9862	6.7732	5.9407	6.639	6.3355	6.9726	5.9834	6.3067	6.4426	5.8527	6.1948	5.8496	6.262	6.5682	7.2564	7.4799	7.2162	6.4406	6.9074	7.3656	7.5731	6.7973	6.6414	3.7246	3.6982	3.8442	5.2173	4.2454	4.7874	4.1099	3.9331	3.9117	3.4603	4.6095	4.5077
AHR	7.4916	7.8581	7.2882	6.7189	7.0103	8.4976	8.4075	7.881	8.4726	8.9723	8.9726	8.2561	8.0265	9.023	7.9652	7.6188	7.4767	6.8186	7.6311	7.4694	7.1491	8.2118	7.6527	7.7643	7.3786	7.2106	7.2731	7.5449	8.5451	8.1467	7.8717	7.1328	7.5239	8.0882	8.425	8.53	7.8754	7.0094	7.0919	7.1697	8.1819	7.0572	7.6131	7.0014	6.8876	7.0443	6.9613	8.4692	8.0219
AHSA1	9.5672	9.5933	9.8938	9.6606	9.9755	9.7176	9.8248	9.7346	9.5737	9.3825	9.3997	9.289	9.538	9.5782	9.544	9.5876	10.0048	9.6402	9.7816	9.7075	9.6514	9.4981	9.8961	9.8407	10.0954	9.6791	9.5528	9.7987	9.5044	9.6383	9.8219	9.5246	9.6335	9.3229	9.656	9.5878	9.7047	8.8246	8.6773	8.7829	8.4224	8.5915	8.6226	8.7489	8.8154	8.8697	8.9187	8.0328	8.1717
AHSA2	7.8081	7.3576	7.3093	6.9499	7.2055	7.6159	7.7173	7.978	7.3435	7.5879	7.3028	7.5955	7.3389	7.2343	7.4933	7.0387	7.1721	6.7444	7.2947	7.4922	7.2823	6.963	7.8585	8.0354	7.3315	7.6851	7.2511	7.812	7.3969	7.1692	7.174	6.6193	7.1691	7.435	7.3075	6.9682	6.8948	6.4973	6.3306	6.3198	6.069	6.851	6.1001	6.3841	5.0674	6.0136	5.5108	6.5986	6.1993
AHSG	5.3873	5.5227	5.7427	5.9199	5.5654	5.4574	5.4228	5.6579	5.5234	5.6379	5.4606	5.5197	5.4978	5.5114	5.5268	5.4928	5.4834	5.8323	5.524	5.562	5.6344	5.4787	5.4804	5.5028	5.6289	5.7213	5.6812	5.473	5.5677	5.7331	5.6873	5.9048	5.5761	5.9446	5.4748	5.5557	5.5687	3.0428	3.2949	3.2638	3.3583	3.3771	3.3073	3.4545	3.6141	3.326	3.4012	3.3849	3.2972
AHSP	6.4487	6.3409	6.8625	7.0142	6.7378	6.5778	6.3742	6.4926	6.4619	6.5868	6.5509	6.5631	6.4684	6.5966	6.5865	6.6474	6.6517	7.2898	6.4492	6.4592	6.6141	6.4132	6.5179	6.7363	6.4287	6.6958	7.1311	6.3546	6.5936	6.4603	6.8736	7.2594	6.9711	6.8007	6.6109	6.5382	6.6598	4.1241	3.9938	3.8973	4.1858	4.2101	4.0868	4.2075	4.2932	4.2029	4.1419	3.8776	4.0315
AICDA	4.4135	4.4868	4.5083	4.6518	4.4285	4.4767	4.4187	4.4459	4.5027	4.522	4.5567	4.5954	4.5466	4.4544	4.2863	4.5843	4.4599	4.6719	4.4895	4.2864	4.5156	4.3257	4.2733	4.4341	4.1952	4.4933	4.4703	4.2459	4.4089	4.3265	4.3188	4.9078	4.6712	4.454	4.3886	4.6082	4.5379	2.8905	2.9479	2.7905	2.863	2.9377	2.8648	2.9218	2.9932	2.8318	2.8422	2.8804	2.7928
AIDA	8.9886	8.9265	8.9022	8.5083	8.7876	9.4774	9.5043	9.4854	9.0104	9.5378	9.3219	9.3765	9.5497	9.5009	9.2433	9.3964	9.3779	8.4976	9.2107	8.8397	9.0413	9.1059	9.4807	9.275	9.2825	9.3808	8.903	9.3324	9.617	9.1551	9.4539	8.6312	9.295	9.2105	9.574	9.2834	9.4974	8.4384	8.2112	8.2457	8.5607	8.2333	8.1878	8.0419	7.9518	8.3135	8.4525	8.5285	8.3308
AIF1	7.2979	7.3985	7.2038	7.3623	7.2063	7.2	7.3296	7.179	7.3172	7.0528	7.1875	7.3987	7.0181	6.9204	7.0299	7.1569	7.2291	7.5276	7.2925	7.3649	7.2263	7.7838	6.9733	7.2899	7.0865	7.2223	6.9829	7.0949	7.2877	7.1511	7.2752	7.4284	7.7634	7.3612	7.089	7.0473	7.311	5.7594	5.7234	5.5123	6.0177	5.6324	5.5739	5.6705	5.9165	5.9248	5.8218	6.9434	6.5962
AIFM1	8.8285	8.5986	9.122	9.0936	8.9502	8.753	8.9378	9.1809	8.3269	8.3887	8.2599	8.4137	8.406	8.4281	8.2203	8.4761	8.8596	8.2934	9.1786	8.9312	9.227	8.9924	9.0986	8.9803	9.0838	8.8246	8.7173	9.3071	8.3706	8.21	8.6548	8.3755	8.84	7.8914	8.1876	8.5229	7.9619	7.6834	6.985	7.7765	6.3844	6.8384	6.9074	7.5857	7.4675	7.2142	7.6629	5.6145	5.383
AIM1	7.4039	7.7053	7.9879	7.4497	7.5197	8.5042	9.2868	8.4586	8.4376	8.7792	8.7286	8.3938	9.1016	8.7691	8.0563	8.2471	7.8173	6.8076	7.8349	7.6163	7.8078	7.4804	8.2982	8.4203	8.4798	8.7044	8.1708	8.0324	8.7201	8.3966	8.7439	8.2754	8.4739	8.1496	8.5974	9.0887	8.3245	5.0462	5.4065	5.6378	6.2097	5.4684	5.2097	5.3332	5.4279	4.8209	5.29	5.6403	4.9479
AIM1L	5.2978	5.3543	5.7493	5.8462	5.6926	5.7362	5.6077	6.0201	5.3301	5.6477	5.5637	5.5518	5.6875	5.68	5.6175	5.8493	5.6955	6.1631	5.6586	5.5728	5.7979	5.6566	5.566	6.2104	5.7081	5.7611	6.1988	5.7102	5.7367	5.566	5.8031	6.1352	5.8995	5.6328	5.7003	5.6454	5.4998	4.5127	4.4567	4.7113	4.7698	4.4564	4.6832	4.7867	4.9883	4.6977	4.5423	4.4444	4.4756
AIM2	5.9662	6.1952	6.1821	6.2416	6.1055	6.262	6.4626	6.5527	5.9925	6.0447	5.9612	6.1698	6.1496	5.9772	6.0996	6.1603	5.8708	6.2781	6.1987	5.9526	6.1055	6.1426	5.9962	6.4259	6.0075	5.9481	6.0816	5.8075	5.8351	6.1207	6.0871	6.1187	6.0435	5.9274	6.0184	6.2274	6.1289	3.5279	3.538	3.4861	3.4383	3.6773	3.6797	3.655	3.4181	3.4607	3.4098	3.5914	3.4382
AIMP1	7.8802	7.7248	7.4803	6.9675	7.4448	7.7674	8.0622	7.9417	8.5539	8.2228	9.4348	9.7715	10.1839	9.1322	9.3084	9.6873	7.7074	6.8629	7.6517	7.6132	7.5869	7.6072	7.724	7.8236	7.5457	7.5065	7.4148	7.9716	8.9161	9.5464	9.7337	8.3317	9.0409	8.2101	9.275	9.072	9.9742	6.7675	6.2391	6.8128	8.3327	6.3526	6.4414	6.6398	5.978	6.484	6.443	6.5091	6.6786
AIMP2	8.1108	8.0754	8.5522	8.452	8.5305	8.3264	8.4157	8.6364	8.3738	8.2848	8.4074	8.2943	8.4353	8.6302	8.4837	8.4972	8.3816	8.1923	8.4257	8.52	8.4235	8.3482	8.4936	8.6052	8.9279	8.3649	8.3729	8.557	8.3362	8.366	8.7339	8.3377	8.5208	8.2368	8.5128	8.5705	8.4825	6.8889	6.4184	6.8645	6.9462	6.7124	6.5719	6.8739	7.0917	6.9125	7.0858	6.402	5.8828
AIP	8.2197	8.0527	8.1198	8.2203	8.1905	7.872	7.8915	7.9405	7.916	8.002	7.9734	8.0935	8.2761	7.9812	8.0394	8.3803	8.0759	7.9381	8.1401	8.462	8.0314	8.2708	8.1531	8.0018	8.3118	8.2842	7.8192	8.4125	8.0436	8.3116	8.1757	8.0443	8.3589	7.611	8.1431	8.0364	8.1199	6.6938	6.3243	6.6321	6.8532	6.5731	6.7285	6.7043	6.8662	6.883	6.7198	7.0814	7.0837
AIPL1	4.9958	4.9432	5.4681	5.7321	5.4891	5.2585	5.1362	5.5258	5.3496	5.4332	5.3332	5.358	5.2739	5.3293	5.3951	5.3264	5.4618	6.1426	5.3172	5.4829	5.3556	5.1765	5.4134	5.4186	5.6919	5.4383	5.794	5.443	5.519	5.7369	5.5412	6.0424	5.7382	5.9169	5.4035	5.4874	5.2661	3.695	3.6164	3.9	3.7045	3.8376	3.9045	3.7914	3.8441	3.8288	3.7894	3.8953	3.8468
AIRE	5.857	5.8599	6.026	6.5426	5.9271	6.0236	5.8037	5.9886	5.6815	6.1287	6.1579	6.0458	6.0212	5.9799	5.9502	6.3375	5.9192	6.5	6.148	6.1194	6.2342	6.1589	5.8602	6.1701	6.1579	6.2623	6.4939	5.8728	6.1039	6.1873	6.3749	6.32	6.2547	5.9756	5.8253	5.9697	6.2094	4.2518	4.4091	3.8367	4.2567	4.2202	4.036	4.2693	4.4193	4.07	4.1832	4.2567	4.2441
AJAP1	4.6934	4.8209	4.9627	5.4917	5.0766	4.6764	4.6707	4.5998	4.6332	4.8306	4.7009	4.6392	4.8161	4.6763	4.7002	4.924	4.9644	5.4034	4.7948	4.7881	4.9287	4.7064	4.7822	4.8296	4.6799	4.876	4.926	4.8109	4.6783	4.8082	4.8157	5.0338	4.9902	4.6303	4.9049	4.8832	4.8321	3.4964	3.3557	3.3843	3.2961	3.2796	3.3504	3.2396	3.5326	3.4015	3.368	3.28	3.3402
AK1	7.4007	7.6397	7.4619	7.5793	7.7677	7.531	7.246	7.602	7.6526	7.3798	7.3526	7.5632	7.6965	7.7004	7.6444	7.6419	7.4849	7.2579	7.8249	7.6191	7.7444	7.7461	7.4398	7.2579	7.4706	7.4393	7.08	7.3555	7.5406	7.737	7.6386	7.1933	7.7706	7.9428	7.435	7.4762	7.4718	6.2593	5.9597	6.0906	6.1533	5.8747	6.1013	6.1109	6.4052	6.4184	6.2503	6.813	6.3776
AK2	7.2257	7.244	7.2602	7.2644	7.2832	6.9895	7.2156	7.1595	7.1619	7.1867	7.2296	6.9695	7.0384	7.1555	7.1447	7.1707	7.2708	6.9909	7.2754	7.1451	7.2544	7.4388	7.3057	7.1502	7.2348	7.2688	6.9379	7.2312	7.2294	7.0913	7.1264	7.1306	7.2004	6.8623	7.172	7.3372	7.2557	6.2137	5.6751	6.0595	5.9096	6.0792	5.9201	6.118	6.1449	6.2237	6.1625	5.8964	5.6548
AK5	5.7112	5.5828	5.4757	5.8435	5.5637	5.4781	5.489	5.5555	5.7688	5.5193	5.6498	6.0871	6.0032	5.5395	5.5093	5.6865	5.5861	5.7226	5.5286	5.6838	5.7007	5.5352	5.3413	5.5857	5.5938	5.5366	5.6351	5.4185	5.4685	5.5902	5.6004	5.8618	5.8631	5.7255	5.4773	5.487	5.6866	3.6902	3.4982	3.6231	3.637	3.6008	3.6413	3.5176	3.5904	3.7827	3.588	3.7158	3.5686
AKAP1	7.5052	7.3261	7.7077	7.7775	7.6857	7.1761	7.245	7.2333	7.4216	7.7609	7.8686	7.6173	7.4865	7.9102	7.5296	7.6154	7.6027	7.2551	7.6489	7.4356	7.5281	7.5777	7.7743	7.2928	7.5257	7.6863	7.4128	7.4779	7.9191	7.8295	7.7622	7.4833	7.4357	7.3574	7.9632	7.8356	7.2697	6.1884	6.1344	6.1552	5.994	6.096	5.9317	6.3243	6.3965	6.1364	6.3286	6.1382	5.8454
AKAP10	6.3714	6.3152	6.3887	5.9202	5.9495	6.0753	6.2429	6.3551	6.1151	6.2382	6.3067	6.3706	6.3432	6.04	6.2126	5.9392	6.2197	5.8575	6.2208	6.4643	6.1781	6.3626	6.39	6.1829	6.1406	6.3326	5.8242	6.5219	6.5081	5.9309	5.8511	6.0361	6.1809	6.2688	6.4781	6.0678	5.8538	5.9491	5.5135	5.8278	5.5739	5.875	5.7172	5.7662	5.5165	5.6221	5.5622	5.997	5.6366
AKAP11	8.1975	7.9652	7.7669	7.5252	7.5828	7.8783	7.9286	8.0064	7.697	7.8276	7.9269	7.7198	8.0188	7.8128	7.9565	7.5014	7.9194	7.4588	7.9695	8.1876	7.8953	7.9295	7.9754	8.0158	7.5079	7.7794	7.4888	8.0133	8.036	7.7574	7.6824	7.0364	7.4713	7.3538	7.8617	7.8286	7.6897	6.9355	6.8227	6.7124	6.7983	7.1507	7.0614	7.0959	6.5436	6.9212	6.9349	7.0502	7.2768
AKAP12	6.7926	6.3217	5.912	5.6709	5.8392	6.5096	6.4647	6.6356	6.8087	6.8604	6.4348	6.5553	6.2767	6.4017	6.6741	6.4075	6.1241	5.9794	5.9742	6.0911	5.9011	5.8096	6.3649	6.6682	6.4334	6.162	6.0292	6.2207	6.4679	6.7405	6.1359	5.9829	6.0448	5.8147	6.7725	6.3389	6.4813	4.661	4.9978	4.567	5.7507	5.2499	5.2694	4.513	4.3355	4.8126	4.847	7.0885	7.4469
AKAP13	7.0393	7.0008	6.9737	6.9066	7.2362	8.0205	7.9914	8.2695	8.0661	7.9778	7.9112	8.0648	8.1628	8.1391	8.2196	8.0059	7.1664	7.3797	6.9448	7.1969	6.9065	7.0551	7.7441	7.9746	7.7997	7.4447	8.0588	7.846	8.2977	7.9498	7.8972	8.1358	7.8166	8.6324	8.2318	8.0155	8.2329	5.6974	6.1759	5.8873	7.3699	6.2991	6.2949	5.9199	5.9548	5.9413	6.1435	6.5052	6.8854
AKAP17A	7.6413	7.4533	7.5244	7.6199	7.5678	7.4712	7.4867	7.5909	7.4396	7.5317	7.5049	7.595	7.65	7.8199	7.8254	7.7992	7.4729	7.2374	7.2729	7.4735	7.3712	7.3493	7.537	7.6173	7.4722	7.6346	7.575	7.6302	7.5127	7.6584	7.7165	7.2612	7.3543	7.4884	7.504	7.521	7.3664	6.4159	6.3098	6.2855	6.2841	6.4121	6.105	6.0809	6.1598	6.3307	6.2434	6.2568	6.4762
AKAP3	6.3712	6.4318	6.264	6.6965	6.475	6.4462	6.0467	5.9408	6.2483	6.2006	6.4749	6.3823	6.3031	6.1143	6.0572	6.7322	6.2581	6.6921	5.8181	6.1084	6.1022	6.2272	6.1723	6.2635	5.9565	6.2813	6.1589	5.9624	6.2448	5.8745	6.2903	6.5037	6.5511	5.8181	6.2788	6.3592	6.2685	4.0405	4.014	3.9918	3.9983	3.9331	3.8061	3.9093	4.1543	4.0787	4.158	3.8028	3.912
AKAP4	4.6624	4.8896	4.9585	5.1399	5.1391	4.9114	4.7691	5.0077	4.7864	4.9796	4.8672	4.9623	4.9796	4.9796	4.8709	4.8548	4.8833	5.45	4.9119	5.3775	5.0991	4.8975	5.0289	5.0445	5.4513	5.153	5.3774	4.9118	5.1023	4.906	5.1951	5.5841	5.1627	5.6352	5.0108	4.7445	4.7164	3.2632	3.3631	3.4061	3.1819	3.0608	2.9878	3.3939	3.2702	3.2779	3.2778	3.3465	3.1008
AKAP5	4.5294	4.6822	4.6263	4.6617	4.869	4.6415	4.458	4.7556	4.5702	4.5236	4.4045	4.5186	4.703	4.663	4.5827	4.6161	4.7645	5.0537	4.5878	4.8823	4.5802	4.7539	4.6189	4.5189	4.7837	4.737	4.6472	4.692	4.5406	4.8767	4.6947	4.8013	4.6499	5.0729	4.5872	4.6822	4.5802	3.081	2.9233	3.1436	3.2214	2.9731	3.1386	3.1866	3.2634	3.2116	3.0519	3.1821	3.1528
AKAP6	5.0865	5.1922	5.1601	5.3363	5.0977	5.3673	5.2097	5.298	5.1805	5.2138	5.1977	5.083	5.0774	5.1958	4.9402	5.2007	5.068	5.7428	5.077	5.1385	5.1147	5.0847	5.0581	5.228	5.1844	5.0214	5.1913	4.9462	5.1164	5.1608	5.5504	5.643	5.3407	5.2404	5.2168	5.1535	5.1931	3.0912	3.2181	3.069	3.2425	3.1489	3.1113	3.1258	3.3531	3.0243	2.9859	3.2594	3.1244
AKAP7	7.7911	7.4508	7.6306	7.448	7.7079	7.534	7.7369	8.0914	7.6736	7.6453	7.4717	7.3655	7.7969	7.9934	7.4404	7.4916	7.5626	7.1689	7.6987	7.3594	7.9656	7.8745	7.8536	7.679	7.6962	7.7198	7.4695	7.9377	7.9776	7.4201	7.955	6.7537	7.3977	7.5847	7.4689	8.3612	7.049	6.1973	6.0018	6.5351	5.8095	6.0733	5.6822	5.9092	6.0966	5.8016	6.2747	5.6259	5.4354
AKAP8	8.2711	8.0866	8.141	8.1895	8.167	8.0163	8.1702	8.2338	7.9507	8.1169	8.1118	8.1468	8.0253	8.0791	8.0222	8.086	8.1267	7.8152	8.0185	8.1598	8.157	8.0925	8.2921	8.2789	8.1305	8.1792	7.9268	8.2834	8.0275	8.1704	8.1598	7.762	8.1047	7.8529	8.0768	8.1737	8.0085	6.8701	6.3599	6.7249	6.5342	6.7686	6.391	6.5363	6.5398	6.6466	6.6588	6.3841	6.4096
AKAP8L	6.8467	6.5065	6.6722	6.8828	6.9812	6.7066	6.7223	7.0775	6.6791	6.7859	6.727	6.795	6.8735	6.9507	7.0932	6.8501	6.8584	6.7967	6.5925	6.8787	6.7595	6.7136	6.8744	6.9006	7.0286	6.9136	6.8471	6.9116	6.9017	6.8724	6.9495	6.9734	6.5039	7.2399	6.843	6.8051	6.5217	5.4918	5.6064	5.4412	5.3904	5.8008	5.324	5.4469	5.5072	5.4274	5.3796	5.1991	5.4488
AKAP9	6.3702	6.2904	5.9955	5.8053	5.9273	6.2189	6.0985	6.2231	6.1237	5.925	6.0892	6.2714	5.7812	6.1187	6.2336	5.6962	5.9454	5.7892	5.9742	6.1594	6.0429	6.1553	6.0426	6.034	6.0368	6.048	5.9141	6.1973	6.2777	6.1282	5.9285	5.6875	5.9658	5.5739	6.1532	6.0472	6.0497	5.4372	5.5787	5.373	5.4539	5.5134	5.6966	5.5113	5.1437	5.4008	5.2801	5.6312	5.7391
AKIP1	7.4919	7.5568	7.3982	7.3322	7.4089	7.1072	7.1928	7.3138	7.3493	7.2905	7.3632	7.5749	7.4273	7.2346	7.4025	7.5816	7.6441	7.3804	7.4995	7.5097	7.4625	7.4265	7.3473	7.4036	7.1868	7.4878	6.9219	7.3836	7.4583	7.1511	7.4322	7.13	7.6999	6.8701	7.2522	7.2858	7.4981	6.2796	5.8649	6.2998	6.2064	6.132	6.3525	5.8637	6.2054	6.5741	6.1846	6.2298	6.2809
AKIRIN1	7.5568	7.5831	7.6361	7.2143	7.0911	7.5668	8.1305	8.7936	7.5231	7.6367	7.3672	7.3616	7.4909	7.6249	7.173	7.6306	7.5448	7.0704	7.3129	6.8534	7.4066	7.535	7.8866	8.2948	7.7644	7.531	7.6737	7.7923	7.3594	7.116	7.3592	6.8953	7.7037	6.5396	7.2787	7.9538	7.7226	6.4739	6.343	6.7866	6.4535	6.7213	6.2644	6.6135	6.3654	6.4761	6.4392	5.9218	6.5546
AKR1A1	9.4658	9.475	9.4933	9.5535	9.6406	9.3521	9.4971	9.4779	9.1369	9.3203	9.1243	9.2782	9.5596	9.2642	9.0749	9.2627	9.6797	9.1006	9.6037	9.7432	9.5601	9.4808	9.491	9.4049	9.669	9.369	9.2465	9.5421	9.1904	9.2705	9.4437	8.7707	9.4945	8.6245	9.0942	8.9692	9.0737	9.0572	8.4962	9.1841	8.4704	8.6857	8.8165	9.0643	9.0585	9.0319	9.1797	8.3619	8.0971
AKR1B1	9.5669	9.8098	9.6545	9.4006	9.9927	8.6454	9.0107	9.2325	8.8915	8.7224	8.7702	8.847	9.1304	8.9045	9.4143	9.3236	9.9249	9.6348	9.5068	10.0331	9.5922	9.717	9.4797	8.8954	9.2625	9.4469	8.6228	9.2633	9.2721	9.0313	9.2238	8.8548	9.3775	8.6472	9.136	8.8998	9.0579	8.0274	7.827	7.7139	7.7235	7.999	8.1599	7.8312	8.2878	8.1968	8.1935	8.3647	8.2963
AKR1B10	5.1394	5.3172	4.845	5.0467	4.9711	5.3749	4.9387	4.9603	5.4414	4.8224	5.0779	6.5272	7.895	5.186	6.201	5.7054	4.7685	5.0876	5.0583	5.0358	4.7667	4.8938	5.128	4.7247	5.0448	4.9802	4.8352	5.081	4.8344	5.4079	6.6273	5.665	6.6994	5.1634	5.1794	7.1117	6.1223	2.922	3.2651	3.1147	3.0872	2.9431	2.9181	2.8419	3.0579	3.3086	2.9615	3.0316	3.39
AKR1C1	5.9098	5.8945	6.0982	6.3359	6.1645	6.2024	6.1982	6.2703	6.1219	6.091	6.1289	6.2317	6.2097	6.083	6.1483	6.1774	6.1151	6.3043	6.1011	6.0745	6.4152	6.205	6.1867	6.1709	6.1675	6.1018	6.1139	6.1889	6.1321	6.1286	6.2828	6.3104	6.2387	6.2862	6.0512	6.2776	6.0718	4.3456	4.3204	4.4825	4.4658	4.3897	4.3673	4.4712	4.6428	4.3065	4.4857	5.1629	4.8195
AKR1C3	6.7177	6.1851	6.5917	6.4815	7.485	8.6623	8.5297	8.2635	7.7302	6.4188	7.2925	8.2751	7.5327	8.4112	7.2937	6.7544	6.2458	5.9593	7.0377	6.8711	8.2784	7.9104	8.473	9.3805	9.6097	7.2062	6.0546	9.4593	7.4979	7.378	6.8674	6.3788	6.7149	7.6328	7.3189	7.0115	7.1214	6.9173	6.1759	6.8538	5.715	5.8432	4.7354	6.8214	6.4289	5.185	6.988	7.7585	6.7518
AKR1C4	4.5499	4.5072	4.5416	4.2201	4.6565	4.5487	4.491	4.4949	4.7984	4.5269	4.4252	4.5617	4.5761	4.5038	4.7001	4.5595	4.5298	4.5812	4.6085	4.7761	4.5416	4.566	4.4128	4.4911	4.6742	4.4456	4.5416	4.5672	4.5952	4.2576	4.7142	4.6566	4.4351	4.8114	4.3887	4.5188	4.5416	2.6329	2.4517	2.7199	2.7927	2.7999	2.6294	2.7121	2.5406	2.721	2.8716	2.6029	2.7249
AKR1D1	3.6976	3.8439	3.6829	3.7814	3.6374	3.5812	3.7247	3.5979	3.7698	3.6584	3.7175	3.5804	3.5276	3.6024	3.6652	3.5937	3.6791	3.8142	3.5596	3.769	3.4489	3.6129	3.6384	3.581	3.6384	3.6034	3.6786	3.6384	3.4913	3.6568	3.6688	3.639	3.6388	3.8195	3.6384	3.621	3.5846	2.4035	2.4358	2.2809	2.5284	2.3242	2.5088	2.3702	2.4618	2.2414	2.4574	2.3654	2.2647
AKR7A2	9.1599	9.0909	9.2841	9.0253	9.5532	8.3979	8.741	8.9636	8.2891	8.3599	8.4229	8.5391	8.936	8.4657	8.6439	8.7273	9.4537	8.6882	9.3945	9.7318	9.3072	9.4593	9.2642	8.4986	9.0731	9.0949	8.5317	8.941	8.6285	8.6465	8.7344	8.2098	8.9127	7.6593	8.5538	8.3691	8.5448	8.5312	8.0249	8.2464	7.701	7.9149	8.0862	8.4361	8.6748	8.625	8.5994	7.9234	8.2616
AKR7A3	7.7106	7.9538	7.8169	7.8347	8.0005	7.2678	7.4733	7.6094	7.3308	7.5085	7.4078	7.43	7.6704	7.4301	7.4729	7.7129	7.9654	7.5152	7.9978	7.8595	7.965	8.1623	7.7585	7.4548	7.4634	7.7768	7.6325	7.8738	7.4886	7.3935	7.7039	7.2857	7.749	7.3604	7.3634	7.431	7.5397	6.6152	6.2843	6.4365	6.0801	6.2511	6.2608	6.701	6.8398	6.6924	6.7273	6.1964	6.4524
AKT1	8.573	8.6098	8.9709	8.9162	9.1733	8.637	8.6442	8.4393	8.6308	8.6427	8.6405	8.4953	8.6848	8.8581	8.6487	9.1233	9.1967	8.1341	8.8968	8.3783	8.5379	8.6455	9.1475	8.9176	8.5362	8.9401	8.5978	8.8004	8.8029	8.4621	8.545	8.1489	8.4193	8.5887	8.847	8.5793	8.5484	7.5148	7.2274	7.2438	7.1106	7.4404	7.1864	7.4089	7.7272	7.5192	7.4643	6.9775	6.9955
AKT2	6.9392	6.778	6.6568	6.9046	6.8128	6.5848	6.6242	6.7175	6.6872	6.6166	6.6683	6.5964	6.5434	6.836	6.9034	6.795	6.6852	6.6301	6.423	6.5954	6.4871	6.5139	6.4831	6.685	6.6245	6.5998	6.7422	6.6397	6.6014	6.7853	6.7903	6.7828	6.5628	6.7301	6.5573	6.694	6.5608	5.3233	5.3411	5.1413	5.2758	5.3352	5.3274	5.2521	5.2903	5.4827	5.1904	4.9172	5.191
AKT3	6.3321	6.1394	5.8694	5.7673	5.9079	6.0696	5.9461	6.0173	6.0081	6.0042	5.9279	6.2883	6.0301	5.9666	6.3993	6.0429	6.0007	5.8868	5.9431	5.9958	5.9175	5.9398	5.9521	6.0543	6.0009	6.0079	5.6786	6.1516	5.8771	6.0226	5.7619	5.764	5.761	5.9396	5.9912	5.8544	6.001	4.5155	4.7279	4.4287	5.0281	4.7422	4.8852	4.5299	4.5348	4.5833	4.4707	5.598	5.8856
AKTIP	7.5935	7.62	7.52	6.9871	7.1726	7.3221	7.4679	7.2278	7.2054	7.5096	7.5159	7.6627	7.6458	7.3965	7.3525	7.5095	7.462	7.2262	7.4045	7.6988	7.6054	7.5004	7.5321	7.2582	7.2615	7.3604	7.0357	7.3842	7.2917	7.6031	7.603	7.3721	7.6503	6.7269	7.4732	7.4912	7.3441	6.248	6.0225	5.9287	6.2938	5.9119	6.2023	6.0033	6.073	6.4584	6.0154	6.5979	6.5274
ALAD	7.109	6.9957	6.8768	7.1912	6.9546	7.9221	7.8072	7.8843	6.9458	7.3073	7.0975	7.0692	7.0967	7.111	6.835	7.0609	7.0541	6.9725	6.8496	7.0677	7.1799	7.0784	7.4652	7.4733	7.1728	7.2099	7.2675	7.5849	7.0337	7.2433	7.1299	6.9495	7.181	7.2659	6.8403	6.9129	6.9303	5.7498	5.5618	5.7208	5.7254	5.6282	5.6991	5.8493	5.6924	5.8564	5.7631	5.8693	6.2691
ALAS1	7.8904	7.9494	7.9256	7.9207	7.9234	8.3562	8.5266	7.9185	8.0378	8.3702	8.2058	7.9819	8.1516	8.6007	7.7628	8.2804	8.3251	6.8962	8.1172	7.4339	7.875	8.1757	8.0952	7.8673	7.5435	7.8552	7.7426	7.767	8.1968	7.6006	7.8142	6.982	8.1389	7.0186	8.2262	7.6191	7.8147	6.8892	6.432	6.8447	6.6566	6.2588	6.519	6.4969	6.5654	6.9145	6.6734	5.9252	6.5414
ALAS2	5.126	5.4246	5.3385	5.7356	5.3339	5.3723	5.5742	5.0397	5.2195	5.3586	5.4428	5.34	5.3034	5.1413	5.2869	5.3595	5.3995	5.7389	5.3792	5.1038	5.5311	5.2448	5.2611	5.25	5.3161	5.2967	5.5613	5.1269	5.3623	5.2372	5.3857	5.7004	5.6171	5.4636	5.3922	5.7023	5.4064	3.509	3.3958	3.508	3.5528	3.4527	3.529	3.557	3.7243	3.5025	3.9007	4.2489	3.2666
ALB	4.238	4.2754	4.1817	4.3135	4.2414	4.2235	4.2449	4.2852	4.3306	4.2072	4.241	4.2266	4.2261	4.2093	4.1946	4.1129	4.1963	4.4592	4.278	4.4277	4.2276	4.2011	4.1936	4.043	4.2427	4.1994	4.2202	4.2046	4.1888	4.3117	4.1338	4.3575	4.124	4.3886	4.1875	4.2179	4.2053	2.54	2.6562	2.678	2.6014	2.5412	2.5916	2.5695	2.5716	2.665	2.5476	2.5874	2.7122
ALCAM	7.7912	7.5271	7.608	7.582	7.7851	8.3947	8.6027	8.5076	7.9907	8.7641	8.6613	7.878	7.6263	8.5286	7.7734	7.5098	7.6189	7.4015	7.6263	7.824	7.844	7.969	8.0766	8.4611	8.2242	7.8167	7.8534	8.4631	8.3506	7.8379	7.4679	7.5954	7.2635	7.6612	8.256	7.7065	7.58	6.4285	6.7984	6.5682	6.7592	6.7709	6.6036	6.4861	5.9712	6.6578	6.5387	5.6157	5.747
ALDH18A1	8.9669	8.9151	8.8914	8.8415	9.0558	8.6529	9.4252	9.0424	8.6303	8.3649	8.346	8.1099	8.5254	8.5943	8.2276	8.2782	9.295	8.7845	9.5504	8.8989	9.2981	8.8674	9.044	8.9892	8.7259	8.9934	8.6751	9.1018	8.4022	8.1327	8.4874	7.9064	8.5776	7.7955	8.2225	8.7912	8.4488	8.5074	8.1956	8.7818	7.7247	8.0684	8.3546	8.5529	8.3428	8.2894	8.4384	7.5632	7.2525
ALDH1A1	10.8532	10.7246	10.1058	9.8008	10.4233	8.9089	8.9257	9.7416	9.0487	9.1192	8.945	9.8082	9.0535	9.1877	9.4108	8.8917	10.7722	10.3449	10.6507	10.4497	11.1615	9.7599	9.5312	9.7522	9.5068	10.1163	8.0222	9.8774	9.653	9.2667	8.832	8.3987	9.083	8.913	9.3268	8.1708	9.2014	10.5043	10.4025	9.547	9.8294	10.1017	9.8097	10.0226	9.9967	10.4623	10.123	8.8761	9.8175
ALDH1A2	8.3189	8.6184	8.6941	8.3485	8.1245	7.5796	7.4054	7.9284	7.6633	7.4531	7.4471	7.5657	7.5823	7.5496	7.6915	8.4452	8.7276	8.7937	7.9452	8.5959	9.0375	7.7567	8.11	7.7493	8.4158	9.1791	7.5075	7.6435	7.4271	7.8454	7.9162	7.7256	7.955	7.8212	7.513	7.6594	7.7261	7.7299	6.7837	6.7767	6.9366	6.8401	6.8796	7.1775	6.8871	7.3512	7.0403	5.1605	5.2331
ALDH1A3	5.583	6.3665	6.0808	5.5872	6.0501	7.9242	7.6268	7.5704	7.9142	7.8663	7.9718	7.5801	7.4581	7.2868	7.2727	8.1296	5.9037	5.8332	5.5804	5.8737	5.7622	6.1596	7.4478	8.2008	7.1995	6.2196	6.9758	7.4388	7.3717	7.9197	7.6018	7.7468	7.9782	7.608	7.6346	8.1808	7.7545	4.29	3.6592	4.1392	5.8801	3.9784	4.4749	4.1129	4.1388	4.1505	3.8826	5.4338	5.0154
ALDH1B1	6.3137	6.0372	6.5703	6.5277	6.5401	5.9516	5.9668	6.4978	5.7926	6.2802	5.978	5.9773	6.3731	6.3103	6.1354	6.1992	6.5426	6.6973	6.4104	6.3366	6.806	6.4798	6.3281	6.1459	6.7313	6.7057	6.7068	6.1902	6.0664	6.4266	6.3877	6.8278	6.2845	6.1706	6.1416	6.3998	6.3572	5.1143	4.7246	5.1974	4.7394	4.9665	4.8097	5.0684	5.1784	5.0927	5.2699	5.482	5.014
ALDH1L1	6.6451	6.2696	6.4906	6.7302	6.5134	6.4905	6.4909	6.8896	6.2481	6.635	6.4264	6.5206	6.4157	6.488	6.8122	6.9054	6.2652	6.5271	6.5844	6.4896	6.6671	6.5702	6.9288	6.6892	6.7035	6.8494	6.259	6.7719	6.5125	6.4553	6.3129	6.5892	6.5309	6.1524	6.5403	6.6195	6.3895	5.1612	5.5814	5.4324	5.4089	6.0907	5.3879	5.5294	5.3946	5.1755	5.3937	5.3037	5.3538
ALDH2	9.8325	9.7297	9.564	9.1532	9.5197	9.7639	9.785	9.4497	10.4351	10.3554	10.4576	10.0959	9.4719	10.2435	10.021	10.0485	9.6422	9.2326	9.3964	9.9072	9.6393	9.2968	9.3071	9.0508	9.0566	9.591	8.5222	9.09	10.2657	10.5107	10.0438	9.8614	9.5825	9.8967	10.0873	10.0762	9.9026	7.838	8.4312	7.9941	8.5494	8.1634	8.2671	7.9717	8.1828	8.3035	7.8335	8.4587	8.4306
ALDH3A1	5.5293	5.7313	5.8728	6.4982	6.2169	5.8053	5.712	5.6669	5.5613	5.679	5.7131	5.7284	5.6906	5.9253	5.6653	6.0186	5.9961	6.5355	5.6803	5.8965	5.8772	5.7265	5.7497	5.9081	5.9383	5.6864	6.3628	5.7698	5.9409	5.8254	6.3347	6.3481	6.0613	5.9447	5.8994	5.6915	5.6997	4.1395	3.952	4.1893	4.4091	3.8964	4.1485	4.2882	4.0321	4.1705	4.008	4.1284	3.987
ALDH3A2	8.9978	8.7026	8.8757	8.7964	8.379	8.503	8.5784	8.362	8.1041	8.2872	8.2222	8.3071	8.2491	8.656	8.368	8.2454	8.6433	8.5505	8.8828	8.6625	8.7383	8.7985	8.4983	8.6395	8.4862	8.599	7.9296	8.1878	8.2528	8.4097	8.2057	7.8959	8.353	7.574	8.0119	8.409	8.0142	7.8667	7.7116	7.6256	6.6455	7.2725	7.4327	7.6733	7.3588	7.1886	7.4944	6.9886	7.2667
ALDH3B1	7.312	7.4128	7.5092	7.6668	7.5702	7.6433	7.4967	7.7948	7.6225	7.8772	7.6647	7.5268	7.6874	7.9511	7.8042	7.8887	7.6568	7.8845	7.5623	7.7591	7.7353	7.7398	7.5394	7.5523	7.7526	7.621	7.6929	7.5937	7.811	7.7788	7.9109	7.9659	7.8072	8.1891	7.6681	7.7628	7.6286	5.4546	5.6396	5.4665	5.7628	5.5579	5.5608	5.4162	5.4665	5.4535	5.6301	5.4065	5.6478
ALDH3B2	5.5719	4.787	5.4833	5.5655	5.2498	7.4044	7.3896	7.7411	6.4067	7.1838	7.2442	5.2936	5.199	7.9816	5.6331	5.4261	5.2278	5.1652	5.3415	5.1707	5.3553	5.2315	5.7327	6.2574	6.9571	5.9219	7.6269	6.1784	6.4956	5.3641	5.4669	5.3582	5.114	5.8064	6.2039	5.083	4.9413	3.7649	3.6511	3.9011	4.475	3.7175	3.538	3.7792	3.7815	3.899	4.0141	3.1611	3.222
ALDH4A1	6.8088	6.9732	7.1445	7.3394	7.1738	6.9514	7.2429	7.4327	6.871	6.8967	7.0049	6.9979	7.1927	7.0956	7.0138	7.4185	7.0294	6.8984	7.3136	6.8787	6.8382	6.8044	7.0793	7.2962	7.059	7.3471	7.4443	7.0392	6.9815	7.0289	7.2643	7.306	7.2859	6.6038	6.8218	6.9879	6.9423	5.4456	5.3451	5.5353	5.2457	5.3787	5.3548	5.3767	5.5997	5.2261	5.694	5.2519	5.1034
ALDH5A1	7.0795	6.6313	6.6616	6.7234	6.4445	6.103	6.2029	6.0449	5.9579	5.882	6.1107	6.2768	6.3333	5.9831	6.1504	6.016	6.3539	6.0382	6.5732	6.3579	6.559	6.431	6.7021	6.2822	6.2866	6.7583	6.056	6.4863	6.1461	5.7329	5.7736	6.0081	6.0586	5.7073	5.9981	5.8755	5.7427	5.5976	5.5574	5.7473	4.828	5.8642	5.2341	5.6058	5.4101	5.3747	5.6267	5.2161	5.6827
ALDH6A1	7.7962	7.3578	7.5686	7.5399	7.0503	8.7445	9.0525	9.0251	7.9307	8.6689	8.5085	7.8936	8.236	8.8631	7.7248	7.4786	7.4403	6.7093	7.7801	7.3618	7.2127	7.1142	8.4078	8.6954	8.356	8.0761	8.7769	8.4498	8.2294	7.7185	7.507	7.5262	7.6847	7.4421	8.0147	7.6562	7.6072	6.137	6.4685	7.2004	6.7005	6.8886	5.8953	6.7739	6.3142	6.2318	6.7709	5.7401	5.7827
ALDH7A1	7.6886	7.8132	7.7598	7.4564	7.8373	7.2651	7.3987	7.5092	7.0011	7.1968	6.8522	7.3301	7.2144	7.1244	7.5125	7.2839	7.6317	7.5745	7.9584	7.9137	7.8466	7.6818	7.9516	7.5523	7.7374	7.8567	7.2865	8.1957	7.3451	7.1349	7.2794	7.0443	7.2741	6.7531	6.9582	7.1045	7.1946	6.6605	6.7016	6.6914	6.0737	6.5224	6.6535	6.659	6.6983	6.6743	6.5908	6.8768	6.7328
ALDH8A1	4.3145	4.1941	3.8977	4.1664	3.8165	4.0047	4.2216	3.8059	4.2844	4.356	4.1413	5.3248	6.2677	4.2597	4.0741	5.2543	3.7731	3.9808	3.8208	3.8628	3.6386	3.8686	4.1616	4.3285	3.9255	3.8911	4.1231	3.7666	4.0614	4.3627	4.5971	4.156	5.7903	4.5159	3.9323	4.4133	4.1111	2.9018	2.9661	2.7323	2.9218	4.0236	2.9134	2.8557	2.7703	2.9797	2.8557	2.8371	3.0633
ALDH9A1	9.3702	9.1404	9.2784	9.0279	9.1315	9.0348	9.2648	9.3586	9.1146	9.1004	8.8217	9.0578	9.3475	9.0011	9.1795	9.2609	9.4564	8.3125	9.3321	9.103	8.6638	8.99	9.1169	9.4109	9.0707	9.3372	8.522	9.3045	9.0294	8.939	9.137	8.8475	9.217	8.4865	9.1273	9.1233	9.1792	9.0572	9.1586	9.2583	8.8552	9.4303	8.9427	9.4115	9.0945	9.2421	9.1844	9.1564	9.1813
ALDOA	9.8424	9.9546	9.9688	9.9884	10.2328	10.1725	10.0221	10.0836	10.3922	10.3648	10.5923	10.5462	10.6451	10.2239	10.2177	10.6881	10.1091	9.3979	10.2446	10.1244	10.201	10.2296	10.1415	10.1638	10.1481	9.9221	9.9742	9.9999	10.3865	10.3369	10.4988	10.1942	10.7869	9.9757	10.2204	10.6251	10.6129	9.4129	9.4222	9.5558	9.5134	9.0276	9.3411	9.4049	9.464	9.3118	9.4308	9.0747	9.1674
ALDOAP2	5.5188	5.652	5.2302	5.293	5.127	5.4452	5.293	5.3106	5.8302	5.3319	5.293	5.3302	5.0833	5.3165	5.3671	4.8668	5.1572	5.7264	5.2478	5.9189	5.3328	5.4043	4.9691	5.078	5.7846	4.7939	5.3707	5.3478	5.1534	5.399	5.1781	5.3306	5.2462	5.8899	5.2682	5.2355	5.3063	3.3571	3.2152	3.3447	3.4914	3.3271	3.3246	3.2398	3.3605	3.4133	3.1585	3.2161	3.3472
ALDOB	4.6494	4.7402	4.8345	4.9668	4.7925	4.7863	4.6984	4.8279	4.7452	4.8483	4.8204	4.7793	4.8065	4.7706	4.7779	4.8949	4.7577	5.115	4.765	4.7946	4.8688	4.7808	4.6534	4.8393	4.8735	4.794	4.9213	4.7392	4.7458	4.8012	4.8808	5.0935	4.908	5.0247	4.7583	4.8553	4.8014	3.3532	3.4479	3.4568	3.4759	3.4178	3.4391	3.4476	3.5816	3.4547	3.4814	3.41	3.3925
ALDOC	7.3745	7.3049	7.5358	7.4586	7.627	7.2927	7.0375	7.0572	6.8539	7.0897	7.0701	6.8548	7.097	7.1447	7.3794	7.5009	7.5751	7.8175	7.1732	7.7267	7.3379	7.3553	7.4615	7.2927	6.5605	7.2446	7.1622	7.4607	7.4868	7.1734	7.0652	7.4998	7.5324	7.0335	7.1738	7.1768	7.4802	5.521	5.7883	5.8127	5.8318	5.3966	6.0205	5.6098	5.8821	5.9185	5.8695	6.1765	6.1505
ALG12	6.9015	7.0081	7.2124	7.394	7.3343	7.1533	7.2305	7.2726	7.0373	7.0349	7.0564	6.9052	7.3307	7.2593	7.1601	7.3435	7.297	7.0683	7.1892	7.218	7.1215	6.8676	7.299	7.0382	7.2242	7.3688	7.515	7.208	7.1931	7.1557	7.3276	7.3381	7.0183	7.54	7.0432	6.9337	7.015	5.9186	6.041	6.2879	5.8708	5.8783	5.7114	6.0512	6.2039	6.1	6.0994	6.0791	5.8779
ALG13	7.3865	7.3274	7.0095	6.8032	6.9438	7.6936	7.8195	7.6817	7.3639	7.4513	7.4343	7.5152	7.4385	7.3016	7.1043	7.1762	7.0014	6.3139	7.3515	7.0607	7.2893	7.3127	7.4449	7.7049	7.246	7.1887	6.9945	7.7384	7.2558	7.0941	6.9687	6.5948	7.476	7.1808	7.2562	7.1491	7.1921	6.2706	6.1858	6.3294	6.3572	6.2094	5.9428	6.2819	5.6344	6.1458	5.9785	6.2307	6.2993
ALG3	7.8477	7.9597	8.3602	8.5468	8.4056	7.967	8.2374	8.2097	8.0552	8.1639	7.8801	7.8332	8.0646	8.2081	8.0845	8.4054	8.2293	8.2156	8.1491	7.9148	8.196	8.1104	8.365	8.3174	8.2189	8.3082	8.4179	8.2132	8.1917	8.1917	8.1917	8.2913	8.3656	7.866	8.0411	8.1242	8.1644	6.9133	6.6559	7.1923	6.9581	6.9082	6.8449	7.119	7.3437	7.1398	7.1324	6.233	5.8223
ALG5	6.6019	6.459	6.3649	6.2961	6.1937	6.5853	6.7217	6.6213	6.5054	6.3532	6.4878	6.3991	6.3367	6.2226	6.2011	6.1614	6.2667	6.3306	6.4667	6.4429	6.3301	6.431	6.3195	6.2178	6.8112	6.1749	6.3146	6.526	6.1168	6.2302	6.379	6.3573	6.4907	5.846	6.3256	6.4238	6.2914	4.6829	4.5551	4.9334	4.7267	4.6981	4.715	4.7994	4.7181	5.0569	4.7727	4.5797	4.328
ALG6	8.2609	8.3967	8.3514	7.9207	8.1405	8.2957	8.2869	8.3971	8.4789	8.4093	8.4979	8.1475	8.0244	8.2041	7.7913	7.8473	8.1631	7.7384	8.3613	8.2609	8.2251	8.3696	8.5078	8.5852	8.6006	8.3976	7.9679	8.7274	8.0605	7.7669	7.9392	7.4217	7.9722	7.5311	8.3545	8.0126	7.9047	6.9353	6.5669	7.0399	6.5639	6.6491	6.4707	6.7459	6.7817	6.9987	6.7519	6.1178	6.1046
ALG8	8.4862	8.7346	8.5474	8.627	8.7955	8.7556	9.0816	8.872	8.4953	8.6008	8.4333	8.3632	8.3695	8.4191	8.1912	8.4635	8.9644	8.4094	8.8061	8.5999	8.8084	8.5862	9.0945	8.8629	9.0833	8.734	8.9879	8.8663	8.4457	8.2105	8.3215	8.1638	8.5512	8.0036	8.4634	8.4189	8.5165	7.6787	7.3446	7.7355	7.1238	7.4502	7.2119	7.6005	7.6924	7.7096	7.5173	6.6572	6.6703
ALG9	7.0284	6.9126	6.6352	6.5683	6.8233	6.588	7.0932	6.5346	6.7834	6.7282	6.78	7.0507	6.9208	6.6987	6.7798	6.7379	6.8386	6.4875	6.9173	6.7813	6.4793	6.7139	6.9923	6.7875	6.857	6.7023	6.214	6.8989	6.8184	6.7381	6.7044	6.1493	6.7421	6.4061	6.7871	6.9126	6.5825	5.4067	5.1101	5.1431	5.1716	5.2347	5.3331	5.3359	5.284	5.253	5.4703	5.1706	5.0648
ALK	5.8213	5.87	6.0988	6.2046	6.1251	5.7577	5.7021	6.0383	5.8249	6.0324	5.8921	5.902	5.7878	5.9768	5.9346	6.1419	5.9722	6.4691	5.8856	5.9184	5.9717	5.9812	5.7733	5.9853	5.7973	6.0816	6.0377	5.9704	5.9055	6.0395	5.9682	6.3596	6.1371	5.8936	5.9404	6.1741	6.0381	3.4088	3.5644	3.5007	3.4428	3.4416	3.5589	3.5495	3.371	3.4627	3.4492	3.4225	3.4984
ALKBH1	6.4281	6.3741	6.2564	5.9218	6.0682	6.1984	6.4421	6.0689	6.2946	6.3184	6.2995	6.4592	6.0691	6.1265	6.1574	6.0546	6.2055	5.9906	6.2718	6.1831	6.1055	6.151	6.1919	6.1864	6.2579	6.0202	5.8306	6.1283	6.0823	5.9624	6.0208	6.135	6.0146	5.7464	6.1459	6.069	6.2281	5.0321	4.7596	5.0965	5.0231	4.9147	4.8923	4.9911	5.2941	4.9075	4.9287	4.7334	4.8118
ALKBH4	6.8873	6.3212	7.1039	7.2394	6.9936	6.6113	6.7136	7.0099	6.6698	6.7416	6.7743	6.3834	6.7219	6.9181	6.9211	6.8428	7.1433	7.3717	6.9199	6.9439	6.9551	7.0363	6.9683	6.9605	7.5008	7.2427	7.4416	7.3465	7.103	7.2195	7.1965	7.4006	7.0441	7.1633	7.2091	6.5843	6.379	4.7533	4.3284	5.0063	4.6791	4.8343	4.7254	4.8416	5.181	5.1762	4.758	4.4989	4.2145
ALLC	5.1265	5.4127	5.3651	5.4393	5.5543	5.4146	5.3545	5.3608	5.3503	5.7225	5.6572	5.6734	5.408	5.4281	5.3484	5.7762	5.4281	5.8609	5.2779	5.4281	5.4152	5.3392	5.2744	5.4115	5.172	5.5394	5.313	5.2489	5.5333	4.9406	5.6949	5.6731	5.9608	5.5188	5.3941	5.5334	5.9363	3.4733	3.534	3.3833	3.5899	3.4062	3.2704	3.5281	3.877	3.536	3.4246	3.4629	3.6213
ALMS1	7.5434	7.5676	7.6836	7.2204	7.6416	7.2692	7.2452	7.3335	7.0429	7.0698	7.2896	7.2671	7.477	7.268	7.3099	7.002	7.7561	7.356	7.7051	7.4959	7.5928	7.4901	7.7036	7.4447	6.9594	7.2662	7.2097	7.5894	7.3694	7.141	7.0271	7.1136	6.9333	7.2705	7.2502	7.2364	7.3401	6.9378	7.178	6.915	6.3963	7.0827	6.8975	6.8444	6.8458	6.8619	6.7634	6.869	7.1327
ALOX12	5.7208	5.9781	6.0361	6.2579	5.9277	6.0498	5.8294	5.7947	6.1988	6.3906	6.419	6.2064	6.1012	6.1299	5.8048	7.0045	5.8523	6.5407	5.9841	5.8816	6.0209	5.9811	5.918	5.8493	5.8823	5.9005	5.9863	5.7104	6.1059	6.08	5.8764	6.3842	6.0878	5.837	6.2716	6.6108	7.0246	3.1266	3.1071	3.1606	3.7995	3.2095	3.1312	3.575	3.6119	3.1896	3.2937	3.0969	3.0036
ALOX12B	4.5637	4.8206	4.9208	4.961	4.7978	4.5578	4.5171	4.589	4.8401	4.924	4.5637	4.851	4.579	4.5738	4.5424	4.7104	4.8552	5.71	4.363	4.5832	4.8137	4.5556	4.6792	4.6026	4.942	4.763	4.9018	4.3313	4.5223	4.7497	5.0558	5.507	4.8394	4.6022	4.5617	4.8106	4.5906	2.7889	2.8758	2.8335	3.0145	2.8348	2.917	2.7905	2.8711	2.9516	2.9652	2.7838	3.004
ALOX12P2	6.7617	6.882	6.8786	7.0442	6.9553	7.0501	6.7858	6.7195	6.4693	7.0154	6.8671	6.9217	6.7122	6.5861	6.6746	7.022	6.7814	6.9621	6.927	6.6	7.0288	6.8554	6.705	6.8434	6.642	6.748	7.3645	6.725	6.7232	6.5904	7.0236	7.3179	7.075	7.1137	6.8863	6.9352	6.9097	5.0051	4.9897	4.9932	5.0508	5.18	5.085	5.1604	4.9286	4.9744	5.2049	5.0944	4.9478
ALOX15	5.355	5.261	5.3097	5.5534	5.4533	5.2467	5.5504	5.3712	5.399	5.2791	5.2548	5.3512	5.3873	5.3798	5.224	5.116	5.3752	5.7002	5.368	5.2399	5.319	5.2578	5.4104	5.1874	5.4043	5.3887	5.4014	5.4601	5.4584	5.4862	5.2375	5.7027	5.4947	5.8278	5.3435	5.2884	5.2478	2.7593	2.5692	2.9801	2.7803	2.6543	2.8108	2.737	2.796	2.7048	2.9334	2.7008	2.7134
ALOX15B	5.2197	5.3511	5.4984	5.6214	5.5087	5.4694	5.5109	5.1967	5.5331	5.5733	5.4465	5.4248	5.3714	5.3638	5.1777	5.4263	5.3309	5.8596	5.2945	4.9873	5.3826	5.3463	5.2823	5.3502	5.2224	5.4182	5.6284	5.1812	5.4342	5.3297	5.656	5.9226	5.5797	5.3902	5.2854	5.5513	5.6376	3.332	3.3219	3.4265	3.4144	3.4466	3.5088	3.4839	3.3928	3.3011	3.5201	3.4985	3.4472
ALOX5	5.1308	5.371	5.5156	5.6402	5.5988	5.7829	6.1762	5.8019	5.7237	5.5066	6.1114	5.6866	6.0831	5.8293	5.9353	6.0298	5.7139	5.6538	6.0531	5.7241	5.8444	6.0864	5.6367	5.6743	5.7559	5.6197	5.5559	5.2832	6.263	6.5443	5.9959	5.941	6.0529	5.9882	6.1522	6.2004	5.7993	4.1322	3.7993	3.9776	4.2016	3.5864	3.9187	3.9325	3.7983	3.664	3.6315	4.5108	4.3106
ALOX5AP	6.7265	6.9154	6.7734	6.6464	6.658	6.3703	6.9353	6.7729	6.6004	6.6275	6.4185	6.635	6.617	6.166	6.6324	6.8077	6.6621	7.0602	7.0406	7.2079	7.1302	7.9763	6.6984	6.6271	6.4057	6.8995	6.7529	6.9504	6.8458	6.5545	6.741	7.191	7.9368	6.7856	6.872	6.7893	6.6694	6.0654	5.9011	5.5168	6.4499	5.851	5.7069	6.0216	6.0467	6.4515	6.0279	7.0118	6.8035
ALOXE3	5.443	5.9386	5.5905	5.5781	5.5573	5.6376	5.6662	5.4678	5.5786	5.6282	5.6855	5.7979	5.4246	5.5018	5.3719	5.7183	5.5164	5.8662	5.5783	5.4737	5.5107	5.4137	5.2802	5.5484	5.4914	5.6495	5.524	5.3109	5.5023	5.3903	5.4495	6.1566	5.7676	5.5073	5.5045	5.6343	5.7514	3.4084	3.5836	3.6196	3.5965	3.4375	3.5963	3.63	3.4705	3.4642	3.5484	3.5668	3.5197
ALPI	4.7959	4.982	5.0683	5.376	5.2512	4.9783	4.7156	5.2508	4.8298	5.1839	4.9812	4.9832	5.1425	5.1459	5.1101	5.2143	5.227	5.3654	5.1847	5.4557	5.2417	5.1029	5.1868	5.2563	5.4577	5.1882	5.5886	5.172	5.1426	5.3769	5.6668	5.7026	5.4329	5.5802	5.3185	5.2953	5.112	3.2585	3.582	3.4305	3.5531	3.3466	3.4525	3.467	3.4632	3.4822	3.3734	3.5273	3.3641
ALPK1	6.7292	6.3179	6.5788	6.6747	6.4274	6.8482	6.5921	6.9326	6.3759	6.5381	6.6346	6.6042	6.5865	6.8371	6.774	6.373	6.5343	6.8243	6.7119	6.7893	6.7233	6.7365	6.5356	6.5017	6.6205	6.3584	6.7273	6.755	6.8503	6.583	6.5103	6.7823	6.4563	6.9585	6.6175	6.6388	6.651	5.0394	5.2954	5.2447	5.2263	5.3012	4.8184	5.0281	5.0445	4.8523	4.8817	5.8531	5.325
ALPK3	5.1615	5.9727	6.2577	6.4029	6.2789	4.7759	4.8913	5.2889	5.0944	5.2383	5.513	5.5775	6.1603	5.5814	5.4354	5.2731	5.6756	5.8304	6.0645	5.6772	6.0247	5.6375	5.3592	5.1094	5.1783	5.5074	5.498	5.2548	5.8988	5.3894	5.3364	5.5264	5.6168	5.2389	5.4425	5.7205	5.3982	4.8033	4.2774	4.6574	4.2924	4.398	5.5414	4.9091	4.7096	4.5465	4.792	4.1771	3.6218
ALPL	6.7128	6.0517	6.3973	6.2755	6.7055	6.9549	8.4453	8.0937	5.5791	5.8207	5.7051	5.4408	5.1089	6.6091	5.4846	5.6959	6.0392	5.9598	5.9772	6.0058	6.9566	6.4606	7.3963	7.9458	8.4311	7.4358	6.9703	8.2885	5.6474	5.5514	5.7174	5.8436	5.5741	5.8319	5.5997	5.3898	5.4023	4.952	4.2646	4.7598	3.9494	4.9572	4.4145	4.293	4.7226	4.2473	5.0217	3.8041	3.7117
ALPP	5.6894	5.2289	5.2779	5.7415	5.7947	5.5331	5.0287	5.5342	5.3575	5.4919	5.3282	5.2523	5.168	5.3468	5.3553	5.5449	5.574	5.5222	7.8961	5.4786	5.9277	6.0702	5.287	5.441	5.4491	5.3683	5.4887	5.2004	5.2553	5.1975	5.4481	5.9423	5.5411	5.4326	5.1664	5.191	5.3164	3.8432	3.7782	4.1527	4.0554	4.1994	4.0529	4.3271	4.1683	4.126	4.19	4.1334	3.8205
ALPPL2	6.6461	6.4933	6.789	6.9206	6.9396	6.489	6.3802	6.8867	6.5184	6.8857	6.7074	6.6592	6.9041	6.7937	6.7505	6.9261	6.9592	7.4105	7.1089	6.7124	7.0938	7.0151	6.6959	6.7762	6.9507	6.9216	7.2017	6.7619	6.9254	7.0836	6.9554	7.0598	6.8132	7.4799	6.8124	6.8926	6.7328	4.7479	4.8214	4.8627	4.8943	4.5654	4.8471	4.8932	4.9989	4.6699	4.7922	4.6783	4.8574
ALS2CL	7.1027	6.8555	7.0193	7.2469	7.1717	6.8632	6.7507	6.9613	7.3225	7.659	7.286	7.0112	6.7606	7.3633	6.9169	6.9097	7.072	7.1039	6.8958	6.9235	7.048	6.9469	6.8641	6.929	6.954	6.9356	7.0102	6.9261	7.1783	7.1062	7.1204	7.232	7.0196	7.5395	7.1309	7.1259	7.033	5.2333	5.2153	5.2446	5.1084	5.2556	5.2572	5.363	5.3341	5.2287	5.1791	5.165	4.9866
ALX1	5.5988	5.8045	5.76	5.9299	5.6968	5.6397	5.5216	5.4739	5.7417	5.585	5.6941	5.7745	5.4674	5.6318	5.5657	5.7401	5.6147	6.0769	5.5134	5.4568	5.6682	5.626	5.5883	5.6224	5.45	5.5647	5.8499	5.6397	5.6205	5.6397	5.6586	6.1143	5.6937	5.6907	5.7219	5.5593	5.6785	4.0105	4.1568	4.0602	4.2782	4.383	4.2354	4.2376	4.2701	4.3221	4.1755	3.8499	4.2446
ALX3	5.7058	5.7068	5.7018	6.3213	6.1056	5.8137	5.6622	6.0045	5.8341	5.8498	5.8559	5.8822	5.8275	5.9578	5.7708	6.0193	6.1487	6.2977	6.0169	6.1901	6.1647	6.0169	5.8485	5.9986	6.2745	5.9989	6.2131	5.8293	5.7564	6.0552	5.9975	6.7983	6.0982	6.2838	5.9069	6.0653	5.995	3.2853	3.2008	3.4658	3.3596	3.3223	3.2507	3.3035	2.9867	3.6879	3.5515	3.3567	2.9566
ALX4	4.9589	5.1393	5.6127	5.8652	5.4642	5.4872	5.1818	5.4464	5.1606	5.3434	5.289	5.4223	5.4046	5.5277	5.4154	5.6723	5.326	5.8031	5.4182	5.2862	5.4781	5.305	5.3142	5.3207	5.507	5.5242	5.7345	5.0477	5.5626	5.3562	5.8721	5.819	5.7312	5.2149	5.4223	5.6193	5.533	3.7917	3.8304	4.4274	4.1295	3.9111	4.0469	4.0748	4.81	4.3496	4.1355	4.1091	3.9289
AMACR	4.4938	4.5268	4.7139	4.8797	4.6601	4.6177	4.6625	4.7812	4.4948	4.84	4.7068	4.6969	4.7805	4.6185	4.613	4.9196	4.63	5.1525	4.6372	4.7567	4.79	4.6332	4.6755	4.5708	4.8987	4.7377	4.9073	4.7555	4.7422	4.9064	5.0101	5.0417	4.8539	5.064	4.6345	4.7465	4.6998	3.4574	3.4229	3.544	3.497	3.4921	3.5595	3.4847	3.5427	3.5514	3.6064	3.3536	3.5208
AMBN	5.3265	5.9592	5.681	5.3752	5.12	5.6488	5.4575	5.3159	5.6745	5.5707	5.6923	5.5011	5.2958	5.4438	5.5098	5.6371	5.213	5.7776	5.2414	5.2345	4.9593	5.3653	5.4468	5.3869	5.5248	5.2493	5.539	5.0954	5.3898	5.2377	5.771	5.6575	5.6108	5.2474	5.4733	5.6404	5.6488	4.058	4.1988	4.0265	4.1618	4.2982	4.094	4.1228	4.1309	4.1794	4.1325	3.8583	4.0828
AMBP	5.1036	5.2008	5.3247	5.7886	5.497	5.2677	5.1809	5.3402	5.0662	5.4076	5.2486	5.4274	5.2027	5.2578	5.2176	5.4642	5.2634	5.6629	5.2332	5.2404	5.3019	5.095	5.211	5.3057	5.1739	5.4016	5.8459	5.136	5.2189	5.5898	5.5495	5.9215	5.7348	5.3262	5.4676	5.5651	5.4924	3.6515	3.7853	3.8323	4.0325	3.7716	3.84	3.7412	3.8608	3.6352	3.6532	3.6739	3.842
AMBRA1	6.0648	5.9053	5.9745	6.2781	6.0669	5.9523	5.9128	5.8623	5.7296	5.9207	5.9668	5.9732	5.9369	5.9066	5.897	6.0108	6.0038	5.9323	5.8004	5.9403	5.9316	5.86	5.8871	6.0535	5.7931	5.9611	6.0135	5.8537	5.9248	5.7704	5.9801	5.7056	5.9875	5.8236	5.8718	5.9162	5.9096	4.6254	4.714	4.7104	4.6114	4.7256	4.6626	4.6867	4.8055	4.6607	4.7889	4.5135	4.6855
AMD1	8.5568	8.4918	8.7704	9.1137	8.5906	9.4656	9.5534	9.0207	9.2293	9.5274	9.6016	8.518	8.591	9.5541	8.4953	8.5364	8.495	8.1432	8.945	8.4751	8.9581	8.8852	8.7413	8.8394	8.8347	8.6636	8.8297	8.8266	9.1693	8.7053	8.4868	7.649	8.5758	8.8554	9.2153	8.7342	8.7074	8.092	8.5601	8.7129	8.1954	7.8715	7.6113	8.5183	7.934	8.1825	8.096	6.8565	6.7836
AMELX	4.2988	4.2702	4.1954	4.3966	4.1404	4.3701	4.1001	4.3087	4.2656	4.2502	4.389	4.275	4.339	4.2857	4.2848	4.3567	4.2447	4.6292	4.1137	4.303	4.5186	4.2028	4.2517	4.2988	4.3374	4.3709	4.2951	4.209	4.2115	4.2942	4.3274	4.4127	4.3279	4.5731	4.0951	4.2942	4.4802	2.7811	2.6151	2.7333	2.9544	2.6041	2.7611	3.0092	2.9285	2.8001	2.926	2.8093	2.7076
AMELY	6.1216	6.2585	6.0979	6.1764	6.0555	6.1282	6.2265	6.0921	6.2982	6.0519	6.046	6.068	6.119	6.1478	5.9687	6.1601	6.1152	6.1999	6.0665	6.1615	6.1549	6.1843	6.1393	6.3076	6.197	5.9813	6.1946	5.7739	6.0919	6.0752	6.4524	6.3718	6.2564	6.1855	6.2089	6.3166	6.1331	3.5761	3.4268	3.6412	3.6802	3.5422	3.5247	3.6173	3.5138	3.3837	3.6008	3.3665	3.5645
AMFR	8.5453	7.9772	7.0604	8.278	7.2014	7.8132	6.8923	7.7794	6.8485	8.3689	7.5172	7.2462	7.3896	6.67	7.9329	7.045	7.8175	7.1928	8.7994	7.3534	7.9621	7.3893	6.883	7.839	7.7824	8.3906	7.6462	9.0836	7.8099	8.0077	8.0119	7.8603	8.0052	6.9052	6.8944	7.1513	7.9159	5.4528	7.3309	7.1758	5.2666	5.6764	5.9219	6.7055	6.8044	6.0995	7.7765	4.986	6.8387
AMHR2	6.3608	6.5282	6.5039	6.6189	6.5193	6.7274	6.4552	6.5708	6.6825	6.7335	6.8033	6.5399	6.4661	6.4981	6.5247	6.752	6.2754	6.8878	6.4383	6.4738	6.531	6.5546	6.3768	6.5422	6.458	6.5897	6.5225	6.3846	6.4172	6.5307	6.9564	6.7296	6.6137	6.531	6.4831	6.6746	6.4092	4.9569	5.1288	5.0761	4.9065	5.085	5.275	4.9603	5.109	5.2766	5.176	5.3737	6.4111
AMIGO2	7.62	8.5549	7.6837	6.3939	7.1005	8.6815	7.8068	6.8077	9.9438	10.2829	10.5862	10.2238	11.2153	10.019	9.7574	10.3366	7.5838	7.5163	6.6616	8.0217	7.2997	7.7176	8.2321	7.1506	6.8431	7.1574	7.1912	8.2857	10.4467	10.0143	10.7019	8.6239	10.3049	9.6368	10.3667	10.6544	8.9	6.7726	6.4856	6.7476	9.0993	6.2019	7.8872	6.9784	6.458	6.4752	5.9816	9.3186	9.1993
AMMECR1	5.6241	5.7702	5.6031	5.6462	5.6748	5.5451	5.7324	5.6581	5.8009	5.8223	5.9164	5.6663	5.9364	5.7689	5.7645	5.8696	5.8373	5.1802	5.8704	5.8286	5.852	5.843	6.3637	5.6732	5.5618	5.9462	5.6105	5.8644	6.0195	5.4945	5.8897	5.3012	5.9181	5.7051	5.8889	6.0515	5.8402	4.9908	5.0027	5.2463	4.8975	4.7266	4.8827	4.8611	5.0184	4.9915	5.0783	5.2513	5.4519
AMN	5.9729	5.9114	6.2413	6.5796	6.2569	6.2678	6.2194	6.365	5.9469	6.2434	6.1864	5.9951	6.2846	6.3361	6.2975	6.4436	6.1074	6.6432	6.2432	6.243	6.2666	6.1888	6.1427	6.3075	6.5264	6.3952	6.6636	6.2503	6.1571	6.433	6.6725	6.4796	6.4933	6.3933	6.2098	6.2988	6.2001	4.2748	4.4193	4.5258	4.4338	4.2916	4.4235	4.4557	4.5149	4.5456	4.3311	4.2462	4.1669
AMOT	4.9588	5.2301	4.8872	5.2013	4.909	5.3427	5.766	5.2279	5.0636	4.9281	4.9235	4.9583	4.745	4.8371	4.7357	4.9056	4.9352	5.2604	4.9148	5.3281	4.9813	5.0773	5.0816	5.2515	5.473	5.1046	5.1944	5.3446	4.7123	4.976	4.832	4.9374	4.7826	4.8889	4.7226	4.765	5.0476	3.062	2.9189	2.975	2.6558	3.2305	3.1358	3.0053	3.2018	2.9449	3.0578	3.0054	2.7408
AMOTL2	8.8409	9.1157	8.9089	8.3644	9.1138	8.3203	7.8935	7.4908	8.7224	8.807	8.7684	8.549	8.1518	8.3628	8.3637	8.7329	9.5852	8.0817	8.9242	8.3636	8.3369	8.5992	8.1894	8.0854	7.0068	7.8377	7.0251	8.4472	8.2436	8.1143	7.6852	7.3696	8.0554	8.8843	8.3674	7.854	8.0448	7.8893	8.481	7.5793	7.5154	7.2878	7.655	7.5112	8.0982	7.2882	7.4634	8.5972	8.4333
AMPD1	4.1439	4.4945	4.754	4.544	4.3591	4.4712	4.2864	4.177	4.2413	4.4139	4.4237	4.5042	4.389	4.2333	4.4652	4.5912	4.4155	4.5521	4.2577	3.9665	4.3061	4.2809	4.4534	4.2827	3.9949	4.3166	4.6708	4.2888	4.3521	4.2353	4.0385	4.9613	4.7659	4.0996	4.4739	4.4074	4.4166	3.2673	3.1976	3.0198	3.4976	3.1846	3.1653	3.2045	3.2379	3.2302	2.9912	3.5741	2.928
AMPD2	8.3188	8.3804	8.516	8.6084	8.9331	8.0634	8.3693	8.5753	8.0162	7.8845	7.7799	7.8454	8.0402	7.8208	8.0773	8.2485	8.6697	8.496	8.3247	8.6693	8.3145	8.3516	8.5587	8.354	8.1633	8.4071	8.3146	8.5295	7.9813	8.1268	8.2264	8.0805	8.1507	8.1402	7.8327	8.1003	7.9726	6.7369	6.9344	6.8614	6.1787	7.0173	6.9807	6.7346	6.8591	7.1252	6.818	6.6396	6.7336
AMPD3	8.0343	7.2946	7.6266	7.2511	7.7104	7.6431	7.5605	7.5791	7.6756	7.4103	7.4411	7.8302	7.5021	7.6548	7.4957	7.2949	7.2717	7.6543	7.2747	7.6506	7.2848	7.5854	7.3059	7.4929	7.0857	7.097	7.1194	7.5163	7.7401	7.5235	7.1851	7.3173	7.591	7.6239	7.6426	7.3275	7.4272	5.5252	5.4433	4.9942	5.958	5.453	5.6121	4.9596	4.6523	4.8858	5.0171	6.266	5.6186
AMPH	7.4322	6.9194	6.7982	6.6588	6.9842	6.4997	6.4786	6.6005	6.6373	6.3277	6.6263	6.7015	6.2369	6.0915	6.5366	5.9524	7.0319	6.6366	6.919	6.8136	6.9752	6.9332	6.9772	6.5503	6.9514	6.5273	6.1363	6.9919	6.1533	6.4336	6.252	6.3846	5.9137	6.4593	6.376	6.1946	6.5167	5.1619	4.4361	4.9988	4.0971	4.7808	4.6341	4.9392	4.5575	5.1502	5.099	4.2202	5.0237
AMT	9.0498	8.5787	8.6637	8.7552	8.6083	8.4774	8.5293	8.6549	7.8792	8.3167	8.1215	8.0803	8.2506	8.2719	8.2654	8.3209	8.8647	8.2665	8.2946	8.6552	8.1926	8.4384	8.6258	8.6055	8.2091	8.6365	8.8018	8.8784	8.3431	8.2657	8.0621	7.9556	7.9954	7.6357	7.9128	7.8086	7.8557	7.403	7.6391	7.5724	6.8509	8.0956	7.6377	7.4693	7.5408	7.7204	7.4479	7.56	7.5146
AMZ2	9.0305	8.5817	8.9318	8.6253	8.8466	8.7723	9.1686	9.0499	8.3143	8.7513	8.7625	8.6796	8.8431	8.8232	8.7272	8.7064	9.0311	8.5947	9.0143	9.2089	9.025	8.9735	9.168	9.1928	8.8955	9.0065	8.6862	9.0369	9.0865	8.6822	8.6128	8.4725	8.719	8.3378	8.8768	8.4728	8.5322	8.5269	8.1442	8.384	7.9493	8.5229	8.3555	8.3915	8.5159	8.4222	8.4899	8.382	8.2482
ANAPC10	5.8801	5.7557	5.3673	5.2672	5.3642	5.6435	5.7889	5.5618	5.5349	5.395	5.3755	5.5699	5.5141	5.2167	5.165	5.3286	5.7924	5.2537	5.6022	5.5701	5.6862	5.6353	5.6397	5.5511	5.6126	5.6639	5.14	5.6168	5.5291	5.4416	5.1678	4.7757	5.4932	5.2366	5.5054	5.4003	5.5256	4.8185	4.6317	4.8812	4.5161	4.7354	4.6727	4.8024	4.6198	4.9013	4.7112	4.8255	4.7615
ANAPC13	6.8958	7.1012	6.9956	6.8561	6.8712	6.8673	6.9854	6.8954	6.9289	6.7983	6.8316	6.7434	6.8912	6.713	6.9884	6.6934	7.1023	6.883	6.9063	7.1329	7.0571	7.0075	6.9703	6.9711	6.8886	6.9108	6.8867	6.8705	6.6338	6.6818	6.6937	6.6686	6.8303	6.9357	6.6566	6.8306	6.9109	5.757	5.7117	5.723	5.6091	5.6107	5.724	5.7866	5.6393	5.7506	5.8516	5.5665	5.7541
ANAPC2	7.8425	7.6086	7.8969	7.9792	8.1953	7.88	7.9777	7.8014	7.7018	7.8967	7.883	7.8526	7.9775	8.3206	8.0953	8.3264	7.9141	6.966	7.8084	7.8443	7.5665	7.647	8.0347	8.0521	7.6246	7.8921	7.9955	7.9671	7.8921	7.8506	8.0127	7.4209	7.5964	8.0201	7.9604	7.7494	7.4734	6.5853	6.6202	6.6712	6.6416	7.015	6.5971	6.8249	6.78	6.7886	6.5937	6.6135	6.3035
ANAPC5	8.8015	8.2694	8.4221	8.4498	8.394	8.4669	8.5768	8.7641	8.1452	8.3857	8.2568	8.2362	8.1764	8.2473	8.3534	8.1689	8.5464	8.0361	8.3326	8.3684	8.3547	8.3342	8.6439	8.6136	8.5769	8.6597	8.4778	8.8671	8.3749	8.3138	8.2774	7.8025	8.1379	8.0564	8.221	8.2727	8.2375	7.7095	7.5808	7.7738	7.2953	8.0729	7.5635	7.7559	7.3841	7.7007	7.6169	7.2457	7.079
ANG	5.6758	6.1616	6.079	6.2923	5.7589	7.1833	6.7986	6.2645	7.2332	8.0543	8.4391	8.5904	8.5165	7.6724	7.8806	7.1499	5.9723	6.2097	6.207	6.2993	6.1699	6.0892	5.6521	5.8019	6.303	5.8974	6.1841	6.1215	8.5693	9.6792	8.1921	8.5867	7.4335	8.0997	8.278	7.3382	8.3226	4.0771	3.9641	4.3588	6.8271	4.0893	4.4253	4.5725	4.4624	4.7554	4.1106	7.0294	6.327
ANGEL1	6.9337	6.8094	7.0613	7.2859	7.0308	6.7182	6.6939	6.8834	6.8389	6.9067	6.9289	6.8932	6.9545	6.7326	7.0164	7.1284	7.0122	7.2004	6.9541	6.8762	6.8211	6.921	7.0125	6.9098	6.9393	7.0663	7.126	6.9893	6.8784	6.7722	6.9474	7.0749	6.9937	6.7892	6.8191	7.1058	6.9569	5.3195	5.2471	5.4115	5.3344	5.4382	5.4094	5.1777	5.3041	5.4112	5.4409	5.4271	5.4448
ANGEL2	6.7371	6.692	6.414	6.0816	6.2725	6.7191	6.7292	6.4622	6.5441	6.3208	6.5266	6.5459	6.6495	6.4066	6.4471	6.3888	6.385	6.2089	6.3429	6.4532	6.4005	6.4881	6.4473	6.8219	6.2652	6.4147	6.0477	6.4721	6.5125	6.4559	6.0933	6.0287	6.26	6.3475	6.5529	6.3945	6.4129	5.1318	4.7779	5.1098	4.6765	5.0857	4.8999	4.9661	4.8945	4.9688	4.878	5.0335	4.8996
ANGPT1	4.4376	4.7306	4.4138	4.6186	4.4005	5.2856	5.1944	4.9247	4.754	4.5742	4.6816	4.7117	4.2753	4.7954	4.7384	4.5673	4.482	4.8339	4.4015	4.6276	4.4923	4.486	4.7869	5.1373	4.8129	4.6475	4.6765	4.9366	4.4765	4.6221	4.5527	4.5938	4.5066	4.6853	4.5819	4.471	4.743	3.1163	3.0392	3.268	3.3194	3.2076	3.1548	2.956	3.1795	2.9794	3.1356	4.8127	4.2855
ANGPT2	5.9694	5.5161	5.2367	5.2201	5.4346	5.2115	5.2264	5.321	5.8464	6.0754	5.5199	5.4804	5.7122	5.4377	5.4087	5.6845	5.7943	5.5488	5.4363	5.1574	5.4071	5.5008	5.3157	5.3276	5.4798	5.2683	5.1718	5.5156	5.9798	5.471	5.639	5.4159	5.4972	5.668	5.5889	5.7296	5.9488	4.1834	4.6122	3.9793	4.8063	3.9552	4.7949	3.8846	4.0706	3.921	4.3399	4.8198	4.0928
ANGPT4	5.5098	5.9662	6.0892	6.2544	5.9767	5.5812	5.7069	5.6339	5.9993	5.9667	5.9769	5.8747	6.0521	5.8985	5.7884	6.2558	5.7841	6.5031	5.853	5.7018	5.77	5.7918	5.5754	5.9406	5.6412	5.9259	5.9259	5.652	5.9259	5.8536	6.26	6.1763	6.2045	5.6045	5.9178	6.2181	6.198	4.8913	5.0512	5.1086	4.8927	5.0929	5.2173	5.1804	5.0742	4.8013	5.0334	5.1969	5.0168
ANGPTL2	7.7942	7.7158	7.7244	8.6785	8.4595	7.259	7.1551	7.7374	7.7639	7.4273	7.4167	7.2167	7.768	7.2896	7.7862	8.0065	8.4784	7.8491	8.5512	7.6185	7.4989	7.2224	8.6263	7.6196	8.3287	8.8907	7.5044	9.1097	7.6771	8.0333	8.0904	7.3678	7.7971	7.2725	7.6497	7.8818	7.75	7.3637	6.2999	6.7489	6.2876	6.4619	6.1981	6.8242	7.0099	6.659	7.1389	7.2467	6.3649
ANGPTL3	3.7714	3.8499	3.7898	3.7993	3.7559	3.787	3.8708	3.8314	3.8948	3.6562	3.7998	3.8323	3.7427	3.792	3.7075	3.6932	3.7722	4.1517	3.7774	3.9885	3.7572	3.7214	3.7731	3.7342	3.9131	3.8145	3.9577	3.7534	3.7126	3.841	3.8279	3.9709	3.7693	3.9634	3.7635	3.7772	3.7089	2.5764	2.596	2.5803	2.5972	2.6318	2.5752	2.6085	2.5778	2.631	2.6339	2.5316	2.5998
ANGPTL4	6.4283	6.0066	6.4403	6.6679	6.3621	6.5494	6.2728	6.4805	6.4876	6.5369	6.2288	6.0242	6.2953	6.8641	6.3052	6.3791	6.8371	6.8676	6.3169	6.77	6.7213	6.1821	6.3166	6.5515	6.5862	6.6769	6.9109	6.3791	6.3995	6.517	6.7159	7.1272	6.5887	7.0483	6.5909	6.4441	6.1075	4.5215	5.9536	4.7334	4.8222	4.973	5.4301	4.7152	4.5992	5.0525	4.5367	4.8689	4.676
ANGPTL7	4.6272	4.6299	4.8397	5.0891	5.0078	4.6035	4.8158	4.8359	4.8021	4.9306	4.9276	4.7253	4.7398	4.8938	4.8515	4.9718	4.8828	5.0305	4.7497	4.822	4.7788	4.5848	4.6535	4.8255	4.7286	4.8073	5.0902	4.5814	4.8344	4.9099	5.0385	5.0969	4.918	5.0382	4.8602	4.8946	4.8524	3.3232	3.2111	3.4407	3.2775	3.3795	3.5317	3.5243	3.6964	3.3638	3.7139	3.207	3.3932
ANK1	5.3536	5.4137	5.6061	5.6804	5.6613	5.4155	5.4235	5.5571	5.4146	5.7373	5.6313	5.4999	5.5128	5.6498	5.6191	5.6299	5.5684	6.0148	5.6065	5.4933	5.5934	5.511	5.5343	5.5229	5.6426	5.587	6.3397	5.4472	5.6058	5.5787	5.9288	6.0701	5.7235	6.0107	5.6355	5.6258	5.607	3.8606	3.8395	3.8908	3.8305	3.8853	3.9874	3.8688	4.1516	3.9739	3.9052	4.0234	3.9738
ANK2	5.5834	5.8338	5.8655	6.7091	5.8901	5.0937	5.183	5.1718	4.8673	4.8454	4.9215	5.0518	5.004	5.0412	4.9118	4.9229	6.1876	5.3048	6.4964	5.1855	5.7717	5.1445	5.1293	4.8725	4.8355	5.1661	4.9397	5.5182	4.8726	4.8062	4.7021	5.0139	4.7288	4.8572	4.958	4.9729	4.6821	5.5785	4.7042	5.3251	3.7635	4.4618	4.1423	5.8258	5.3538	5.0737	4.9305	6.0833	6.2796
ANK3	6.6974	6.5285	6.6751	6.7945	6.3772	8.4075	8.4936	8.1231	6.4672	7.0411	6.6602	6.4287	6.2033	7.0541	6.0918	6.0921	6.4247	6.476	6.6553	6.745	6.499	6.6212	7.1978	7.8462	7.3784	6.9909	7.8858	7.2689	6.2771	6.1548	5.9634	5.9098	5.9221	6.1535	6.3393	6.0881	5.8939	5.9051	6.2201	6.1071	5.5015	6.3533	6.1569	6.3197	6.1551	5.9741	5.959	5.4911	5.3794
ANKFY1	6.7952	6.7582	7.0867	7.0457	6.9945	6.7317	6.7635	7.0532	6.7476	6.8469	6.7911	6.8526	6.8708	6.854	6.9524	6.9755	7.0599	7.0932	7.0041	6.9167	6.9772	6.8837	6.8769	6.7967	7.0393	7.0974	6.9973	6.9951	6.9079	6.9073	6.9502	7.0942	6.8299	6.8045	6.8656	6.9721	6.8455	5.5726	5.3752	5.5525	5.2869	5.4283	5.4814	5.4084	5.5274	5.6558	5.5494	5.3806	5.4494
ANKH	6.3599	6.347	5.8107	5.7024	5.8212	6.3423	6.2553	6.216	6.0503	6.0441	5.9413	5.8718	5.7945	6.2461	5.8792	5.8243	5.8222	6.015	5.7229	6.0531	6.1988	6.3729	6.1701	6.0272	6.2435	6.0256	6.3315	6.0669	5.777	5.8932	5.7609	5.8801	5.6428	5.5792	5.9482	5.7605	5.8246	4.2204	4.1807	4.1404	4.3329	4.3839	4.449	3.999	4.2853	4.1636	4.2755	5.0483	4.678
ANKLE2	6.5925	6.6325	6.453	6.5237	6.6407	6.5467	6.5823	6.4331	6.7426	6.7433	6.8753	6.8992	6.6671	6.5754	6.7691	6.6809	6.5814	6.3788	6.7239	6.6902	6.5897	6.5388	6.7041	6.5294	6.6125	6.6896	6.4737	6.764	6.5421	6.7085	6.591	6.5031	6.4759	6.4019	6.9022	6.6981	6.7909	5.1848	5.0015	4.9566	5.3971	5.2603	5.1161	5.0775	5.0583	5.1291	5.1023	5.3255	5.2528
ANKMY1	5.6141	5.5605	5.8848	5.9782	5.8947	5.6249	5.7195	5.9915	5.652	5.6965	5.6102	5.4833	5.5808	5.9305	5.7358	5.7151	5.5868	5.9096	5.6448	5.7885	5.8065	5.6848	5.7423	5.6032	5.8927	5.7958	5.8378	5.828	5.801	5.7085	5.9076	6.0084	5.7058	5.827	5.7685	5.745	5.4547	4.0756	4.1909	4.079	4.0425	4.2151	3.9313	3.9871	4.1909	4.2112	4.0584	3.9925	3.8138
ANKMY2	8.253	7.9946	7.7013	7.3494	7.4994	7.8549	7.7867	7.7808	7.1546	7.1507	7.1186	7.145	7.2605	7.0453	7.1405	7.0525	7.5787	7.2964	7.9335	8.2135	8.0342	8.0372	8.112	7.6603	7.834	7.5898	7.4696	8.4101	7.3779	7.1911	7.0327	6.6606	7.4267	6.6159	7.0747	6.8711	6.7681	7.0638	6.8377	7.1482	6.2445	7.3932	7.0706	7.0395	6.8291	7.2454	7.2527	7.4161	7.5215
ANKRA2	8.4963	7.8703	7.4659	7.2433	7.2202	9.0338	9.3629	9.1534	7.4602	8.2188	8.2843	8.1071	8.0841	8.0647	7.8146	7.5711	7.5111	6.8912	7.804	7.8755	7.9426	7.9289	8.8123	9.2323	8.2426	8.3873	8.0258	8.5174	8.2444	8.0936	7.838	6.9112	7.6635	7.3313	7.8753	7.589	7.547	7.1807	7.3624	7.606	7.2002	8.5017	7.0977	7.2907	6.2653	6.6946	7.3577	7.239	7.5095
ANKRD1	4.0539	3.922	3.9512	3.9316	3.8838	4.091	4.0681	4.0346	4.2408	4.0239	3.9299	4.0676	4.1398	3.9499	4.0267	3.9623	4.0267	4.3396	4.0356	4.0733	3.8565	4.0083	3.835	3.9761	4.2385	4.0358	4.2558	3.982	3.9985	4.0825	4.2749	4.2596	4.0904	4.1027	3.9989	4.0428	4.0636	2.8771	2.7178	2.664	2.558	2.6709	2.8035	2.6151	2.8637	2.5746	2.6216	2.6607	2.5809
ANKRD10	6.7982	6.3887	6.5166	6.3478	6.5275	6.4091	6.4363	6.7093	6.6199	6.6381	6.779	6.606	6.6382	6.6552	6.5295	6.4593	6.4383	6.3283	6.4478	6.8819	6.307	6.7328	6.6413	6.5291	6.8177	6.4525	6.4713	6.6082	6.6937	6.608	6.5345	6.2784	6.6035	6.831	6.6497	6.4713	6.4751	5.6082	5.8044	5.5287	5.8185	5.8284	5.5861	5.4638	5.2289	5.614	5.4549	5.6493	5.6035
ANKRD11	7.438	7.1401	7.4538	7.4064	7.6098	7.3748	7.1236	7.6344	7.2094	7.2031	7.1281	7.2154	7.3951	7.5148	7.5416	7.3891	7.4329	7.1495	7.3258	7.4344	7.4928	7.3663	7.3869	7.3489	7.7052	7.3219	7.3245	7.5822	7.3007	7.3952	7.4818	7.2446	7.1988	7.8152	7.2616	7.2686	7.2849	6.3882	6.4428	6.4016	6.2357	6.3877	6.5233	6.3702	6.3487	6.4501	6.5177	6.5072	6.555
ANKRD12	6.7939	6.3123	6.3256	5.7333	5.9311	6.5894	6.6182	6.622	6.6503	6.5586	6.6787	6.8867	6.9086	6.6771	6.7077	6.4204	6.0825	5.7719	6.2122	6.1325	6.1225	6.5369	6.4945	6.3744	6.208	5.9171	5.7631	6.7087	6.5273	6.6879	6.4003	5.9834	6.2638	6.7255	6.5332	6.6797	6.7326	5.829	5.7668	5.6462	5.7993	5.7668	5.4089	5.5685	4.67	5.5012	5.2741	6.4794	6.7635
ANKRD17	8.8235	8.6861	8.8184	8.5632	8.6985	8.5055	8.5894	8.7379	8.4136	8.3916	8.4089	8.4048	8.6291	8.6116	8.6061	8.4329	8.8977	8.3934	8.7287	8.8725	8.8373	8.8018	8.8178	8.8035	8.6203	8.8035	8.5738	8.8988	8.7078	8.5746	8.6192	7.954	8.455	8.2788	8.5594	8.5641	8.5247	8.262	8.2021	8.1715	7.6331	8.1928	8.2195	8.1121	8.1207	8.2532	8.0928	8.1094	8.1223
ANKRD2	5.9329	5.8829	6.2274	6.5496	6.4447	6.0804	5.9381	5.927	5.8142	6.0057	6.1595	5.9046	5.9224	6.1035	5.9363	6.3408	6.3248	6.6349	5.8232	6.223	6.1438	5.983	6.1334	5.9612	6.2824	6.1988	6.5631	6.1413	5.973	6.3942	6.9769	6.7309	6.3757	6.5526	5.8976	5.9551	5.9867	3.3815	3.4621	3.697	3.5749	3.1847	3.5804	3.6132	4.1325	3.7456	3.8108	3.8363	3.6759
ANKRD26	6.3854	6.4292	6.0073	5.9822	5.9255	6.0537	6.254	6.2438	6.3218	5.9387	5.9436	6.097	5.8708	5.9691	5.9085	5.7157	5.9581	6.0896	6.0944	6.205	5.8685	6.1867	6.2468	6.0566	6.2584	5.9715	5.7985	6.3291	5.7396	5.9737	5.7703	5.8786	5.8044	6.0937	5.8453	5.8426	5.9165	4.1727	4.2215	3.8551	3.8367	4.2968	3.9912	3.9537	3.8674	4.1011	3.9421	3.7192	4.167
ANKRD27	7.9537	7.8622	7.9039	7.6392	8.043	8.2062	8.1836	7.8766	8.2509	8.3652	8.3997	8.3059	8.2684	8.433	8.3964	8.2239	8.0602	6.9495	7.7098	7.9978	7.6313	7.8323	8.3017	8.335	7.7655	7.799	7.5072	8.0632	8.4057	8.0474	8.0107	7.4997	7.9103	8.0628	8.6268	8.0348	8.1333	7.0187	7.0227	6.6505	7.292	6.9752	7.0141	6.5298	6.8701	6.9114	6.7821	7.188	7.3231
ANKRD28	6.6717	6.6798	6.4049	6.1691	6.3374	6.6707	6.6111	6.5854	6.5568	7.0068	6.9087	6.9302	6.5318	6.5646	6.8245	6.4726	6.9645	6.2057	6.7297	6.4976	6.479	6.7049	7.0639	6.9708	6.4322	6.6117	6.401	7.0538	6.8523	6.5239	6.3677	6.2388	6.2387	7.0657	6.9198	6.4746	6.6077	6.5041	7.2964	6.3854	6.9888	6.5692	6.6592	6.4186	6.1199	6.19	6.1211	6.6663	6.9436
ANKRD36	4.4963	4.3713	4.3392	4.1271	4.3727	4.5597	4.4211	4.2855	4.2699	4.3088	4.5086	4.1938	4.2003	4.4214	4.4672	4.2386	4.3154	3.7772	4.074	4.0296	4.1993	4.2194	4.4135	4.3045	4.1481	4.2305	4.1591	4.5212	4.2928	4.1838	3.9024	3.8646	4.159	4.7296	4.1261	4.1097	4.8666	4.8015	5.1217	4.4853	4.3487	4.6048	4.2629	4.4837	4.4609	4.2526	4.2997	5.4028	5.3663
ANKRD36B	7.9008	7.2229	7.5451	7.1206	6.6883	7.6541	7.4483	7.7323	7.3042	7.7109	7.8188	7.381	7.8186	7.7311	7.6481	6.9517	7.7537	6.8278	7.0898	7.2103	7.4171	7.6114	8.0402	7.254	7.8028	7.1636	7.4611	8.1206	8.0717	7.8454	7.2773	7.1171	6.7025	9.3348	7.7201	7.3491	7.648	8.6265	9.0335	8.301	7.7738	8.7575	8.2904	8.3656	8.2064	8.1073	8.4884	9.2966	9.1755
ANKRD36BP2	4.8892	4.8763	4.8689	4.8651	4.7901	4.94	5.0424	4.9094	4.8334	4.8592	4.8325	4.7811	4.6524	4.8285	4.7712	4.718	4.6591	4.9417	4.9335	4.9012	4.8884	4.8508	5.0245	4.8926	4.9049	4.8314	4.7687	4.9374	4.84	4.8669	4.7039	4.8124	4.7791	4.7377	4.7659	4.7194	4.7504	3.2279	3.3934	3.2805	3.1931	3.4048	3.2942	3.2531	3.1726	3.4664	3.3177	3.9479	3.352
ANKRD40	6.1404	6.2519	6.3892	6.3324	6.4819	6.2416	6.2472	6.3	6.4367	6.4443	6.4804	6.2242	6.4711	6.4976	6.4454	6.524	6.3542	6.2985	6.3441	6.414	6.2634	6.328	6.293	6.3841	6.4388	6.3776	6.3247	6.2151	6.4799	6.4303	6.4218	6.3638	6.2786	6.295	6.5642	6.4689	6.4366	5.0204	5.0678	5.0291	5.2738	5.1395	5.1945	4.9979	5.1572	5.1946	5.0997	5.1345	5.0935
ANKRD46	8.3051	7.9595	7.3371	7.1433	7.2293	7.8503	7.9909	7.8597	7.5199	7.7705	7.7593	7.6726	7.6909	7.5391	7.5272	7.4251	7.5345	6.9482	8.0204	7.7175	7.4154	7.7125	7.9321	8.2494	7.2593	7.3344	6.9138	7.9018	7.4401	7.1163	6.9383	6.2859	7.237	7.1627	7.59	7.7646	7.6071	5.8513	5.8128	6.0007	5.7843	6.2866	5.8816	5.813	5.7202	5.8512	5.9199	6.3731	6.8272
ANKRD49	8.3499	8.0222	8.0738	7.8257	8.0142	8.4019	8.5308	8.2544	8.4262	8.4546	8.4801	8.4506	8.2813	8.5332	8.3885	8.2452	8.2263	7.1983	8.1313	8.2031	8.0078	8.1806	8.4529	8.4167	8.2494	7.8221	7.9613	8.1787	8.457	8.4086	8.3506	7.8652	8.0426	8.4291	8.5641	8.3709	8.3282	6.5317	5.9567	6.6573	6.647	6.6512	6.2874	6.6059	6.0019	6.3255	6.6625	6.6985	6.406
ANKRD53	5.7175	5.7218	5.9045	6.1045	6.0057	5.8685	5.6696	6.0372	5.8707	6.0259	5.7651	5.7146	5.9211	5.9865	5.8974	5.8346	5.7972	6.1938	5.9173	6.2775	6.0627	5.8588	5.8389	5.8622	6.1888	5.9828	6.2613	5.9099	5.9955	6.1213	6.2516	6.5162	6.0611	6.4481	5.9156	6.0143	5.6773	4.3159	4.4502	4.537	4.644	4.4411	4.4274	4.5601	4.3323	4.2489	4.6017	4.2918	4.6551
ANKRD55	5.2554	5.6034	5.4714	5.6004	5.4317	5.4885	5.5567	5.1262	6.4746	5.5907	7.0011	7.5246	8.0073	5.747	7.2356	7.1996	5.2452	5.7096	5.3422	5.1741	5.2705	5.2781	5.0852	5.065	5.137	5.2519	5.0976	5.118	6.0253	6.7348	6.493	6.1702	7.6702	5.9745	6.4026	6.8279	7.0142	3.0392	3.1119	3.1857	4.4057	3.0601	3.3042	2.9662	3.488	3.093	3.2605	3.4357	2.866
ANKRD6	6.4089	5.8942	5.9215	5.5459	5.8416	5.7055	5.8429	5.491	5.487	5.1255	5.4304	5.5733	5.9971	5.5193	5.5742	5.4918	5.7366	5.1912	5.7578	5.7766	5.8026	5.8954	5.8484	5.3901	5.2222	5.2171	4.9775	5.7934	5.4703	5.3925	5.114	5.403	5.5919	5.3964	5.418	5.5241	5.3607	4.735	4.8347	4.6047	4.1515	4.929	4.4396	4.4176	3.9358	4.3513	4.3537	6.5087	6.3337
ANKRD7	3.7939	3.9722	3.882	4.0926	3.9062	3.8913	3.8789	3.7019	3.9174	3.7228	4.1231	3.7965	3.7155	3.7925	3.7366	3.7425	3.6663	4.0677	3.8015	3.8703	3.6601	3.827	3.6996	3.6988	3.7925	3.7625	3.9229	3.695	3.7539	3.7962	3.792	3.8121	3.9287	3.8172	3.712	3.6926	3.7322	2.5404	2.5438	2.641	2.5517	2.5106	2.5454	2.5401	2.6913	2.5545	2.4622	2.5075	2.4964
ANKS1A	7.8379	7.8921	8.1232	8.0787	8.0849	8.5937	8.8161	8.4352	8.088	8.386	8.4355	8.064	8.1234	8.6904	8.1184	8.3966	8.2561	7.5346	8.3394	7.7719	7.9894	8.0063	8.4174	8.3851	8.3519	7.8524	8.7525	8.6855	8.5555	8.1882	8.2452	7.2524	7.9349	8.1872	8.4628	8.1543	7.8719	7.4168	6.7968	7.0983	6.9484	6.7802	6.6233	7.1594	6.9991	6.9511	7.0963	7.4812	7.4457
ANKS1B	4.1794	4.3461	4.2647	4.5425	4.3324	4.3109	4.2639	4.2839	4.2965	4.2264	4.2121	4.4256	4.3457	4.3243	4.2808	4.3992	4.2376	4.4441	4.2367	4.263	4.2786	4.2993	4.2669	4.2867	4.3058	4.3358	4.3698	4.3198	4.233	4.2712	4.5702	4.5197	4.4385	4.3384	4.325	4.3546	4.2377	2.9372	2.9394	2.8611	2.8122	2.9479	2.9067	2.8564	2.8957	2.959	3.0216	3.138	3.2783
ANKZF1	7.5966	7.2917	7.1878	7.7891	7.611	7.7521	7.7548	7.8863	7.7208	7.6214	7.7205	7.8454	7.7641	7.7976	7.9526	7.8439	7.5002	7.0668	7.5988	7.5528	7.5512	7.4618	7.7176	7.7802	7.7482	7.4797	7.7955	7.7014	8.0235	7.918	7.9237	7.6053	7.3962	8.317	7.6107	7.821	7.3891	6.6068	6.8683	6.765	6.7448	6.9869	6.5686	6.8612	6.4907	6.523	6.643	6.6225	6.479
ANO1	9.4122	8.8838	8.8968	8.7017	8.6711	7.6992	7.4026	8.1808	7.6021	7.2398	7.243	6.4718	6.8902	7.7803	7.7543	7.1437	8.8871	7.5778	8.8039	8.9916	8.7558	8.6521	8.7141	8.203	8.8321	9.4959	8.5391	8.5904	8.0346	7.8758	7.9199	6.0513	6.6737	6.4841	6.6453	6.9169	6.5648	7.1211	6.998	7.3419	4.9726	7.5627	6.8661	7.1498	6.1765	7.3154	7.1994	5.794	4.4899
ANO10	8.2224	8.1951	8.0768	8.427	8.4209	9.3699	9.3316	8.9198	8.3685	8.7155	8.4061	7.9866	8.4301	8.8377	8.3097	8.1104	8.4033	8.0859	8.4529	8.1904	8.4229	8.0193	8.6621	8.8773	8.7393	8.6183	9.1471	8.8543	8.4467	8.2024	8.4205	8.5048	8.313	8.393	8.2883	7.9098	8.1627	6.7793	6.7717	7.0062	6.4282	6.8623	6.3489	6.486	6.6352	6.4024	6.6127	5.9357	5.7629
ANO2	5.0492	5.0429	5.1485	5.2925	5.1753	5.062	5.1539	4.8424	4.9939	5.095	5.0724	4.9899	4.9979	5.2514	5.0441	5.0804	5.2216	5.3718	5.0603	5.0702	5.2214	5.2491	4.9705	5.1056	4.9475	5.1125	5.1358	5.2619	4.9727	5.0606	5.2245	5.6192	5.1476	5.1576	5.1704	5.0902	5.1386	3.4936	3.599	3.4547	3.5292	3.7898	3.7055	3.4798	3.4685	3.5569	3.66	3.6055	3.3984
ANO3	4.0556	4.2727	4.1348	4.511	4.2592	4.2613	4.1644	4.1884	4.4755	4.0068	4.1033	4.1959	4.0418	4.1375	4.0924	4.1786	4.2786	4.6395	4.3036	4.1489	4.4275	4.1334	5.0988	4.3676	4.753	4.5165	4.2802	4.7396	4.2574	4.1489	4.0025	4.1874	4.2063	4.1334	4.3167	4.0502	4.2665	3.1981	2.9676	3.1856	2.7763	2.9164	2.9418	2.8758	3.0187	3.0042	3.1337	2.9664	3.057
ANP32A	8.9849	8.6889	9.0066	8.6416	8.7834	8.1661	8.33	8.5159	8.2184	8.3395	8.1466	8.3169	8.5389	8.4237	8.4001	8.38	9.0618	8.3963	8.8696	8.8475	9.1133	9.1144	8.768	8.3354	8.8047	8.5587	8.1674	8.7631	8.5835	8.5139	8.6555	8.1052	8.6108	7.9734	8.4532	8.7823	8.4588	8.0904	7.9285	7.8118	7.2266	7.6552	7.9741	7.8097	7.8966	7.9612	8.0488	6.9085	7.1371
ANP32A-IT1	4.7086	4.7629	5.4167	5.1311	4.7629	4.671	4.7868	4.7705	4.7244	4.6523	4.8643	4.9802	4.953	4.9125	5.1553	4.6313	4.7781	4.628	4.7705	4.5897	4.8381	5.0269	4.9504	4.7253	4.6913	4.8619	4.5551	4.5846	4.6699	4.4339	4.3868	4.6878	4.4891	4.4071	4.7629	4.6537	4.7079	3.3924	3.4652	3.684	3.0835	3.7568	3.614	3.3514	3.4342	3.4238	3.5202	2.866	3.3893
ANP32B	10.6459	10.4927	10.9808	10.6506	11.1375	10.1282	10.2866	10.5207	10.2584	10.3425	10.355	10.5381	10.6735	10.2968	10.6838	10.5324	11.0585	10.1187	10.8646	10.994	10.6327	10.6485	11.1202	10.6965	11.0611	10.9033	10.4849	11.0159	10.6367	10.6738	10.6889	10.3996	10.4394	10.5049	10.6749	10.5203	10.7087	10.2271	10.1049	9.9517	9.606	10.0291	9.8918	9.9837	10.1475	10.2345	10.0726	9.9995	9.9266
ANP32C	4.9909	5.1995	5.3793	5.4269	5.2616	5.1779	5.1643	5.2136	5.2488	5.2616	5.3335	5.1442	5.1567	5.2704	5.2968	5.3145	5.1747	5.3254	5.2616	5.2278	5.281	5.2354	5.086	5.3036	5.3958	5.1956	5.381	5.2231	5.1059	5.2616	5.6182	5.5744	5.4218	5.5835	5.2159	5.4345	5.1091	2.9103	2.7617	2.66	2.9147	2.6834	2.9253	2.83	2.6484	2.6781	2.6342	2.5377	2.6272
ANP32D	4.0205	4.1523	4.062	4.2514	4.2253	4.1111	4.0422	3.8606	4.1468	4.3488	4.3602	4.2119	4.0238	4.128	4.1088	4.2099	4.1062	4.2642	4.0423	4.4466	4.1111	3.9782	4.1111	3.9585	4.0939	4.1111	4.1841	3.8137	4.0058	4.1318	4.3149	4.2908	4.19	4.1689	4.1084	3.9965	3.8898	2.505	2.34	2.2988	2.3818	2.4091	2.3933	2.3568	2.7141	2.3379	2.22	2.6225	2.4201
ANP32E	8.2969	8.3898	8.325	7.6741	8.1629	7.6404	8.2317	7.7073	7.5779	7.4311	7.1032	7.4545	7.4755	7.155	7.2867	7.4503	8.3634	7.0008	8.5565	7.6767	8.3477	8.2122	8.228	8.482	8.6122	8.7021	6.8736	8.2241	7.1766	7.1811	7.5285	6.2889	8.0334	7.0476	7.0854	7.5759	7.5807	7.7704	7.0253	7.0506	6.1127	6.7308	6.745	6.9251	6.6972	7.5985	7.1043	6.2953	6.0228
ANPEP	5.4632	5.3049	5.4676	5.817	5.7158	5.8238	5.5503	5.7436	5.5186	5.5803	5.5119	5.3024	5.5469	5.5676	5.536	5.7174	5.6396	5.7959	6.0894	5.7933	5.5733	5.813	5.6522	5.7427	5.5917	5.7155	5.7673	5.7729	5.6136	5.5393	5.7713	5.7746	5.769	5.8634	5.4924	5.66	5.5751	4.0823	4.0774	3.9748	3.955	4.1384	4.1107	4.2259	3.9371	4.0983	4.1983	3.7542	3.8483
ANTXR1	7.3507	7.4657	7.4765	7.4673	7.378	7.0697	6.7927	7.1246	7.1247	7.283	7.2607	7.1919	7.3	7.0072	7.2019	7.4463	7.5861	7.8188	7.3421	7.2204	7.2765	7.3193	7.3676	7.4347	7.1519	7.584	7.105	7.4668	7.3035	7.0531	7.227	7.2594	7.5377	7.2475	7.1977	7.3465	7.4574	5.8722	5.9743	5.6725	5.9914	5.6788	6.2036	5.6908	5.6989	5.7168	5.6439	6.3226	6.6202
ANXA1	7.3585	7.886	7.1181	7.1224	7.8663	8.409	8.4397	7.7455	8.9103	9.5875	9.3871	8.6449	7.6889	8.5464	7.7501	7.9473	7.5692	7.2435	7.6428	7.7119	7.6627	7.9031	7.4817	7.4289	8.1887	7.711	7.968	7.4544	9.1368	8.3875	7.9606	7.6588	8.9853	9.2056	8.8533	7.9185	7.3184	6.5179	7.4299	6.4195	6.9329	5.7742	5.8134	5.8754	5.808	6.238	6.0661	7.5253	5.9947
ANXA10	5.857	6.1811	5.6358	5.6993	5.2602	6.1286	5.9014	5.4391	6.0388	5.6676	6.1531	6.0782	5.4707	5.6481	5.4995	5.6773	5.699	6.1651	5.7321	5.7399	5.8359	5.6618	5.5015	5.8106	5.4037	5.5436	5.6993	5.5747	5.5743	5.7572	5.4229	5.8339	5.6913	5.5837	5.595	5.756	5.5722	3.0913	3.3819	3.1818	3.3103	3.1626	3.1026	3.1032	3.207	2.975	3.0228	2.9873	3.2942
ANXA11	7.9493	7.9328	8.0589	7.9737	8.2311	8.47	8.4828	8.2111	8.4659	8.5426	8.5732	8.343	8.2105	8.7185	8.3546	8.3731	8.0359	8.0076	8.1278	8.0161	8.0511	8.3452	8.1001	7.9912	7.9029	7.8403	8.2379	8.1109	8.4826	8.4579	8.1993	8.3552	8.0709	8.3067	8.4873	8.4198	8.1644	6.8982	7.0536	7.0454	7.3975	6.9925	7.2632	6.9572	7.1435	6.9325	7.1165	7.2175	7.0675
ANXA13	6.1647	6.2078	6.4864	6.5242	6.2453	7.2206	6.3144	6.1014	6.7498	6.5656	6.78	6.4859	6.4296	6.3831	6.4853	6.7302	6.4344	6.5802	6.1952	6.0873	6.2087	6.2086	6.161	6.379	6.28	6.2197	6.3055	5.9267	6.5825	6.6492	6.688	6.6226	6.5728	6.4344	6.5596	6.4043	6.7551	3.8304	3.9011	3.9368	4.7009	4.0749	3.638	3.8754	4.3843	3.9591	4.0633	3.4636	4.1568
ANXA2	9.5114	9.4598	9.724	9.8838	10.0096	10.3428	10.1847	10.0241	10.9912	11.108	11.1863	10.8383	10.6433	10.9797	10.8604	10.5276	9.8114	9.9455	10.0935	9.8921	9.9965	10.0593	10.0234	9.9309	10.1665	9.5661	10.0168	9.9665	11.109	11.0376	11.1011	11.0603	10.7239	10.7049	11.1796	10.8282	10.7732	9.0943	8.6681	9.0302	10.2429	8.5536	9.0519	8.8472	9.0584	8.8801	9.1006	8.7751	8.3685
ANXA2P1	5.665	5.7803	5.7838	6.3074	5.9781	6.1626	5.857	6.077	6.8945	7.2005	7.2627	6.991	6.953	6.651	6.5796	6.4111	6.1659	6.6958	6.2561	6.4093	6.1776	6.0562	6.0128	5.7226	6.0612	5.702	6.1927	6.2573	7.2225	6.908	7.435	6.9193	6.9675	6.7901	7.0273	6.6611	7.569	3.0527	3.4212	3.2721	4.7217	3.0971	3.7848	3.4942	3.4337	2.9319	3.3307	3.3205	3.113
ANXA2P3	6.8954	7.1874	7.4676	7.7224	7.3837	7.6387	7.4931	7.2823	7.7917	8.6202	8.173	8.0074	8.0002	8.0548	7.895	7.8175	7.3965	7.5628	7.672	7.673	7.7701	7.5671	7.3874	7.4558	7.7558	7.7124	7.3106	7.3416	7.974	8.1174	8.2312	8.2591	8.056	8.1232	8.255	7.7873	7.7764	5.0112	4.9961	4.9514	5.6288	4.7736	4.7379	4.8793	4.6312	4.7721	4.8	4.7523	4.5654
ANXA3	6.8016	7.4798	7.1844	6.3153	6.9081	8.5052	8.367	7.6785	7.9406	8.9035	8.12	6.9726	6.6585	8.4813	6.2704	6.4234	7.3777	6.6487	7.4596	7.5088	7.2812	8.1185	8.1953	7.5611	8.0679	7.3518	7.2048	7.141	7.1716	7.3398	6.7507	5.3902	5.8438	6.5957	7.3802	6.0409	6.3854	6.8687	6.3465	7.1054	7.2453	6.8785	7.5359	6.7255	6.3471	6.3975	6.8523	6.113	6.4432
ANXA4	9.7969	10.5421	10.4026	9.113	10.2527	10.6575	10.0048	9.6724	12.1642	12.0187	12.6747	12.1786	12.3886	12.1955	11.9981	12.2894	10.2163	10.2616	9.8667	10.3564	10.1463	10.136	9.3982	9.7574	9.2236	9.3265	9.1512	9.3814	12.4177	11.9042	12.2237	11.7088	12.3765	12.2936	12.3244	12.7137	11.7932	9.3939	8.5544	8.6803	10.8601	8.1367	9.1494	8.9814	8.9896	9.7391	8.4341	8.4127	7.807
ANXA5	10.89	11.1756	11.0469	10.8487	10.9274	11.0218	11.1784	11.076	10.5522	10.7632	10.7596	10.5313	11.0213	10.7614	10.5998	10.6735	11.3461	10.7533	11.2177	10.7628	11.0447	10.641	11.1601	11.2892	10.8905	11.1443	11.0351	11.1346	10.7645	10.7962	10.9099	10.3294	10.9304	10.4981	10.6206	10.662	10.9384	10.901	10.7772	10.8562	10.3489	10.4862	10.4835	10.9151	10.551	10.7533	11.0093	10.2836	10.1297
ANXA6	7.4234	7.6967	7.5508	7.7685	7.8084	7.1065	7.0661	7.1202	7.3062	7.3602	7.2058	7.2984	7.2854	7.2076	7.5232	7.5808	7.6618	7.4931	7.6909	7.5229	7.3497	7.1943	7.3744	7.2552	7.3558	7.4755	7.0895	7.4599	7.4705	7.592	7.615	7.5536	7.6301	7.2082	7.2109	7.3788	7.6793	5.663	5.6403	5.6602	5.8506	5.7776	5.6463	5.7859	5.9288	5.7506	5.8693	5.9849	6.5155
ANXA7	9.4909	9.1293	9.2518	8.9729	9.134	9.3936	9.5235	9.4767	9.1425	9.2422	9.2885	9.2838	9.473	9.292	9.1137	9.2377	9.3953	8.0682	9.4849	9.0344	9.4758	9.2968	9.1821	9.5763	9.2264	9.0829	8.8051	9.3814	9.1394	9.1492	9.4008	8.2328	9.2662	8.9626	9.235	9.3474	9.1753	8.9185	8.7404	8.7493	8.3526	8.5718	8.27	8.668	8.3585	8.4043	8.7405	8.7049	8.7034
ANXA9	5.5945	5.6886	6.0554	5.8415	6.2928	5.5605	5.3461	5.5421	5.69	5.6092	5.5501	5.2343	5.3476	5.6939	5.3486	5.6559	5.8645	5.6359	5.928	5.9656	5.9709	5.5115	5.4694	5.5105	5.6257	5.7857	5.401	5.5591	5.4321	5.45	5.566	5.848	5.4996	5.7275	5.3847	5.4993	5.5511	5.2075	4.4162	4.8061	4.1159	4.6027	4.1509	4.2385	5.2468	4.7201	4.4077	4.0814	4.0866
AOAH	5.341	5.4949	5.8861	6.1898	5.9377	5.4974	5.5142	5.9861	5.506	5.7242	5.4272	5.6948	6.145	5.782	5.8285	5.8943	5.9995	6.4105	5.8857	6.4906	5.9259	5.8865	5.8008	5.7413	6.037	6.0051	6.1016	5.8865	6.1592	5.8865	6.256	5.9356	6.365	6.0803	5.8185	5.7655	5.851	4.6098	4.0244	4.4898	4.5925	4.578	4.3856	4.1684	4.5695	4.9119	4.3338	5.7324	5.1902
AOC2	6.2572	6.3862	6.3709	5.9744	6.0057	6.0692	6.047	6.0679	6.3203	6.3748	6.5472	6.4876	6.3813	6.1207	6.1074	6.1809	5.9763	6.2774	6.0136	5.9861	6.0443	6.1728	6.0966	6.0764	5.9554	6.2307	5.9811	5.8151	6.2839	6.0374	6.2224	6.4229	6.0898	6.3475	6.2898	6.5873	6.4297	3.6991	3.8013	3.3194	3.9975	3.877	3.6679	3.697	3.5255	3.4414	3.6927	3.65	3.7296
AOC3	6.1695	7.0559	5.8785	6.2919	6.3712	6.6108	6.1014	6.7912	6.6071	6.4549	6.2048	6.3556	6.6118	6.2167	6.358	6.6674	6.5198	6.0489	6.5546	5.8391	6.1223	5.8476	6.3238	6.4182	6.3578	6.4987	6.0628	6.71	6.7105	6.8696	6.7252	6.1406	6.71	7.0876	6.5042	6.5274	6.9648	4.9584	5.2443	5.4808	6.0142	4.8639	5.3296	5.352	5.2299	5.206	5.0824	8.9561	7.8904
AOX1	5.4685	5.8824	5.3168	5.7967	5.3035	5.5679	5.7702	5.4283	6.2635	6.1653	6.6426	8.2923	8.6835	6.3136	7.7159	7.9645	5.402	5.8304	5.4782	5.1913	5.4781	5.3676	5.4718	5.3321	5.4907	5.5823	5.5641	5.3951	6.7599	7.9042	8.7513	7.3527	8.5759	6.6385	6.7099	7.024	8.8772	3.7157	3.9451	3.829	6.8212	3.8185	3.9722	3.8308	3.88	3.8235	3.6302	7.6176	7.9157
AP1AR	4.8824	4.9912	4.6741	4.7247	4.5068	5.1896	5.0993	4.6836	5.1206	4.8797	4.9482	4.7852	4.7712	4.9093	4.7302	4.7581	4.582	4.3895	4.7368	4.4669	4.8839	4.7642	4.6034	4.7217	4.7575	4.7187	4.6099	4.7328	4.5511	4.5743	4.5611	4.3298	4.6975	4.6028	4.6442	4.8536	4.8864	3.5808	3.4758	3.6712	3.4845	3.4553	3.1797	3.457	3.4224	3.3996	3.2925	3.7749	3.5626
AP1B1	7.5894	7.7342	7.9698	8.1624	8.3937	8.1745	8.6618	8.4784	7.7461	7.8554	8.1593	8.3897	8.3898	8.2962	8.5764	8.361	8.0699	7.8618	8.0068	7.7755	8.0472	7.9682	8.2434	8.1951	7.918	7.9594	8.8353	7.8899	8.2867	8.6822	8.431	8.7827	8.3238	8.07	8.3551	8.186	8.3531	6.2109	6.1776	6.2647	6.4271	6.0325	6.1079	6.1166	6.3916	6.1003	6.2588	6.0165	6.0385
AP1G1	7.8417	7.6464	7.7854	7.7726	7.866	8.1153	8.3728	8.2569	8.0094	7.9738	8.1621	8.2535	8.3338	8.1541	8.1254	8.1967	7.806	7.0301	7.8688	7.6348	7.8971	7.7299	7.8739	8.241	8.141	7.8858	7.9841	8.0201	7.9142	7.886	8.1095	7.6636	8.1539	7.812	8.035	8.2935	8.0627	6.6831	6.2943	6.7393	6.5626	6.2673	6.3768	6.4611	6.3656	6.4812	6.4648	5.8076	5.7675
AP1G2	7.0305	7.1164	7.0575	7.463	7.4745	7.2499	7.171	7.3443	6.9201	7.2301	7.2509	7.1524	7.3228	7.4156	7.3317	7.2316	7.2688	7.1668	7.1938	7.4569	7.1507	7.3357	7.3588	7.3351	7.5943	7.263	7.7257	7.3928	7.4187	7.5709	7.3813	7.4355	7.4155	7.8579	7.5172	7.2315	7.026	5.4463	5.6181	5.6691	5.4468	5.5729	5.3943	5.5528	5.3447	5.2268	5.4351	5.1362	5.2216
AP1M2	7.7031	7.5281	8.2097	8.1564	8.0695	8.437	8.4315	8.4255	8.2916	8.5074	8.4118	8.3875	8.5342	8.7452	8.0806	8.3264	7.888	7.6236	8.178	7.8452	7.845	8.1641	8.1087	8.2826	8.2364	8.0473	8.4816	8.1063	8.3442	8.3208	8.4677	8.3537	8.1547	8.1297	8.4356	8.2997	7.8231	6.4293	6.4068	6.8019	6.4299	5.9799	6.279	6.4413	7.1091	6.2645	6.7532	4.7014	4.6393
AP1S1	6.8072	6.8527	7.1251	7.2769	7.022	6.6137	6.6875	6.9171	6.4435	7.0172	6.8545	6.7499	6.921	7.1277	7.0592	6.7466	7.1719	6.7796	6.9555	7.0751	7.0792	6.7951	6.8419	6.7293	7.2221	6.8729	7.0095	6.976	6.7778	6.8781	7.0068	6.9486	6.7514	6.6116	7.0467	7.2528	7.0821	5.5844	4.997	5.7801	5.183	5.0767	5.3484	5.4923	6.0195	5.6428	6.0456	4.7906	5.0487
AP1S2	8.1977	8.0351	8.126	7.7464	7.9962	8.3918	8.2054	8.2697	7.8438	7.9334	7.8368	7.8185	7.6962	8.0171	7.925	7.7814	8.1048	7.4261	8.2287	7.9308	7.9984	8.0892	8.3924	8.5342	8.1496	7.906	8.0186	8.4512	8.0528	7.7575	7.6853	7.1967	7.7493	7.7384	8.2098	7.5791	7.7041	7.1487	6.9917	7.2277	6.9047	7.2261	6.9487	7.0554	6.7807	6.9323	6.9743	6.9158	6.4908
AP2A2	8.4255	8.1537	8.4274	8.4656	8.6152	8.8412	8.7865	8.8318	8.6976	8.8984	9.0252	8.9228	9.0179	9.2064	8.9501	9.0845	8.4882	8.0194	8.2648	8.4351	8.2337	8.0932	8.7644	8.6636	8.5502	8.3821	8.8075	8.6115	9.0202	8.941	9.0648	8.656	8.8677	9.0206	9.0536	8.9412	8.3759	6.8335	7.0114	6.7783	7.1112	7.0113	6.9325	6.8045	6.9106	6.9904	6.8887	6.7311	6.7344
AP2B1	8.6064	8.8006	8.8411	8.7659	9.1044	8.4972	8.4874	8.4948	8.7524	8.6873	8.849	8.8038	8.8694	8.9541	9.1171	8.8187	9.1221	8.2976	8.8719	8.811	8.7682	8.4009	8.5977	8.3533	8.6929	8.1383	7.9443	8.7457	8.8436	8.5657	8.8533	8.5873	8.7506	8.4777	8.9884	8.7677	9.0113	7.1693	6.9733	6.9235	7.2731	6.7918	7.2145	6.8407	7.1115	7.1278	7.2125	6.7242	6.7836
AP2M1	10.368	10.257	10.5043	10.6102	10.7706	9.878	10.0884	10.3435	10.1106	10.2205	10.1031	10.3615	10.5765	10.3052	10.5835	10.8424	10.7256	10.1746	10.5939	10.6888	10.6257	10.5381	10.5878	10.1418	10.5257	10.6498	10.1411	10.6207	10.7681	10.6019	10.6995	10.3669	10.7163	9.9776	10.5943	10.4447	10.5196	9.7931	9.3668	9.6996	9.635	9.6018	9.6589	9.6487	9.7108	9.7756	9.7926	9.2587	9.493
AP2S1	9.5438	9.3876	9.5389	9.8218	10.1464	9.0478	9.2109	9.2402	9.0646	9.12	9.0212	9.079	9.331	9.1329	9.2127	9.3903	9.8403	8.9771	9.8884	9.6865	9.6565	9.4878	9.7613	9.2408	9.7506	9.6678	8.9691	9.6023	9.2393	9.2432	9.3811	8.8871	9.555	8.8871	9.2246	9.1531	9.2163	9.0237	8.4867	8.9643	8.4873	8.5464	8.6852	8.9324	9.3873	9.1708	9.2415	8.5645	8.1693
AP3B1	7.7069	7.6439	7.744	7.5442	7.7979	7.6558	7.5857	7.6938	7.3513	7.7549	7.5443	7.5495	7.607	7.6602	7.6019	7.6459	7.8088	7.7061	7.8482	7.5441	7.7709	7.7275	7.7378	7.6434	7.9232	7.9279	7.6388	7.9492	7.6082	7.4293	7.4299	7.4244	7.6838	7.4118	7.5186	7.5752	7.4858	6.5611	5.97	6.4255	5.8807	6.098	6.3612	6.2263	6.0244	6.409	6.4415	5.9628	5.7847
AP3B2	5.1034	5.0742	5.0655	5.2247	4.9091	4.7464	4.8048	4.7923	5.0623	4.8905	4.8684	5.0275	5.1598	4.9924	4.9857	5.1208	4.8237	4.9719	5.0839	5.1725	4.9166	5.0174	4.8576	4.9621	4.8179	4.9165	4.8584	4.9582	4.8253	5.0535	5.0738	5.1268	5.0148	5.1481	4.9787	4.8975	5.0901	3.2178	3.2997	3.2269	3.2991	3.2593	3.3305	3.3473	3.4018	3.5504	3.466	3.4251	3.2534
AP3D1	7.8355	7.6937	8.0698	8.124	8.3443	7.8587	7.9365	8.1025	7.9066	7.9575	8.0023	7.7587	8.2587	8.0916	8.2123	8.4397	8.0368	7.7608	8.0503	7.8147	8.0249	7.797	8.0118	7.9515	8.1372	8.1035	8.1904	7.9492	8.1072	8.0296	8.2324	7.858	8.0732	8.053	7.7663	8.2948	8.0484	7.576	7.4516	7.8484	7.405	7.5494	7.4522	7.5841	7.7499	7.6167	7.6916	7.0929	7.4087
AP3M2	7.2052	7.2704	7.0057	7.1016	7.114	6.822	6.8365	6.6031	6.8244	6.9683	6.9081	6.8688	7.0595	6.9311	7.0094	6.9231	7.3263	7.0559	6.8907	6.7917	7.0046	7.0567	7.2595	6.9547	6.7937	7.1575	6.7439	6.9428	7.0617	6.7845	6.8729	6.7961	6.8295	6.5817	7.0655	6.8829	7.0891	6.0539	6.0583	6.0067	5.6954	6.1406	5.8392	5.9127	5.7451	5.9742	6.1374	5.7441	5.7206
AP3S1	10.2929	10.3134	10.3371	9.9434	10.1478	10.0055	10.2066	10.1403	9.9916	10.2476	10.0117	10.2882	10.4081	9.9788	10.1695	10.3058	10.4978	9.6758	10.1532	10.2024	10.2188	10.2393	10.5484	10.4051	10.3532	10.2976	9.652	10.3849	10.3647	10.1228	10.2995	9.6207	10.4459	10.244	10.363	10.1515	10.4494	9.2861	9.2274	9.2705	9.1198	9.2089	9.2123	9.2238	8.9892	9.1272	9.3182	9.6116	9.5217
AP4E1	5.1779	5.2217	5.0907	5.3304	5.1759	5.1345	5.1171	4.9965	5.2714	5.3566	5.2869	5.1593	5.0845	5.1829	5.1271	5.27	5.0859	5.157	5.122	4.9186	5.0995	5.1234	5.0771	5.1777	5.1511	5.0655	5.0294	4.9598	5.203	5.1443	4.9644	5.2811	5.2523	4.9703	5.2118	5.1761	5.2818	3.7144	3.5448	3.5962	3.6927	3.5829	3.6636	3.6703	3.392	3.5842	3.6715	3.6138	3.4887
AP4M1	7.3188	6.9307	7.4807	7.6347	7.3213	7.1809	7.1277	7.0113	7.0547	7.3439	7.5238	7.2857	7.4069	7.4622	7.3252	7.6299	7.5173	7.2441	7.2251	7.5665	7.5176	7.3552	7.5442	7.2579	6.9254	7.1744	7.376	7.0304	7.7337	7.1744	7.6291	7.1366	7.2468	6.5988	7.2127	7.1322	7.2281	6.0811	5.599	5.8524	5.8462	5.643	6.2733	6.1179	6.3789	5.953	6.2661	5.4393	5.5904
AP4S1	6.1175	6.4708	5.9782	5.9417	6.0155	6.1264	6.0169	5.9245	6.1014	6.0411	6.0356	6.207	6.0855	5.9576	6.1005	6.0624	6.0673	6.0826	6.1284	6.2579	6.1662	6.0442	5.9913	6.0233	6.0199	5.9475	5.7853	6.0349	6.0115	6.0674	6.0432	5.9848	6.0295	6.2138	6.169	6.0371	6.1662	4.8719	4.9094	4.7817	4.9043	4.8429	5.0159	4.7481	4.8876	4.9468	4.6551	4.7836	5.2222
APAF1	5.8891	5.8383	5.9252	5.9555	5.789	5.7585	5.6889	5.822	5.7309	5.8371	5.8256	5.9279	5.7486	5.7836	5.8368	5.8236	5.8026	6.0191	6.0521	5.7449	5.8457	5.8249	5.8492	5.8419	5.8719	5.9589	5.6989	5.8396	5.7153	5.6597	5.6125	5.6577	5.7701	5.4985	5.7653	5.8403	5.8203	4.928	4.7649	4.774	4.7478	4.8631	4.6678	4.8261	4.5306	4.7017	4.7611	4.6899	4.6586
APBA1	5.928	6.5263	6.3842	6.4912	6.2519	6.3949	6.0762	6.0057	5.9685	6.1388	6.1045	6.0181	5.9678	6.0646	5.8685	5.9606	6.4266	6.3656	6.051	6.1062	6.2678	6.2576	6.1684	6.122	5.9058	6.4913	6.2077	6.1885	5.964	6.1059	5.9047	6.3829	5.7714	5.9571	5.9389	6.0668	5.9975	4.3632	4.3124	4.0908	4.3181	4.182	4.7635	4.1622	4.378	4.0843	4.0216	4.3665	4.2582
APBA2	7.6869	7.446	7.4721	7.5326	7.6535	7.0589	6.9735	7.1823	7.4511	7.0709	6.9812	7.1382	7.1509	6.7565	7.217	7.2355	7.2909	7.1726	7.442	7.3918	7.5052	7.2772	7.379	7.1832	7.3073	7.1729	7.1496	7.1968	7.0992	7.1096	7.2707	6.9993	7.3315	6.9246	7.2511	6.9218	7.5165	5.707	5.8756	5.7417	5.5111	6.174	5.8867	6.1413	6.1123	6.0508	5.9707	5.6566	5.5031
APBA3	7.1852	7.222	7.3881	7.3637	7.3852	7.132	7.1928	7.1975	7.363	7.2459	7.4418	7.3227	7.3176	7.2365	7.3422	7.5127	7.2983	7.158	6.9968	7.1424	6.994	7.0536	7.2792	7.2644	6.8644	7.3626	7.2736	7.3924	7.3831	7.4567	7.3029	7.1574	7.2606	7.3001	7.2633	7.3274	7.1358	5.2919	5.3238	5.4143	5.6338	5.5307	5.5874	5.5316	5.4823	5.3484	5.4088	5.2483	5.3054
APBB1	6.6458	6.66	7.0416	7.4022	7.3672	6.5824	6.308	6.8526	6.643	6.7767	6.853	6.8974	6.9187	7.1877	7.1103	7.2864	7.2358	7.664	7.0395	7.0382	6.8573	6.5787	7.0285	6.4686	6.7023	7.2079	7.2986	7.3423	7.1535	7.4671	7.4115	7.7232	7.0603	7.2047	7.3408	6.9154	7.0305	4.6303	4.5836	4.6547	4.8929	4.5837	4.6609	4.7685	4.9599	4.857	4.8068	5.2713	5.0978
APBB1IP	5.3386	5.5222	5.3361	5.607	5.46	5.2805	5.3551	5.366	5.8448	5.6576	5.7816	5.8135	5.999	5.426	5.8419	5.8181	5.5199	5.6578	5.4631	5.4723	5.405	5.633	5.2523	5.4505	5.2391	5.5313	5.4636	5.2549	5.8132	5.5976	5.7698	5.8503	6.1512	5.5754	5.8918	5.5961	6.0791	3.7376	3.6204	3.6878	4.5222	3.7181	3.8228	3.8985	3.8896	4.0279	3.7841	3.9626	3.862
APBB2	6.9074	6.857	6.7501	6.334	6.6709	6.2818	6.2848	6.2179	6.5146	6.3761	6.4728	6.7105	6.4074	6.437	6.9072	6.6063	6.6055	6.8904	6.5946	6.951	6.7319	6.8418	6.5363	6.333	6.4364	6.7854	6.227	6.772	6.5832	6.5389	6.2345	6.5115	6.4656	6.5711	6.4929	6.4824	6.8705	5.1907	5.1448	4.8288	5.2719	5.0254	5.5787	4.8641	4.7987	5.2356	4.8962	5.413	5.8919
APC	6.1559	5.9011	5.8057	5.7922	5.6742	5.932	5.8665	5.6722	5.8431	5.8866	5.9383	5.8596	5.8487	5.8418	5.8177	5.769	5.9837	5.7193	5.8186	5.8412	5.9134	5.9075	5.8635	5.7374	5.6155	5.7079	5.4936	5.8235	5.8186	5.698	5.5258	5.577	5.6344	5.5144	5.9694	5.7869	5.9777	4.6369	4.3969	4.61	4.5188	4.5003	4.6498	4.6053	4.3506	4.569	4.4815	4.7425	4.5245
APC2	5.2739	5.3011	5.4658	5.9158	5.6371	5.3863	5.1265	5.6121	5.4742	5.6809	5.2863	5.3405	5.6837	5.6477	5.6131	5.6612	5.6706	6.333	5.5175	5.6675	5.752	5.4567	5.5393	5.666	5.8327	5.6376	5.9844	5.567	5.5925	5.7818	6.0787	6.3004	5.9046	6.1073	5.7375	5.8113	5.5369	3.8268	3.9992	3.962	4.033	3.8676	4.0147	3.9592	4.0355	3.9168	3.8518	4.057	4.0767
APCS	4.9408	4.9099	5.0693	5.395	5.2212	4.902	4.9587	5.0925	5.0529	5.0911	5.1113	4.9806	5.1403	5.0846	4.9842	4.9923	5.0545	5.3548	5.1711	5.0126	5.0594	5.1113	4.8234	5.1542	5.0435	5.195	5.4565	5.1349	5.1997	5.1155	5.1509	5.5215	5.1974	5.2673	5.0436	5.2883	5.2049	3.3936	3.7855	3.6896	3.6985	3.7568	3.701	3.5812	3.7702	3.4085	3.58	3.4085	3.5505
APEH	6.488	6.5675	6.8874	6.9357	6.9219	6.8184	6.6411	6.653	6.3765	6.6333	6.5387	6.6021	6.7804	6.5925	6.4318	6.7683	6.8828	6.51	6.7281	6.6032	6.8286	6.672	6.8714	6.8141	6.7304	6.7029	6.968	6.641	6.8151	6.4155	7.0276	6.5839	6.9053	6.4486	6.8193	6.6746	6.5632	5.7765	5.3883	5.8173	5.5152	5.5021	5.6327	5.7771	6.1163	5.9142	5.9135	5.2446	5.398
APEX1	11.1425	10.7777	11.033	11.0555	11.0642	10.091	10.3641	10.5922	10.312	10.2063	10.0928	10.3049	10.3906	10.2385	10.6076	10.5789	11.1885	10.8053	10.8866	11.136	11.0453	11.0583	10.9626	10.6031	10.9007	10.949	10.3951	10.9025	10.71	10.5159	10.6202	10.3442	10.5453	10.3068	10.5306	10.4477	10.491	10.4181	9.9985	10.0878	9.8436	10.2422	10.3075	10.2265	10.2876	10.5282	10.3966	9.524	9.5705
APEX2	6.7488	6.9517	7.1177	7.3315	7.2279	7.2437	7.4198	6.995	7.0439	7.1508	6.9857	6.9365	6.7554	7.1752	6.9492	7.1788	7.1178	7.0433	6.7148	6.9718	6.8909	6.9116	7.0719	7.0605	6.9842	7.1354	7.1134	6.9357	6.9659	7.0073	6.8256	7.1711	7.1166	6.7982	7.0791	6.9535	7.1007	5.3547	5.1123	5.4604	5.568	5.0643	5.2643	5.2459	5.6369	5.4744	5.2935	5.0983	5.4745
APH1A	7.5603	7.4058	7.315	7.525	7.522	7.2975	7.3113	7.4814	7.3657	7.4988	7.503	7.4601	7.551	7.5827	7.3942	7.5867	7.5446	7.3901	7.4133	7.3918	7.5568	7.5904	7.4672	7.1855	7.7258	7.6321	7.5905	7.6806	7.4307	7.6564	7.7116	7.5678	7.4803	7.0963	7.4978	7.4972	7.392	5.903	5.7628	6.0046	5.9496	5.7694	5.8951	5.9563	6.1592	5.992	6.077	5.626	5.8016
APH1B	7.0672	7.0757	6.9898	7.0001	6.837	6.8985	6.9622	7.0292	6.6664	7.0081	6.8263	7.0963	7.1543	6.8396	6.8855	6.9626	6.9244	7.1805	6.9406	6.858	7.0364	6.9518	6.9788	7.0773	6.8706	7.0424	7.0534	7.0532	7.025	6.9236	6.8902	6.9274	7.2428	6.9177	6.992	6.966	7.0403	5.6149	5.5014	5.5245	5.7388	5.5031	5.4259	5.4675	5.3517	5.4522	5.491	5.8012	5.8077
API5	7.0834	6.9986	7.3483	6.833	6.9181	6.7748	6.8362	6.9817	6.7233	6.734	6.7818	6.8338	6.9701	6.8977	6.954	6.741	7.2301	6.8392	7.1701	6.9591	7.2783	7.2197	7.1918	6.7926	7.0618	7.1359	6.7637	7.2728	6.8642	6.5508	6.8136	6.7607	6.818	6.5352	6.8749	6.7921	7.0325	6.2748	5.6331	5.9841	5.5289	5.81	5.784	5.8636	5.8514	5.9479	5.9673	5.5286	5.5386
APIP	5.8571	5.6359	5.7743	5.6712	5.6662	5.7602	5.7675	5.6149	5.7535	5.67	5.7596	5.6496	5.7017	5.6687	5.3802	5.7206	5.9582	5.3195	5.9614	5.6862	5.4794	5.7099	6.1628	5.9636	5.6085	5.9238	5.3239	5.7387	5.8144	5.6111	5.7549	5.4451	5.7238	5.5752	5.896	5.6068	5.7184	5.4044	5.2091	5.063	4.9873	5.0952	5.0817	4.8477	4.8163	5.0033	5.0682	5.1804	5.07
APLNR	7.3678	7.4707	7.8181	7.9899	7.7266	7.4282	7.1228	6.9445	6.8544	6.8481	7.1817	6.4519	6.7596	7.1469	6.8724	6.7291	7.725	7.2555	7.4154	7.5967	7.8065	7.19	7.1346	7.3226	7.1446	7.7227	7.0945	7.5558	6.7908	6.8303	6.9999	7.0316	6.4893	6.5684	6.9778	6.6797	6.6777	5.4542	5.5593	5.7964	5.0115	5.7853	5.7558	5.7558	6.211	5.5432	6.0463	6.1221	5.4474
APLP1	7.4792	6.7439	7.0653	7.4252	7.2221	6.7765	6.7439	6.2788	6.675	6.4864	6.6156	6.6634	6.3402	6.5385	6.2884	6.5325	7.1206	7.0665	7.0861	7.0584	6.7973	6.7088	6.9173	6.8377	6.8943	6.9419	7.1325	6.7377	6.5745	6.7902	6.9636	6.92	6.537	6.7205	6.462	6.3757	6.7523	4.6715	4.7251	4.7673	4.1987	4.423	4.2464	4.4981	4.5997	4.7688	4.9722	3.8616	4.0164
APLP2	8.7439	8.816	9.0628	8.7382	8.826	8.9739	8.9204	8.9209	9.204	9.5052	9.4981	9.8605	10.4022	9.4503	9.8291	9.8485	8.9296	8.7516	8.883	9.0385	9.1053	9.1285	8.6888	8.7639	8.9233	8.7728	8.6555	8.9138	9.5954	9.7863	9.7202	9.5505	9.8075	9.1691	9.6756	9.6406	9.444	7.3394	7.1026	7.3237	8.2541	6.9809	7.5254	7.2998	7.1942	7.3998	7.2312	7.4762	7.6587
APOA1	4.9616	5.0708	5.2728	5.6791	5.3831	5.0544	5.0189	5.4447	4.9154	5.3438	5.146	5.0401	5.3815	5.2496	5.2167	5.338	5.2628	5.4778	5.2908	5.0032	5.5534	5.2262	5.3095	5.3089	5.2024	5.4355	5.5501	5.1487	5.3282	5.1991	5.4568	5.7367	5.546	5.6784	5.1763	5.468	5.3841	4.865	4.8164	4.8824	4.8602	4.6205	4.5137	4.9416	4.997	4.7328	4.7173	6.5	6.4011
APOA2	4.6124	4.6811	4.6683	4.7071	4.9667	4.8131	4.6582	5.0861	4.72	4.8502	4.7443	4.7517	4.8634	4.901	4.9158	4.8636	4.7571	5.1036	4.8641	4.7538	5.1082	4.8382	4.8609	4.8967	4.9731	4.6752	4.8591	4.9515	4.737	4.8503	4.9337	4.8384	4.8524	4.9819	4.9206	4.9123	4.921	3.1172	3.0403	2.9755	2.8655	2.876	3.1294	2.8445	2.9472	2.9277	2.8955	2.9195	3.0826
APOA4	6.3153	6.137	6.7388	7.2613	7.1175	6.3314	6.4366	7.1824	6.2476	6.6777	6.3897	6.3987	6.6916	6.7265	6.7756	6.7455	6.9395	7.1664	6.7519	7.0573	6.7755	6.6486	6.8133	6.6536	7.3448	7.0294	7.8588	7.07	7.0257	7.478	7.2663	7.4704	7.1871	7.4022	7.112	6.6488	6.4783	4.2505	4.8202	4.6727	4.7247	4.7892	4.7872	4.5233	4.536	4.7818	4.7017	5.0909	4.8055
APOB	4.8495	4.982	5.2951	5.4047	5.0979	5.215	5.1433	5.0123	5.1603	4.9752	5.2419	4.8834	4.9534	4.9905	5.017	5.1222	5.2306	5.3031	4.9756	4.7899	5.0406	5.0288	5.1472	5.3405	5.028	5.3311	5.1985	5.1528	5.0771	5.0041	5.0091	5.6845	5.4512	5.1371	4.9087	5.1163	5.032	3.6044	3.5885	3.566	3.4544	3.5662	3.7071	3.4928	3.6179	3.3332	3.7394	3.6229	3.4958
APOBEC1	4.7451	4.8275	4.9872	5.0984	4.8569	4.6728	4.6684	4.5943	4.6214	4.795	4.9463	4.7043	4.7161	4.6148	4.6276	4.8673	4.9006	5.2947	4.5531	4.8013	4.727	4.9346	4.4896	4.9019	4.6909	5.0748	5.026	4.7104	4.7467	4.843	4.9049	5.3227	4.9533	4.9475	4.6856	4.8731	4.9589	3.3733	3.3232	3.5894	3.534	3.4009	3.6606	3.6517	3.5124	3.5375	3.3857	3.4041	3.4718
APOBEC2	5.852	5.9166	5.7843	6.0806	6.036	5.8905	5.6418	5.7965	5.7402	6.0463	5.9165	5.8519	5.9491	5.9344	6.0382	6.217	5.9702	6.4964	5.9898	5.6675	6.0498	5.9438	5.7499	6.1346	6.0791	5.7785	6.3315	5.9747	5.9482	5.8511	6.6543	6.4798	5.9302	5.9847	5.7663	6.2014	6.1101	4.6373	4.6302	4.6699	4.668	4.6191	4.6247	4.7606	4.7343	4.4836	4.5204	4.7362	4.3784
APOBEC3B	5.8096	5.6905	6.7827	6.3789	7.4658	4.2538	4.4224	4.2837	4.2576	4.2383	4.2589	4.9324	4.5163	4.381	4.498	4.8478	7.2253	5.1669	7.0749	5.7475	6.1777	6.3152	6.8524	5.8735	6.7979	7.335	5.4438	6.7072	4.3008	4.3712	4.3991	4.2907	5.1528	4.0538	4.2089	4.4124	5.1003	7.1272	4.3879	5.879	3.4614	5.3303	5.558	6.1039	7.1645	6.9658	6.5119	3.9318	2.9995
APOBEC3C	6.8493	6.544	6.9825	7.0834	7.0883	6.5586	6.7034	7.1326	6.3842	6.5824	6.4386	6.6509	6.5762	6.7628	6.8278	6.505	6.7917	6.5984	6.8237	7.0274	6.9952	6.8884	6.8767	6.8114	7.5298	7.12	7.1268	7.0316	6.7589	6.7947	6.9084	6.8734	6.9916	6.9336	6.4484	6.6252	6.58	7.4998	7.6089	7.5244	7.0165	7.8894	7.7785	7.6059	7.7697	7.7217	7.3754	7.0704	7.7018
APOBEC3F	6.197	6.1362	5.9735	6.3626	6.5457	6.215	6.0563	7.0099	6.3861	6.204	6.1839	6.1837	6.5253	6.4149	6.5507	6.3135	6.3916	6.4396	6.5552	6.7963	6.5568	6.4192	6.4134	6.4257	7.1543	6.4546	6.4927	6.6218	6.4183	6.8738	6.7943	6.5132	6.3817	7.0425	6.4696	6.448	6.2274	4.3917	4.3436	4.3175	4.2026	4.4923	4.5977	4.6303	4.6957	4.2176	4.3481	4.4315	4.4906
APOBEC3G	7.359	7.4645	7.6061	7.4575	7.7208	7.3733	7.4372	7.2874	7.3149	7.2892	7.4325	7.9802	8.3518	7.1767	7.6139	7.5726	7.6804	7.8954	7.6477	7.8634	7.483	7.695	7.3721	7.5454	7.3645	7.7389	7.3972	7.7139	7.89	7.7649	7.6402	7.8016	8.4527	7.7253	7.3652	7.5509	8.0252	5.6387	5.6599	5.6592	5.8286	5.5962	5.5149	6.081	5.6296	5.8512	5.5583	5.7002	6.0265
APOBR	5.695	5.7762	6.2028	6.3291	6.1857	5.8986	5.5822	5.9939	5.8452	6.1433	6.0221	6.2269	6.3602	6.1055	6.1601	6.3497	6.1387	6.429	5.8483	6.1289	6.3503	6.2972	6.0096	6.075	6.0467	6.2673	6.384	6.1241	6.3031	6.0983	6.3857	6.4482	6.8146	6.1251	6.2545	6.2135	6.1942	4.1311	4.0681	4.045	4.2997	4.0866	4.107	4.1465	4.4361	4.4712	4.0378	4.0355	4.2193
APOC1	7.726	8.6037	8.4439	7.8707	8.4351	7.9595	8.0601	8.2215	8.5678	8.4324	8.457	8.51	9.0365	8.041	8.3424	8.551	8.545	9.1849	7.9838	9.3002	8.2767	9.0711	7.9684	8.2549	8.0996	8.0413	8.364	8.0633	8.648	8.5843	8.4367	8.5705	8.9166	8.5292	8.415	8.5269	8.7082	6.1838	6.1365	6.141	7.0352	6.2156	6.9764	6.0765	6.3243	6.4798	6.033	7.0213	7.8532
APOC3	4.9485	5.1343	5.2126	5.4832	5.2961	5.0784	4.9395	5.3014	5.2332	5.2777	5.0858	5.179	5.3927	5.1988	5.3466	5.4004	5.1434	5.4567	5.2023	5.2978	5.4396	5.278	5.035	5.3191	5.2535	5.4645	5.5317	5.3115	5.1764	5.2587	5.4588	5.4134	5.3261	5.3376	5.1143	5.3177	5.4234	4.0099	4.0898	4.1828	4.1083	4.0324	4.1455	4.0261	4.308	4.3355	3.9005	4.0462	3.8839
APOD	8.0064	7.5056	8.0584	8.1785	8.3721	9.358	9.3138	9.7645	11.4339	11.4937	10.4656	10.7682	10.8796	11.6755	11.6987	11.3976	8.738	7.3706	8.4859	7.7333	7.7293	7.9698	8.6812	10.1673	8.8736	9.0792	8.9766	9.1208	11.138	12.1147	11.3405	11.9877	9.9949	11.4349	12.2573	10.5179	11.2827	6.4379	5.5938	6.6475	10.655	7.792	5.9601	6.4435	6.2912	7.6188	5.8743	7.5206	6.2299
APOE	8.4593	9.1111	8.3757	8.5746	8.8267	8.6712	8.5673	8.6878	9.1773	9.4741	8.9791	9.3755	9.7012	8.6617	9.5581	9.6659	9.1201	9.2697	8.6298	9.6597	8.6295	8.7729	8.6508	8.7022	8.7763	8.7641	8.2184	9.1503	9.419	9.2618	9.1949	8.7753	9.6512	8.4777	9.059	9.3103	9.5092	7.3841	6.7768	7.4875	8.396	7.3326	8.2231	7.2696	7.3806	7.0458	7.052	8.6039	8.986
APOF	3.5977	3.7755	3.7371	3.7656	3.7022	3.5933	3.566	3.774	3.766	3.6287	3.7485	3.698	3.7215	3.6551	3.7875	3.7144	3.5757	3.9485	3.6875	3.7136	3.6441	3.7136	3.5141	3.5773	3.6216	3.7287	3.7757	3.7316	3.7254	3.8528	3.7629	3.9353	3.7517	3.8015	3.612	3.7299	3.6818	2.5575	2.4296	2.5707	2.5482	2.3284	2.4714	2.6771	2.5939	2.6215	2.6231	2.5088	2.8098
APOH	5.6141	5.847	5.634	5.9435	5.6313	5.7267	5.5658	5.5864	5.6788	5.816	5.7409	5.798	5.6424	5.5345	5.4373	5.9615	5.5843	6.2848	5.6428	5.389	5.6746	5.6223	5.5579	5.7097	5.4759	5.6618	5.7283	5.368	5.6336	5.5197	5.6629	6.1406	5.8848	5.6592	5.688	5.9132	5.8733	3.9456	3.9	3.9972	4.0797	3.9575	3.9365	3.8226	4.0881	3.8211	4.1079	3.903	3.955
APOL1	8.0611	8.4446	8.5512	7.9814	8.8428	9.7241	9.4058	9.1391	10.8606	10.8696	11.2822	9.5691	9.3705	11.1984	10.0164	10.0166	8.7069	8.7126	9.3939	8.9597	9.0306	8.8388	8.8611	8.3382	8.7665	8.4203	8.656	8.6845	10.9686	10.0957	9.752	10.0592	9.5041	10.228	10.9848	9.9173	9.8565	6.5588	6.7875	6.2451	8.3871	5.935	7.1693	6.1087	6.6077	5.9746	5.95	6.47	6.5421
APOL2	7.31	7.1598	7.5082	7.8636	7.8005	8.6738	8.3041	8.7967	8.3182	8.7591	8.6132	7.8949	7.9215	8.7972	8.2646	8.0449	7.8339	7.8989	8.0684	8.1383	8.0134	7.8412	7.883	8.1259	8.7875	7.7974	8.8714	8.1683	8.5344	8.5717	8.1985	8.7853	8.0151	8.9871	8.477	8.1704	8.0835	5.964	6.6414	6.0542	6.7116	6.1064	6.269	6.1315	6.0356	6.0521	6.0348	6.2839	6.3006
APOL3	6.4053	6.5558	6.7169	6.8403	6.8021	6.7623	7.1386	7.0977	7.3507	7.32	7.7692	6.8505	7.1126	7.5517	7.5012	7.3235	6.7285	6.6742	6.8548	6.866	6.568	6.9454	6.7809	6.5982	6.7714	6.9276	6.7306	6.7863	7.6095	7.4719	7.1279	7.7589	7.5442	7.6042	7.6146	7.4111	7.6395	4.6643	4.5664	4.4641	4.97	4.7048	4.0003	4.4813	4.1815	4.3239	4.4119	6.0249	5.3867
APOL5	5.1919	5.4671	5.3795	5.9786	5.2109	5.4536	5.0814	5.318	5.2079	5.5819	5.3795	5.277	5.4121	5.3859	5.0926	5.4773	5.1619	5.5097	5.228	5.3383	5.7739	5.2871	4.9334	5.3855	5.3766	5.3795	5.5767	5.0114	5.3658	5.2314	5.5929	5.9347	5.7147	5.224	5.4593	5.6569	5.4644	3.5509	3.5073	3.5848	3.7347	3.7073	3.5983	3.9239	3.5294	3.6648	3.3036	3.7164	3.632
APOL6	6.1298	6.2148	6.28	6.1696	6.3049	6.0966	6.2591	6.3434	6.5497	6.2328	6.4023	6.5115	6.6676	6.5555	7.0131	6.4124	6.2967	6.4156	6.2357	6.313	6.0718	6.4148	6.1167	6.2732	6.1859	6.2171	6.0836	6.1032	6.4313	6.4192	6.3483	6.4543	6.4001	6.3518	6.5799	6.5351	7.1228	4.4325	4.4827	4.3347	4.6543	4.6062	4.7359	4.6736	4.5841	4.7635	4.5183	4.6064	5.2319
APOLD1	7.6119	7.8286	6.572	6.7635	7.3349	6.3351	6.9925	6.0654	7.3226	6.7681	6.1309	6.5968	6.2934	5.9791	6.2549	5.8661	6.9882	6.0157	6.7575	6.3182	6.0103	5.9807	6.8572	6.5462	6.9406	6.8023	5.9082	7.1042	6.1256	6.2402	5.9248	5.9278	6.7255	6.3863	6.3241	6.5641	6.2095	5.0407	5.3582	4.8429	4.8112	4.9139	4.1318	4.3858	4.871	5.5325	4.9927	5.5281	6.6356
APOM	6.5024	6.7802	6.719	6.9674	6.7708	6.4814	6.5912	6.4957	6.6018	6.7187	6.7485	6.603	6.5679	6.358	6.378	6.9673	6.5928	7.0513	6.7471	6.3249	6.8322	6.7353	6.4448	6.6761	6.6471	6.6495	6.7424	6.5819	6.631	6.3973	6.6188	6.792	6.9694	6.2591	6.523	6.9244	6.6832	4.5878	4.6333	4.7017	4.5658	4.7142	4.8611	4.7511	4.908	4.6841	4.6886	4.7656	4.628
APOO	7.7719	7.833	8.0026	7.7261	8.0023	8.6161	8.644	8.0697	8.5478	9.1608	8.7889	7.7738	7.8992	9.3095	7.8025	7.74	8.078	7.6061	7.952	7.6377	7.9018	7.7376	8.2806	7.838	8.1953	7.8426	7.8656	7.9903	8.7506	7.6584	7.6669	7.183	7.8917	7.594	8.487	7.4414	7.4696	7.1339	6.8353	7.1179	7.0885	6.5095	6.1792	7.0288	6.9331	7.0917	7.0636	5.5916	6.0586
APOOL	6.9042	6.9255	6.5501	6.3584	6.2209	6.529	6.8246	6.6559	6.6607	6.5108	6.6241	6.7008	6.503	6.4582	6.4772	6.3657	6.4958	6.3799	6.4767	6.3347	6.5786	6.5981	6.627	6.5614	6.5612	6.5023	6.356	6.5997	6.5028	6.3001	6.1883	6.2412	6.4022	6.2207	6.5073	6.4628	6.5557	5.4968	5.3003	5.424	5.0906	5.4097	5.3079	5.4566	5.1984	5.3782	5.2545	5.4873	5.0465
APP	9.4074	9.2095	9.1249	9.0464	8.8768	8.5505	8.7286	8.9876	8.6434	8.6696	8.8628	8.8321	9.1029	8.951	9.2317	8.6594	9.2549	8.699	9.0251	9.0408	9.1433	9.0544	8.8963	8.7754	8.727	8.7801	8.6512	9.0947	8.8959	8.4817	8.7099	8.4712	8.5596	8.7408	8.9435	9.0437	8.9582	7.8814	8.021	7.8174	7.859	8.1096	8.3398	7.8682	7.6363	7.9192	7.9366	8.3168	8.5015
APPBP2	7.1311	7.0655	6.8074	6.6296	6.7961	6.9459	7.003	6.9196	7.153	7.0771	7.1616	7.198	7.5859	7.0032	7.1096	7.0997	6.9941	6.3447	6.8374	6.8355	6.8728	6.8533	7.0058	7.0655	6.8223	6.9748	6.6461	7.1158	7.2056	7.106	7.2096	6.5729	7.1431	6.8665	7.2191	7.3229	7.2208	6.1527	5.9621	6.0943	6.2431	6.031	5.9843	6.0992	6.0444	6.2572	6.0765	6.3358	6.7114
APPL1	7.4627	7.2599	7.3491	6.7843	6.8411	7.1362	6.9194	6.896	7.1488	7.1201	7.2674	7.1023	7.5301	7.3324	7.3209	7.4529	7.2122	6.3868	7.1487	6.6786	6.9632	6.9523	7.3691	7.2458	6.7996	7.616	6.4388	6.9909	7.2412	6.7864	6.9108	6.308	7.1489	6.3528	7.075	7.5071	7.5521	7.068	6.8249	6.7325	6.5143	6.7522	6.8496	6.8603	6.3757	6.4962	6.8887	7.0226	6.8892
APPL2	7.3676	7.1855	7.2464	6.3407	6.9698	7.2396	7.2676	7.1	7.1583	7.1701	7.3766	7.6964	7.4115	7.3865	7.3981	7.6061	7.0933	6.3484	7.1596	7.1381	7.0832	7.3388	7.2669	7.0818	7.0337	7.5046	6.9283	7.4319	7.6287	7.5849	7.5564	6.4672	7.4803	6.6866	7.6063	7.4598	7.15	6.73	6.2946	6.4157	6.6772	6.6466	6.5166	6.5361	6.0928	6.5886	6.4978	6.6317	6.3087
APRT	8.7107	8.785	8.8495	8.9956	9.0374	8.7996	9.061	9.0213	8.7015	8.6629	8.5231	8.528	8.7654	8.7834	8.6155	9.0321	8.9466	8.3085	8.775	9.1296	8.8775	8.8005	9.0155	9.033	9.2509	8.9009	8.7942	9.167	8.7001	8.9452	8.7881	8.6113	9.0113	8.802	8.8048	8.5069	8.9267	7.2805	7.0682	7.5673	7.3436	7.1029	7.0799	7.423	7.7267	7.421	7.5438	6.8135	6.7117
APTX	6.7135	6.5661	6.8617	6.6394	6.6686	6.7099	6.7049	6.7501	6.7	6.6361	6.6944	6.6338	6.6811	6.6432	6.6851	6.7754	6.7973	6.553	6.6629	6.6451	6.671	6.6572	6.7111	6.6866	6.7179	6.6431	6.5687	6.6157	6.6169	6.5487	6.7646	6.4232	6.5671	6.6517	6.5674	6.735	6.5912	5.5411	5.4639	5.5535	5.3842	5.3795	5.4976	5.3654	5.7338	5.6061	5.5953	5.1842	5.05
AQP1	7.5335	7.6481	7.211	7.2785	7.2728	7.2036	7.5673	7.4026	7.2968	7.2502	7.436	7.7078	7.5152	7.0785	7.6587	7.4457	7.3588	7.2128	7.7662	7.0507	7.1818	7.3114	7.4679	7.1152	7.0362	7.1289	7.5031	7.8431	7.546	7.8474	7.6285	7.5206	7.5418	7.1436	7.3807	7.239	7.3668	5.9114	5.1781	5.8172	6.0957	5.928	5.975	5.8899	5.4369	5.61	5.6273	8.2261	7.8704
AQP2	5.9717	6.0847	5.9955	5.9035	6.0977	6.0474	5.8297	6.1029	6.097	6.1143	6.078	5.9466	5.9993	6.0696	6.014	6.0928	6.0178	6.2575	6.1845	6.2191	6.1347	6.1511	5.9556	6.114	6.167	6.0475	5.997	6.0261	6.0769	6.0926	6.2454	6.4152	6.0308	6.359	5.9682	6.0593	6.0105	4.5111	4.7169	4.6814	4.7939	4.6149	4.7399	4.7249	4.7709	4.6344	4.7319	4.6439	4.7248
AQP3	6.8494	6.4952	7.0406	7.0502	6.9046	8.0141	8.6709	8.6111	8.4703	8.3189	8.203	8.596	8.6959	9.2206	9.047	9.8323	6.8984	7.1753	7.0581	6.7183	7.1106	7.1455	6.842	8.0652	7.6449	6.8465	8.322	6.9345	8.1768	9.8428	8.7085	9.1866	9.7478	8.0028	8.4859	8.8163	8.7133	5.436	6.3682	5.3818	7.2922	5.3811	5.4464	5.7814	5.4661	5.5226	5.4326	5.9269	5.7569
AQP4	3.8046	3.8795	3.9592	3.9156	3.8605	3.8814	3.9354	3.7884	3.9207	3.8134	3.9646	3.9026	3.8017	3.8363	3.8244	3.8357	3.819	4.0079	3.8746	3.7978	3.8606	3.8427	3.7617	3.936	3.8355	3.7929	3.8381	3.7507	3.7645	3.8509	3.8599	3.9256	3.9136	3.8122	3.8381	3.8458	3.8384	2.558	2.5265	2.4877	2.5252	2.5439	2.6009	2.6199	2.6744	2.5474	2.6758	2.6343	2.9047
AQP5	6.6759	6.597	7.0547	7.8133	7.0204	6.5035	6.3923	6.8761	6.3893	7.2182	6.8982	6.5562	6.7326	6.9501	6.7702	7.2081	7.0912	7.3512	7.1732	6.9635	6.9582	6.7488	6.7461	6.7597	6.8238	6.9137	7.3963	6.7145	6.7622	6.6666	6.8473	7.1626	7.2022	7.3923	6.8136	6.5882	6.7404	4.7046	4.7046	5.2249	4.4859	4.6091	4.6516	5.1807	5.4214	5.1009	4.9706	4.589	4.6684
AQP6	6.3706	6.5462	6.8823	6.9422	6.6865	6.5648	6.561	6.682	6.3711	6.767	6.5088	6.711	6.6785	6.7964	6.5798	6.8012	6.6951	7.0095	6.6665	6.8137	6.7982	6.5846	6.6705	6.7095	6.8282	6.6717	6.8238	6.4625	6.8116	6.684	7.2148	6.9066	6.9281	6.751	6.6635	6.7083	6.7628	4.4892	4.4719	4.5013	4.5574	4.5764	4.5164	4.5091	4.6184	4.5551	4.646	4.6608	4.2789
AQP8	5.3766	4.8475	5.5592	5.7809	5.3446	5.0861	5.1033	5.5682	4.8718	5.3922	5.1707	5.2701	5.4642	5.3468	5.3077	5.4584	5.2304	5.7738	5.1212	5.082	5.5392	5.2819	5.2463	5.3414	5.4238	5.4343	5.633	5.3841	5.3802	5.6066	5.4224	5.6468	5.4769	5.5161	5.3766	5.5612	5.4207	3.631	3.9971	3.7645	3.8174	3.764	3.5623	3.6412	3.573	3.5383	3.7003	3.4284	3.6377
AQP9	5.5577	6.5201	5.7042	5.972	5.7043	6.1218	6.163	5.4961	6.2391	5.9529	6.2938	5.8925	5.5215	5.8306	5.7352	5.8272	5.7847	6.1189	5.8248	6.0248	5.6594	6.2815	5.9292	5.6692	5.3214	5.3927	5.6376	5.8263	5.8523	5.7598	5.4574	5.9923	5.8146	5.9956	5.8809	5.8334	5.9799	3.9944	4.0522	3.8748	4.0839	4.0054	4.1919	4.1919	4.3438	4.1455	4.0754	4.5217	4.3469
AQR	6.6549	6.614	6.5651	6.3927	6.5094	6.4213	6.4613	6.2692	6.5	6.4529	6.5019	6.5039	6.7305	6.4821	6.5481	6.4956	6.764	6.1606	6.5971	6.5423	6.5519	6.5057	6.932	6.5726	6.3654	6.5727	6.321	6.5983	6.7445	6.5523	6.6499	6.3396	6.2464	6.1367	6.7384	6.6617	6.5053	5.4748	5.1873	5.3577	5.1727	5.4808	5.3117	5.4592	5.296	5.3441	5.4574	5.4232	5.4637
AR	8.0619	8.0342	7.816	7.8576	8.1835	6.7938	6.9808	7.2425	6.6052	6.767	6.7168	7.0489	7.0821	6.8608	7.5831	7.3955	7.8863	8.0191	7.8727	8.2664	7.8957	8.0164	7.7844	7.0043	7.4142	7.9482	7.1214	7.7313	7.0378	7.2333	7.2411	6.974	6.9005	6.5726	6.8413	6.9786	7.0829	7.2293	7.5137	7.2294	5.9486	7.4055	7.5814	7.3904	7.1351	7.4719	7.4221	7.0993	7.1315
ARAF	6.2778	6.4163	6.2617	6.2364	6.2305	6.0436	6.2989	6.0867	6.0693	6.2348	6.3119	6.4894	6.3237	6.2519	6.1833	6.3403	6.1384	5.8069	6.1555	6.2077	6.1665	6.2059	6.2228	6.0884	6.0512	6.176	6.1211	6.2296	6.2567	6.2817	6.2527	6.0416	6.3202	5.8263	6.1758	6.2707	6.2746	5.2279	5.0084	5.2093	5.3117	5.0685	5.3187	5.2438	5.2845	5.29	5.3036	5.3862	5.1506
ARAP1	7.7432	7.6392	8.0097	8.2397	8.3818	7.5706	7.6881	8.1037	7.6401	7.7609	7.5481	7.7993	7.9087	8.0615	8.0902	7.8864	8.1103	8.3693	8.1097	8.5102	8.0567	7.9828	8.0139	7.9115	8.2935	8.2293	8.7198	8.2688	8.2013	8.6345	8.2443	8.5622	8.1334	8.4949	7.9842	7.8119	7.5875	5.9553	6.0711	5.9831	5.7775	6.0832	5.9582	5.9969	6.09	6.0122	6.1102	6.2625	6.1593
ARAP3	6.6874	6.9358	6.8316	7.1448	7.1035	6.731	6.5002	6.8086	6.4355	6.7108	6.5884	6.6042	6.6959	6.4389	6.7027	6.8296	6.6966	6.9384	7.0251	6.9236	6.812	7.0527	6.9642	6.762	6.8573	7.049	6.7693	6.7744	6.4728	6.4971	6.7632	6.7657	6.705	6.583	6.5742	6.6814	6.6514	5.6319	5.4789	5.5664	5.3789	5.5559	5.7569	5.6451	5.4539	5.5498	5.544	5.669	4.898
ARC	5.17	5.0603	5.4774	5.8496	5.262	5.4323	5.194	5.2775	5.551	5.6191	5.4894	5.2417	5.3952	5.3347	5.287	5.6439	5.5169	5.6263	5.4774	5.3356	5.334	5.2706	5.4624	5.565	5.4382	5.5853	5.6138	5.2381	5.4748	5.7789	5.891	5.3288	6.0254	5.5824	5.6061	5.5786	5.548	3.5586	4.7552	3.6233	3.5466	3.4645	3.6176	3.6051	3.804	3.6413	3.3112	3.4219	3.8555
ARCN1	9.9498	10.0478	10.1291	10.0682	10.2876	9.922	10.3945	10.3547	9.8471	10.0318	9.8273	9.7986	10.3783	10.0233	10.1786	10.1922	10.3178	9.7172	10.3106	10.122	10.2169	10.1089	10.3513	10.2187	10.2382	10.0998	10.4862	10.2213	10.1346	9.9678	10.1104	9.6222	10.1474	9.5563	10.1129	10.247	10.2144	8.9483	8.65	8.8533	8.4959	8.6416	8.8034	8.7293	8.481	8.8005	8.7571	8.5141	8.4783
AREG	3.6377	3.6384	3.6212	3.6614	3.591	3.5913	3.7078	3.6246	3.6828	3.6097	3.6226	3.5276	3.5838	3.606	3.5606	3.6035	3.6483	3.758	3.6506	3.6926	3.6525	3.6504	3.6154	3.5678	3.7929	3.6288	3.5992	3.6597	3.5974	3.6145	3.7087	3.7342	3.7933	3.7884	3.6333	3.644	3.587	2.6915	2.9296	2.6631	2.7796	2.726	2.8813	2.7552	2.7284	2.5772	2.6613	3.019	4.3496
ARF3	8.6689	8.8512	8.9394	9.0305	9.1524	8.5948	8.6814	8.5155	8.8189	8.9632	8.8409	8.92	8.9356	9.0076	8.8676	9.2436	8.9331	8.4326	8.8935	8.6994	8.9052	8.848	8.6329	8.6495	8.8068	8.8971	8.3231	8.4837	8.9369	8.7892	8.9996	8.6085	8.9642	8.7336	8.9242	8.9102	8.8169	7.836	7.5651	7.7115	7.9137	7.4343	7.7692	7.7105	7.8908	7.7879	7.8463	7.461	7.3662
ARF4	10.4145	10.5229	10.7394	10.7323	10.7997	10.3947	10.7952	10.8351	10.3501	10.4835	10.5804	10.368	10.8857	10.7291	10.6727	10.7907	10.9143	10.4717	10.8832	10.2723	10.7295	10.4881	10.7502	10.7046	10.5499	11.027	10.7296	10.5492	10.4689	10.5439	10.8973	9.8832	10.8756	10.0707	10.6133	10.7867	10.8034	10.3398	9.9315	10.4202	10.0026	9.8461	10.0906	10.2508	10.1818	10.3262	10.3372	9.9616	9.7956
ARF5	9.3314	9.0856	9.3719	9.4973	9.5685	9.307	9.2108	9.3183	9.2722	9.4633	9.4073	9.3577	9.3792	9.5766	9.3099	9.5583	9.2347	8.6457	9.2706	9.3365	9.2086	9.2635	9.1724	9.0262	9.307	9.3753	9.0933	9.5434	9.3233	9.3672	9.3742	9.0024	9.2732	8.9876	9.3737	9.089	9.124	8.3052	8.2852	8.2774	8.2233	8.1452	8.2184	8.3202	8.8081	8.4744	8.5635	7.8147	7.8448
ARF6	8.8303	8.6635	8.856	8.643	8.817	8.6523	8.951	8.9532	8.7671	8.8939	8.995	8.8606	9.1301	8.7878	8.8043	9.1429	8.7819	8.4328	8.8189	8.756	9.1834	8.9541	9.0071	8.8946	9.3697	9.165	8.7808	8.972	8.8073	8.949	9.109	8.4613	9.3945	8.5841	8.7682	9.0376	9.0321	7.5701	7.5789	7.7431	7.7251	7.2413	7.441	7.4972	7.4214	7.4841	7.5836	6.9208	7.0832
ARFGAP1	8.0857	8.0732	8.1287	8.572	8.5241	8.0071	8.21	8.2561	8.0384	7.9265	7.9508	7.9686	7.9117	8.173	8.1265	8.3345	8.1947	7.8846	8.0188	8.1777	8.1023	7.8641	8.0801	8.1183	7.9419	8.2509	8.2781	8.3213	8.0618	8.128	8.1407	8.0204	7.7763	8.0723	7.9293	7.8585	7.8117	6.9608	7.1401	7.1344	6.7046	7.1278	6.9322	6.8408	7.0056	7.0748	6.8929	6.9586	6.7132
ARFGAP2	7.1202	6.913	7.189	7.3863	7.4657	6.9068	7.0891	7.3283	7.0748	7.0935	7.0823	7.0106	7.3092	7.2368	7.3413	7.2247	7.1309	7.1979	7.1848	7.4209	7.1584	7.1173	7.304	7.2503	7.3828	7.364	7.5885	7.2746	7.1907	7.4686	7.5099	7.6139	7.2684	7.3343	7.2338	7.1867	7.0261	5.3147	5.3478	5.3184	5.3881	5.3458	5.4026	5.1798	5.4837	5.4772	5.472	5.2934	5.342
ARFGAP3	9.4116	9.0766	8.9794	8.2211	8.7643	9.1039	9.4145	9.3539	9.5611	9.402	9.8177	9.8238	9.9065	9.4189	9.7408	9.8048	9.5122	8.5499	9.3759	9.0067	9.1856	9.1773	9.2675	9.4842	8.8736	9.1937	8.8236	9.0308	9.6504	9.5948	9.8512	8.9193	9.4654	9.3153	9.7368	9.8967	9.9882	8.2258	8.4548	8.419	8.8794	8.4951	8.7849	8.2918	7.7125	8.0395	8.105	7.6997	7.7161
ARFGEF1	8.5335	8.0397	8.215	7.6886	7.7453	8.1176	8.2399	8.1323	8.3707	8.645	8.6512	8.712	8.4727	8.4515	8.3372	8.4416	7.9718	7.5618	8.0427	8.025	8.23	8.1679	7.8726	8.194	8.0715	7.9768	7.6136	8.1537	8.3822	8.377	8.4353	7.6385	8.2358	7.9621	8.4873	8.5651	8.0934	7.2387	7.0192	7.1714	7.3382	6.7614	7.2185	6.9421	6.7714	7.0961	6.9675	6.5959	6.6516
ARFGEF2	7.2378	7.1999	7.2069	7.0359	6.8811	7.3364	7.573	7.4599	7.3297	7.4616	7.5213	7.4173	7.6211	7.4237	7.43	7.406	7.2363	6.8659	7.0934	6.9824	7.0874	7.124	7.3434	7.4723	7.2228	7.3463	7.1818	7.2411	7.5183	7.1523	7.2216	7.1154	7.2635	7.1874	7.5227	7.6447	7.4661	5.5243	5.4499	5.6166	5.6303	5.3059	5.3635	5.563	5.0573	5.316	5.3393	5.3897	5.544
ARFIP1	8.1911	7.6772	7.7709	7.5246	7.3774	8.1236	8.3171	8.2576	7.8715	8.0079	7.8647	7.8655	7.5978	7.9847	7.6026	7.7494	7.6842	7.0298	7.7599	7.6215	8.0582	7.9113	7.8374	8.0258	8.2667	7.7293	7.7777	8.1518	7.6994	7.476	7.8041	6.9329	7.8057	7.4584	7.7243	7.8424	7.3435	7.2305	6.8966	7.3172	6.9469	6.5632	6.9032	7.0748	6.4708	7.0497	7.1177	6.2384	6.4487
ARFIP2	9.444	9.1118	9.3928	9.873	9.6979	9.3449	9.9852	9.7182	9.1855	9.4246	9.387	9.3955	9.4253	9.4622	9.5491	9.5648	9.2873	8.3695	9.6735	9.1553	9.2929	9.2517	9.6192	9.7436	9.5979	9.628	9.7752	9.5777	9.2495	9.4079	9.4964	8.8189	9.3987	9.075	9.3046	9.4764	9.306	8.2196	8.1165	8.363	7.8957	8.0705	7.8359	8.3131	8.4934	8.1057	8.3887	7.516	7.467
ARFRP1	7.5143	7.3079	7.5679	7.7289	7.7236	7.4115	7.5062	7.6085	7.6257	7.6341	7.4917	7.5694	7.4755	7.6271	7.636	7.6773	7.5535	7.4205	7.5593	7.761	7.6921	7.4876	7.5722	7.3607	7.802	7.7899	7.9013	7.7671	7.7259	8.0023	7.9226	7.4929	7.7644	7.4484	7.5625	7.528	7.3039	5.6646	5.3922	5.7324	5.7908	5.5267	5.7586	5.7713	5.9356	5.8838	5.7716	5.6097	5.7546
ARG1	4.2791	4.3972	4.3909	4.4655	4.4727	4.3072	4.206	4.337	4.3652	4.4654	4.3769	4.3849	4.2286	4.3742	4.3591	4.2586	4.2942	4.8589	4.4813	4.5821	4.3695	4.3921	4.2564	4.3093	4.4195	4.3727	4.4124	4.2118	4.2357	4.3987	4.4878	4.7132	4.4476	4.3726	4.3406	4.4169	4.4418	2.8578	2.8401	2.8903	2.8586	2.9491	2.9458	2.7681	3.0109	2.8511	2.8295	2.7784	2.8519
ARG2	6.4833	6.6983	6.8015	6.3024	6.3727	8.3439	8.0517	6.9362	9.5606	9.5773	9.6261	9.1319	9.533	9.3432	8.9324	9.0257	6.8197	6.1257	7.6017	7.0615	6.8914	6.8555	6.5556	6.3897	6.6373	5.804	6.4872	6.1827	9.1433	8.8226	9.1405	9.0484	9.3222	9.4641	9.4552	9.1152	9.3463	4.8643	6.4826	4.9323	7.6432	4.1133	4.9056	4.9878	5.3069	4.785	4.4604	3.7003	5.1987
ARGLU1	8.357	7.8487	8.3041	8.007	7.917	8.1191	8.2067	8.6277	8.0043	8.1986	8.173	7.9605	7.7455	8.2	8.0919	7.9424	8.1898	7.5228	7.9467	7.9651	8.2454	8.1661	8.4365	8.5883	8.5173	8.196	8.1194	8.5587	8.03	8.2741	8.12	7.3664	7.6379	7.9116	8.0114	7.8344	7.8751	7.31	7.2672	7.1606	7.0893	7.2824	6.9621	7.2521	6.4697	7.1004	6.4153	7.4168	7.2818
ARHGAP1	7.4866	7.6515	7.7329	7.9803	7.6845	7.6535	7.6908	7.8806	7.5446	7.7815	7.6668	7.7305	7.6924	7.8964	7.8444	7.8843	7.7145	7.831	7.6347	7.5478	7.7773	7.6529	7.6062	7.8537	7.7714	7.9548	8.0838	7.7148	7.7608	7.7411	8.0047	7.8825	7.8828	7.4098	7.681	7.8481	7.9069	6.247	6.1558	6.5466	6.4364	6.2241	6.4301	6.3337	6.3386	6.4534	6.437	6.4615	6.0869
ARHGAP10	8.0552	7.9703	7.8072	8.3092	8.2418	7.9271	7.8264	7.9028	7.8074	8.0028	7.6955	7.6237	7.8449	7.9534	7.891	7.9124	7.9989	8.0331	7.6613	8.101	7.7715	7.8746	8.0633	8.0114	7.9248	8.1188	7.8764	8.135	8.0929	8.0766	8.2384	8.024	7.6713	7.7629	7.9594	7.9084	7.7145	6.4534	6.5837	6.4065	6.3655	6.8873	6.7092	6.4652	6.6708	6.5	6.3886	6.6124	6.5969
ARHGAP11A	4.2717	4.3889	4.626	3.949	4.4787	3.805	3.7816	4.1419	3.8927	3.8125	3.7722	3.7381	3.7517	3.7844	3.9217	3.8407	4.8221	3.9993	4.5911	4.5188	4.0948	4.0175	4.3376	4.0603	4.9709	4.4863	4.2652	4.5248	3.9236	3.9667	3.9757	3.7835	4.1371	4.079	3.8109	3.805	3.8012	3.3659	2.9905	3.1253	2.7826	2.9003	2.964	3.1287	3.5077	3.7231	3.0701	2.7394	2.3988
ARHGAP12	7.4156	7.6315	7.0063	6.373	6.8187	7.4407	7.5126	7.3094	7.3659	7.7493	7.7165	7.9066	7.739	7.5029	7.6707	7.4288	7.1102	6.4548	6.801	7.1372	7.06	7.5765	7.4421	7.5982	6.9965	7.0843	6.4431	7.3632	7.6188	7.4761	7.1266	6.0569	7.2094	7.1708	7.6131	7.3621	7.1358	6.1073	6.1554	6.048	6.4213	6.5041	6.1447	6.2521	5.4204	5.9967	5.6725	6.203	6.2181
ARHGAP17	9.5088	9.0225	9.2922	9.8562	9.2575	9.1332	9.0931	9.0984	9.0014	9.3373	9.0315	9.0831	8.7702	9.111	9.1879	9.1198	9.0172	8.6809	9.277	9.1185	9.2574	8.9975	8.9329	9.1571	9.0682	9.1732	9.094	9.2303	9.0154	9.0428	8.88	8.5139	8.8196	8.8642	9.017	8.6299	8.9541	7.6605	8.0331	7.8466	7.3201	7.5873	7.1679	7.8549	7.7858	7.5012	7.7023	7.1491	7.1579
ARHGAP19	5.8883	5.895	6.0214	5.9978	6.2064	5.9564	5.8457	5.8185	5.5321	5.7626	5.6361	5.8611	5.9907	5.7269	5.7954	5.8403	6.0015	6.0143	5.9811	5.678	5.7878	5.8222	6.0619	5.9687	5.8117	6.1074	6.1803	5.8913	5.8298	5.9349	5.8043	5.8163	6.0324	5.4507	5.8551	5.7384	5.9228	5.2194	5.113	4.8993	4.7506	5.0869	4.9924	5.0635	5.4158	5.3446	5.0744	4.916	5.1511
ARHGAP22	4.327	4.5322	4.4929	4.6057	4.7489	4.1356	4.2346	4.4708	4.268	4.2818	4.4494	4.3234	4.3416	4.3977	4.349	4.4871	4.644	4.9029	4.4511	4.5574	4.4778	4.4691	4.4346	4.4102	4.2634	4.5107	4.5975	4.4428	4.3476	4.3715	4.3544	4.7548	4.5164	4.5963	4.5475	4.38	4.4932	3.4477	3.2321	3.4908	3.2327	3.4219	3.4773	3.3383	3.5189	3.6267	3.3973	3.7299	4.5087
ARHGAP24	5.1279	5.2229	5.1129	5.208	5.0001	5.1477	5.1751	5.006	5.2068	5.2067	5.1866	5.5372	5.4197	5.2758	5.2973	5.0329	5.1425	5.4073	5.0612	5.3145	5.1493	5.363	5.0526	5.0997	5.0627	5.1358	5.1506	4.9759	5.4192	5.1769	5.2468	5.4659	5.3348	5.2351	5.1989	5.188	5.4327	3.2744	3.3964	3.281	3.6515	3.4284	3.5425	3.5004	3.5114	3.6089	3.3613	3.9075	3.8268
ARHGAP25	6.9216	6.8674	6.8235	6.9116	6.7819	6.7758	6.839	6.8856	6.7303	6.6624	6.7535	6.677	6.6651	6.7006	6.6654	6.7905	6.8529	7.2454	6.7603	6.8617	6.9054	7.1283	6.6417	6.7811	6.7604	6.7327	6.909	6.8694	6.7816	6.6873	6.682	7.0825	7.1107	6.846	6.5636	6.7978	6.8107	4.4762	4.3538	4.3032	4.548	4.338	4.5974	4.4951	4.5471	4.5314	4.4014	5.2278	5.41
ARHGAP26	5.8264	5.4052	6.1182	6.4672	5.8079	6.0254	6.7584	6.6353	5.1133	5.1406	5.4334	5.5374	5.5781	5.5104	5.4082	5.4517	5.9245	5.3975	6.371	5.6452	6.278	5.6629	6.8206	6.8964	6.4238	6.3193	6.4734	6.7049	5.4542	5.6908	5.503	5.5604	5.4493	5.7066	5.365	5.6734	5.3236	5.3228	5.4714	6.3876	4.18	5.2465	4.4056	6.2779	5.3586	5.1353	5.7758	4.7334	4.1361
ARHGAP28	5.9889	6.0334	5.6435	5.5045	5.3548	5.2676	5.1397	5.1898	5.3133	5.2261	5.228	5.6788	5.4768	4.9942	5.315	5.1626	5.808	6.2784	5.6266	6.0197	5.7336	5.5903	5.5711	5.692	5.6785	5.665	5.2221	5.5671	5.2826	5.1586	5.3632	5.4046	5.4785	5.275	5.0356	5.164	5.3966	3.7068	3.8725	3.4631	4.1832	3.6627	4.4194	3.7878	3.5485	3.9104	3.501	3.6465	3.9012
ARHGAP29	5.3316	5.3965	4.9814	4.8523	5.0104	5.2141	5.0453	4.7736	5.4687	5.5698	5.7509	5.7091	5.472	5.4161	5.7663	5.3158	4.9903	4.8538	5.0787	4.9795	4.8897	5.0859	4.949	4.9197	4.8672	4.8105	4.5274	5.0193	5.546	5.6547	5.4733	5.1314	5.3677	5.4706	5.6084	5.3623	5.5899	3.9175	4.1721	3.8469	4.5934	3.7982	3.9357	4.0009	3.9471	3.8588	3.7846	4.3159	5.045
ARHGAP32	6.1091	5.9936	5.8936	5.4813	5.704	6.3087	6.464	6.325	5.8642	5.9176	6.0412	5.9198	5.7224	6.0016	5.8707	5.571	5.7349	5.8675	5.9161	6.2695	5.842	5.8824	6.1084	6.1479	6.1979	5.7992	5.7831	6.1125	5.8536	5.7772	5.9024	5.8388	5.6664	6.2015	5.8337	5.6813	5.6112	4.8294	5.0381	4.8097	4.4163	4.9383	4.9218	4.7639	4.6085	4.7365	4.8799	4.8438	4.7978
ARHGAP33	6.8074	6.9226	7.2586	7.5083	7.3806	6.7908	6.7436	6.9978	6.8475	7.0011	6.9214	6.8713	6.7371	7.0468	6.9636	7.08	7.0849	7.5058	6.9154	6.9083	7.0539	6.8919	6.9907	7.0129	6.9513	7.6839	7.8214	7.1193	6.8884	7.1722	6.9932	7.5017	7.1208	7.0352	6.8756	7.0958	6.8484	4.8851	4.7475	4.9949	4.7506	4.7861	4.8116	4.8012	5.1391	5.0561	4.944	4.569	4.504
ARHGAP35	6.3064	6.3363	6.7493	6.6236	6.8397	6.6912	6.5045	6.6104	6.13	6.226	6.2968	6.3016	6.4484	6.5852	6.4261	6.4869	6.5494	6.3383	6.5183	6.7171	6.5661	6.6012	6.7415	6.2712	6.7862	6.5909	6.6134	6.8599	6.3795	6.4664	6.4621	6.1985	6.3367	6.1834	6.2925	6.3941	6.2442	4.9448	4.8185	4.958	4.5695	5.0418	5.1648	5.0042	5.0776	4.9619	5.2312	4.973	5.1585
ARHGAP4	6.6073	6.8958	6.8673	7.0008	7.3778	6.5506	6.5775	6.9599	6.2941	6.8208	6.6426	6.8293	7.146	6.7688	6.9932	7.3186	6.8294	7.062	6.9346	7.1912	6.9648	6.9692	6.9827	6.9958	6.8412	6.9084	7.0834	7.086	6.9631	7.1002	7.3375	7.1544	7.4456	7.036	6.7883	6.9225	6.9399	4.9052	4.7521	4.9605	5.1264	5.0324	5.005	4.9141	5.0248	5.2091	4.6256	5.3758	5.0542
ARHGAP44	6.4037	6.2492	6.5204	6.4356	6.6637	6.346	6.5798	6.7887	6.3904	6.3742	6.662	6.5008	6.336	6.586	6.7826	6.2697	6.3864	6.5012	6.4342	6.2752	6.558	6.4708	6.4417	6.7521	6.8542	6.4635	6.5796	6.6087	6.4243	6.3048	6.3165	6.6968	6.3958	6.3451	6.6834	6.4734	6.6957	4.2678	4.4683	4.3491	4.4587	4.6917	4.4514	4.3672	4.6594	4.4256	4.394	4.7986	4.772
ARHGAP5	6.4803	6.3729	6.2345	5.7682	5.8791	6.6734	6.6923	6.4702	6.6074	6.9197	6.8987	6.5134	6.6326	6.8873	6.4737	6.393	6.1936	5.9161	5.989	5.8183	6.0851	6.3259	6.1737	6.571	6.0668	6.2297	5.9323	6.1448	6.5463	6.2354	6.1361	5.6474	6.254	6.2119	6.6075	6.5388	6.5327	5.0331	5.2275	5.063	5.3888	5.0273	4.9814	5.013	4.4704	5.0058	4.9269	5.2583	5.5333
ARHGAP6	4.657	4.7922	4.6122	4.7545	4.6379	4.842	4.7613	4.5101	4.5283	4.6615	4.5252	4.3826	4.4451	4.5072	4.7074	4.4779	4.5709	4.5941	4.7161	4.4392	4.533	4.3263	4.8555	4.6494	4.4571	4.6274	4.3956	4.6539	4.4571	4.4355	4.7416	4.3634	4.5734	4.4746	4.5821	4.4725	4.6384	3.7114	3.6817	4.0027	3.4861	3.9371	3.6951	3.9875	4.0625	3.8169	3.8005	5.362	5.8625
ARHGDIA	7.8276	7.9945	8.5328	8.6586	8.6486	8.033	7.9967	8.0085	8.5745	8.4669	8.5697	8.4151	8.5466	9.5776	9.2871	9.6826	8.0811	7.6297	7.9573	7.6401	8.0772	8.0034	8.0149	7.9429	8.3263	8.8981	8.381	8.0956	8.4756	8.7836	8.9803	8.3633	8.6575	8.3106	8.5574	8.7591	8.61	6.5497	6.0725	6.253	6.878	5.9667	6.291	6.1832	6.5389	6.6169	6.3038	5.8467	5.8174
ARHGDIB	8.5802	8.539	8.3469	8.3008	8.52	7.8905	8.3465	8.2981	8.3434	8.3893	8.2693	8.7554	8.7479	7.9936	8.4392	8.5236	8.5124	8.4822	8.584	8.7554	8.7409	8.9126	8.1427	8.3702	8.2574	8.4382	7.8049	8.3623	8.6175	8.4672	8.6182	8.5112	9.6248	8.5125	8.2999	8.4424	8.8551	7.0289	6.6475	6.5591	7.1645	6.5688	6.9837	6.7042	6.78	7.0884	6.7837	7.4277	7.0503
ARHGDIG	5.0341	5.2028	5.7018	6.082	6.0304	5.445	5.5816	5.6311	5.3738	5.6499	5.4545	5.3934	5.6394	5.8295	5.9524	5.7029	5.5546	6.0659	5.4733	5.4296	5.844	5.5784	5.7427	5.8237	5.9769	5.8162	5.6828	5.6358	5.792	5.4687	6.1485	6.2378	6.0488	6.0102	5.5779	5.9104	5.8546	4.7736	5.0137	4.9949	4.8982	4.6986	4.8423	4.7476	5.0453	5.1577	4.4913	5.0525	4.9061
ARHGEF10	6.3745	6.5195	6.4945	6.307	6.6599	6.3548	6.3286	6.3496	6.4721	6.5173	6.6063	6.5087	6.4369	6.3028	6.4326	6.373	6.7384	6.5214	6.4166	6.4468	6.437	6.4514	6.3664	6.2402	6.0593	6.3413	6.146	6.7886	6.5235	6.5667	6.4007	6.2336	6.145	6.4383	6.7065	6.5325	6.3244	5.226	5.7919	5.5572	5.8405	5.7928	5.93	5.5724	5.3366	5.8139	5.4499	5.7909	6.1552
ARHGEF10L	5.7973	5.692	6.0094	5.912	5.8566	5.6037	5.819	5.8077	5.6761	5.8588	5.9241	5.9558	5.9375	5.677	5.8576	5.9541	5.9607	5.8883	5.7488	5.7094	5.7874	5.8171	5.8477	5.8094	5.4286	5.8433	5.7513	5.755	5.9236	5.9007	5.9322	5.9887	5.9202	5.9102	5.8621	6.1497	5.7322	5.3166	5.4477	5.3108	5.3375	5.3907	5.3501	5.3007	5.2335	5.2559	5.3952	5.4588	5.2072
ARHGEF11	6.8578	6.9626	7.0337	7.1104	6.8844	6.8044	6.9467	6.6491	6.8967	6.7817	6.7736	6.7461	6.7264	7.0394	6.9255	7.0619	6.889	6.7879	6.9099	6.8057	6.805	6.7452	6.5925	6.7551	6.8945	6.9646	6.9288	6.7135	6.7145	6.7645	6.9075	6.8948	6.7236	6.6696	6.7424	6.8636	6.8705	4.8733	4.5208	4.6036	4.6971	4.7388	4.7513	4.6343	4.7376	4.7661	4.8365	4.5978	4.6904
ARHGEF12	5.0358	5.0669	5.0058	5.0055	4.9341	5.058	5.0288	5.0366	5.1763	5.1672	5.2171	5.1656	5.0443	5.1348	5.0437	4.991	4.9711	5.1551	5.0368	5.1709	4.9825	5.0339	4.9599	5.0281	5.0671	4.91	5.0778	4.9772	5.0858	5.0364	4.9399	5.2396	4.9692	5.1613	5.0566	5.078	5.1129	3.4982	3.6089	3.5308	3.8092	3.5359	3.6046	3.535	3.45	3.4967	3.6076	3.4869	3.6089
ARHGEF15	6.9477	6.7097	7.2016	7.5837	7.0247	6.7903	6.716	6.974	6.5318	6.6377	6.8904	6.7363	6.8639	6.7856	6.7931	6.8677	6.9161	7.236	6.9994	6.961	7.0618	6.8771	6.9553	6.9735	7.0188	7.0233	7.4607	6.9994	6.9327	6.83	7.0042	7.2583	6.8568	6.8328	6.7105	6.8178	6.8193	5.4071	5.1122	5.7529	5.152	5.3833	5.1974	5.6561	5.549	5.1395	5.6798	5.328	4.8629
ARHGEF16	6.9588	6.9984	7.4578	7.6846	7.5238	7.1867	7.2637	7.3239	7.2716	7.4261	7.681	7.5828	7.4885	7.5626	7.4509	7.612	7.3098	7.4498	7.4078	7.3951	7.3597	7.3023	7.299	7.298	7.334	7.6154	7.6129	7.215	7.4704	7.6014	7.7674	7.8296	7.5438	7.429	7.5775	7.6152	7.1666	5.5277	5.3713	5.3263	5.2717	5.2381	5.298	5.5284	5.6334	5.4795	5.3724	5.0223	5.0929
ARHGEF17	8.9622	9.0836	9.0656	9.1684	9.1535	8.8523	8.7635	9.0324	8.9379	8.8748	8.8217	8.7605	8.9068	8.9834	9.2241	9.1631	9.066	8.8181	8.9339	9.276	8.9951	9.059	9.0409	9.0025	9.0701	9.2229	8.6688	9.2573	8.9296	9.1543	9.1539	8.8879	8.9086	8.988	9.068	9.1062	8.9353	6.9424	7.3523	6.9613	7.2712	7.3439	7.5419	7.0414	6.9175	7.252	7.0962	7.0782	6.9213
ARHGEF18	8.48	8.584	8.7349	8.6744	8.9476	8.4887	8.407	8.4147	8.3432	8.5985	8.3943	8.5263	8.8128	8.6683	8.693	8.6015	8.7952	8.2685	8.697	8.8073	8.5839	8.7435	8.7653	8.3256	8.3521	8.5073	8.3174	8.4639	8.83	8.6412	8.584	7.97	8.6361	8.1279	8.847	8.7012	8.5591	7.4654	6.9963	7.3093	7.2078	7.2885	7.4774	7.455	7.4652	7.4094	7.4329	6.9053	7.1031
ARHGEF2	7.0575	6.8681	6.9873	7.1018	7.0171	6.7471	6.8776	7.0444	6.8861	6.9876	6.9087	6.9664	6.92	7.0614	7.0608	6.9976	6.9627	7.1186	6.8742	7.0957	6.9908	7.0552	6.7982	6.7854	7.0076	7.0591	7.0765	6.8981	7.1351	7.1263	7.1191	7.1635	7.1184	7.2282	7.0772	7.0054	7.0291	5.9189	6.2212	5.8831	6.1241	5.9746	6.1193	5.9309	6.2915	6.1588	6.0674	6.1754	6.0313
ARHGEF26	5.634	4.8962	5.0545	5.3501	4.997	4.4776	4.6185	4.7759	4.3848	4.3689	4.5062	4.4856	4.4213	4.4325	4.574	4.4394	4.9861	4.7953	5.5422	4.5981	5.4264	4.6308	4.869	4.6928	4.8183	5.0875	4.5582	4.9791	4.4025	4.3487	4.3148	4.3598	4.2879	4.4159	4.4609	4.4572	4.4352	4.8688	4.2237	4.5663	3.3764	4.4939	3.5239	4.7866	4.1559	4.2844	4.3585	3.9975	3.9092
ARHGEF3	8.3309	8.1411	8.0794	8.8401	7.9596	7.8503	8.5688	8.7001	7.9638	7.8007	8.2796	8.565	8.3826	7.958	7.979	8.0691	8.6075	7.5102	8.8265	7.552	7.8225	8.1625	8.8171	9.0547	8.1858	8.7368	8.0756	8.6097	8.4084	7.8857	7.9209	7.5778	8.1864	8.699	8.267	7.8812	7.948	7.2924	7.4083	7.8511	7.0483	7.5935	6.8816	7.8555	7.1887	6.9614	7.4246	7.9948	8.3803
ARHGEF38	5.755	5.9005	5.9188	5.936	5.8588	5.8505	5.8532	5.6055	5.8139	5.9625	6.0215	5.8887	5.5514	5.7337	5.7166	6.0004	5.7265	6.2678	5.7883	5.5402	5.8458	5.8588	5.7716	5.9605	5.7424	5.8102	5.8003	5.7299	5.5607	5.6591	6.1528	5.948	6.1271	5.7515	5.7932	5.9956	6.011	3.5642	3.7457	3.6995	3.5625	3.6061	3.8737	3.7326	3.5956	3.774	3.7003	3.5274	3.5034
ARHGEF4	5.1221	5.2166	5.4402	6.011	5.4944	4.9377	5.2971	5.28	5.2182	5.3807	5.4181	5.3445	5.2006	5.2543	5.2219	5.6157	5.2344	6.0216	5.1086	5.1538	5.4084	5.277	5.308	5.3715	5.2896	5.3557	5.4333	5.14	5.3472	5.108	5.5774	5.8193	5.4058	5.0948	5.3431	5.674	5.535	4.0393	4.0906	3.9418	4.016	4.2205	4.3242	3.8729	4.3934	3.8545	3.8613	3.945	4.0504
ARHGEF40	6.6825	6.538	6.3964	6.4621	6.675	6.2538	6.1716	6.0936	6.0161	5.9442	6.0028	6.036	6.0686	6.0412	6.0756	6.1683	6.5222	6.3863	6.4149	6.5939	6.3991	6.4505	6.3415	6.1947	6.1197	6.5292	6.1405	6.4544	6.1055	6.0872	5.8739	5.9511	5.9674	6.214	6.0095	6.115	6.0341	5.1846	5.3403	5.1529	4.679	5.287	5.4195	5.1717	5.2857	5.4039	5.2277	5.0972	5.1578
ARHGEF5	7.3851	7.3182	7.6044	7.4293	7.4449	8.6495	8.893	7.7016	7.8369	8.3172	8.1314	8.4738	7.5837	8.1849	7.3777	7.947	7.9175	7.3086	7.427	7.5132	7.1637	7.7206	8.0854	8.336	7.8544	7.6382	7.5022	7.7062	8.1105	8.0159	7.5926	7.5592	8.2296	7.8873	7.717	7.7688	7.4701	5.5548	5.0821	5.4622	6.0418	5.1433	5.3481	5.4836	5.9786	4.9778	5.2283	5.0636	4.8549
ARHGEF6	7.6253	7.4067	7.4785	7.2237	7.4703	7.5496	8.0701	8.238	7.3783	7.4538	7.4905	8.015	8.2128	7.1931	7.3349	7.8426	7.4378	7.4135	7.478	7.5888	7.0939	7.6487	8.105	8.104	8.1026	7.8024	8.3199	8.5547	7.6938	7.5888	7.552	7.0491	8.6696	7.374	7.5501	7.311	7.8681	5.3704	5.0246	5.5897	5.869	5.8388	5.7032	5.3704	5.201	5.8453	5.0942	7.4471	7.218
ARHGEF7	6.2805	6.0228	6.0755	5.9706	5.8194	6.0695	6.2351	6.2781	6.0231	6.1089	6.2637	6.1723	5.8571	6.1153	6.122	5.8876	5.9264	6.0199	5.7794	5.8485	6.0648	5.8335	5.884	6.2154	6.0628	6.1007	6.0554	6.2335	6.0032	6.0042	5.8276	5.9331	5.9476	5.9659	6.0655	6.0232	5.9757	4.5142	4.7188	4.8051	4.7177	4.7033	4.6503	4.5394	4.6568	4.5967	4.5806	4.738	4.7991
ARHGEF9	7.1428	7.0072	6.6173	7.195	6.8642	6.7985	6.8989	6.6443	6.1475	6.4509	6.2138	6.451	6.3744	6.1391	6.1716	6.3311	6.8487	6.4875	6.8016	6.6478	6.7865	6.5417	6.6718	6.6768	6.6102	6.6333	6.6228	6.6829	6.3521	6.0546	5.9172	6.2586	6.4868	6.1357	6.271	6.1755	6.1593	5.5516	5.4734	5.4723	4.5296	5.578	5.232	5.3933	5.1988	5.187	5.5647	5.7203	5.8709
ARID1A	8.2222	8.0321	8.567	8.3626	8.4624	8.0375	8.0422	8.1468	7.7898	7.8953	7.9458	7.9355	7.9444	8.2322	8.1808	8.1413	8.4125	8.023	8.1421	8.3525	8.3257	8.2948	8.1386	8.1188	8.0586	8.4799	8.168	8.1639	8.0809	8.04	7.9995	7.5739	7.9241	7.7051	8.0862	7.9604	7.7675	7.3372	7.0717	7.0961	6.7496	7.1983	7.2547	7.1888	7.1551	7.2491	7.1624	6.774	6.6492
ARID3A	7.0488	6.9362	7.1089	7.0542	7.2745	6.7262	6.4781	6.8247	6.7391	6.8353	7.1117	7.3267	7.0085	6.9484	7.3401	7.3865	7.0133	6.7015	6.7534	7.1334	7.0609	7.0867	6.8674	6.6459	6.8026	6.8941	6.9683	7.2228	7.0047	7.0272	7.1181	7.1443	6.96	7.3363	6.9671	6.9637	6.943	5.2629	5.4056	5.0963	5.5332	5.2649	5.6668	5.3102	5.5916	5.6767	5.4064	4.7965	4.8079
ARID3B	7.3912	7.6666	7.5491	7.4523	7.5391	7.6221	7.677	7.3672	7.4989	7.6449	7.6267	7.6976	7.5491	7.5225	7.5296	7.437	7.3963	7.4601	7.5127	7.6699	7.6009	7.8298	7.4822	7.5491	7.5297	7.7381	7.4549	7.7649	7.3531	7.5452	7.5175	7.6693	7.7065	7.5632	7.4546	7.5439	7.5436	4.8824	5.3876	5.1506	5.4555	5.0831	5.0435	5.2085	5.0907	5.0372	4.8401	4.7746	4.6299
ARID4A	6.8911	6.38	6.1931	5.8581	5.8649	6.5128	6.552	6.3939	6.4189	6.5553	6.5181	6.6882	6.4618	6.247	6.1888	6.0848	6.138	5.4434	6.1794	6.1233	6.0365	6.2336	6.3272	6.5069	6.0823	6.2727	5.6182	6.5103	6.4263	6.1631	5.8835	5.038	5.9909	5.7323	6.3703	6.1364	6.1666	5.5238	5.3198	5.413	5.2068	5.4849	5.2701	5.3429	4.6901	4.8883	5.2877	5.7079	5.6818
ARID4B	6.5262	6.2673	6.2504	6.2289	6.1925	6.3638	6.4013	6.3237	6.2622	6.277	6.3739	6.4126	6.2679	6.2813	6.3033	6.1694	6.3277	6.2629	6.2132	6.2664	6.3122	6.1971	6.1886	6.4502	6.2274	6.1929	6.1222	6.34	6.3364	6.2706	6.2292	6.1895	6.2327	6.2946	6.2672	6.2796	6.2988	5.1672	5.3082	5.1994	5.0428	5.1785	5.1933	5.2621	5.0064	5.0994	5.0654	5.1774	5.3365
ARID5A	6.8096	6.8574	7.2162	7.4898	7.6973	6.8818	6.791	7.0925	7.3246	7.5315	7.6275	7.3149	7.2281	7.7183	7.4441	7.4859	7.8005	7.4555	7.1002	7.7258	6.9412	7.0624	7.5496	7.0397	6.9848	7.7219	7.6158	7.5179	7.9883	8.0664	7.5125	7.748	7.6675	8.3282	7.9787	7.0779	7.353	6.262	6.9896	6.122	7.1143	6.1922	6.2154	6.1661	6.6044	6.5143	6.1714	6.2545	6.5212
ARID5B	5.8317	5.8703	5.9798	6.0063	5.8101	5.8116	5.6701	5.9317	6.5178	6.5258	6.6327	6.7921	6.3828	6.4875	6.5092	6.5323	5.9038	6.1788	5.892	6.1459	6.023	5.9356	5.7534	5.7903	5.843	5.8228	5.8454	5.7506	6.5761	6.5316	6.5962	6.6661	6.7824	7.0293	6.4579	6.3423	6.4732	4.0927	4.3761	4.1584	5.2238	4.2044	4.4187	4.133	4.1869	4.0899	4.1369	4.5195	4.7043
ARIH1	7.0903	6.9826	7.1517	6.6334	6.6925	6.7733	6.716	6.7906	6.8737	6.8198	6.8634	6.943	6.7829	6.9827	7.0594	6.6999	6.831	6.6926	6.6492	6.7863	6.9598	6.8554	6.7605	6.6235	6.7143	6.5416	6.5008	6.8147	6.8937	6.5915	6.5669	6.5493	6.5551	6.4901	6.8516	6.9	6.8946	6.0942	6.0633	5.9265	6.1195	5.9045	6.2302	5.8975	5.8011	5.9675	6.0807	5.8728	6.2403
ARIH2	6.9618	6.8855	6.9149	6.8861	7.0975	6.8133	6.9106	6.712	6.8776	6.8005	7.0651	7.0165	6.8658	7.1183	7.1406	6.9719	6.9782	6.6058	6.8586	6.8182	6.6701	6.8912	6.9457	6.9075	6.8688	7.1442	6.6854	7.076	6.947	7.024	6.7838	6.6192	6.6939	6.6802	7.1722	6.8577	6.8126	5.6987	5.5717	5.6147	5.685	5.7647	5.6409	5.5601	5.7155	5.8197	5.7675	5.5893	5.6308
ARL1	8.0888	8.0708	7.8529	7.5578	7.6218	7.8284	8.2315	8.2177	7.7555	7.6909	7.7421	7.8436	8.1928	7.6336	7.8279	7.8476	8.0116	7.2077	8.1694	7.731	8.1815	7.809	8.1268	8.0237	8.1237	7.9875	7.5359	8.275	7.6044	7.6972	7.9544	7.1645	8.0545	7.4473	7.6714	7.891	8.162	7.6801	7.5515	8.0398	7.3836	7.4535	7.4947	7.6995	7.2914	7.735	7.6163	7.7247	7.6221
ARL14	3.4738	3.5188	3.3759	3.3801	3.4116	3.4411	3.4063	3.3764	3.4823	3.3777	3.6434	3.4733	3.3805	3.3907	3.3872	3.398	3.3181	3.3379	3.4821	3.4075	3.3723	3.3382	3.3391	3.3803	3.3499	3.3098	3.3718	3.3907	3.3097	3.5574	3.537	3.4211	3.3267	3.4376	3.3309	3.3534	3.4715	2.4323	2.5464	2.5242	2.4668	2.4646	2.5367	2.5349	2.5885	2.5166	2.413	2.5428	2.666
ARL15	6.876	6.5584	6.7403	6.8391	6.5817	6.0405	6.2397	5.9019	5.7587	5.7698	5.7352	6.0541	5.7564	5.6916	5.9123	5.8976	7.0308	5.3249	6.5888	5.9181	6.3669	6.1461	6.5904	6.2253	5.6252	6.1025	5.7495	6.5633	5.6568	5.5279	5.5945	5.2399	5.9189	5.5124	5.6765	5.564	5.8052	6.4457	5.9681	6.1041	5.1518	5.808	5.38	6.0222	6.1147	5.656	5.9749	6.1193	5.4915
ARL2	8.0592	8.3713	8.4202	8.2986	8.7704	7.9563	8.2365	8.2804	8.369	8.362	8.307	8.2132	8.5657	8.3343	8.1996	8.5018	8.7103	8.3014	8.4344	8.7045	8.369	8.3709	8.5279	8.0846	8.2322	8.3482	8.1734	8.5734	8.4888	8.386	8.4438	8.4573	8.7083	8.0749	8.2818	8.4816	8.3442	7.7079	7.4564	7.7542	7.6621	7.4357	7.7726	7.6274	8.1635	8.0588	7.9189	7.8971	7.8617
ARL2BP	9.0864	8.9365	9.2611	9.1942	9.1575	9.0938	8.9254	9.2018	9.1373	9.3418	9.4472	8.9714	9.264	9.6017	9.3709	9.3678	9.2583	9.004	9.0401	9.2362	9.0901	8.9775	9.0249	8.9222	9.3015	9.1516	8.8134	9.1539	9.2289	9.2879	9.4954	8.9022	9.2863	9.2878	9.1137	9.3923	9.3217	8.3122	7.9086	8.2439	8.2448	7.9544	8.0135	8.0509	8.2437	8.4381	8.453	8.036	7.9708
ARL3	7.3202	7.2323	7.4539	7.3443	7.5413	6.9156	7.0549	7.0065	7.0136	6.9211	6.8626	6.9431	7.2322	7.17	7.1153	7.1979	7.452	7.3831	7.366	7.5529	7.3559	7.3048	7.1707	6.858	6.9602	7.1639	6.9012	7.0579	7.1004	7.3097	7.1864	7.2546	7.0959	6.8956	7.2212	7.1915	7.0409	6.1308	5.9339	6.0072	5.5851	5.8615	6.0696	6.2021	6.3181	6.1622	6.0221	5.8112	5.8808
ARL4A	7.4868	7.54	7.5963	7.9278	7.6477	7.9196	8.4828	8.5644	7.5873	8.0507	7.6986	7.1668	7.4302	7.979	7.4847	7.4421	7.4089	7.3946	7.7497	7.3763	7.5574	7.6559	8.4585	8.2191	8.5288	7.9143	7.9517	8.4605	7.5287	7.3279	7.4001	7.2495	7.9279	7.7216	7.6508	7.6779	7.5162	6.3276	6.7807	7.1773	6.5259	6.926	6.1706	6.4391	6.5362	6.5798	7.2357	7.4502	7.5065
ARL4C	6.8749	6.9201	6.8993	6.5484	6.9293	7.6128	7.9873	7.6948	6.9563	7.0329	7.4407	6.9968	6.7621	7.0532	6.9827	7.1889	6.9062	7.2015	6.6919	7.0438	7.0528	7.7405	6.8348	6.9806	6.967	6.6344	7.545	6.9745	7.027	7.3559	7.398	7.0724	7.0762	7.2677	7.0714	7.2873	6.4934	5.3128	5.5077	5.0344	5.7821	4.9561	5.9359	5.0233	5.131	5.3402	5.1379	6.436	6.4722
ARL4D	6.6235	6.4506	6.6958	6.8828	6.4151	7.1882	7.2659	7.202	7.0086	6.9528	6.933	6.6308	6.489	6.9176	6.484	6.4925	6.5609	6.9419	6.7709	6.5596	6.6281	6.458	6.9049	7.3244	7.119	6.9176	7.2269	6.9274	6.7176	6.9649	6.538	6.9187	6.7557	6.9638	6.7793	6.8727	6.4206	4.7615	5.1086	5.3011	5.005	4.8417	4.5894	5.245	5.0134	4.9357	5.1571	4.8773	5.5797
ARL6IP1	10.0371	10.1469	10.3789	9.8793	10.3572	9.6624	9.8659	10.0761	9.7089	10.0125	9.997	9.9781	10.2756	9.7064	10.1438	9.6849	10.2259	9.1593	10.4339	10.0126	10.3614	10.0879	10.3668	10.2151	10.6117	10.055	9.7387	10.4457	9.9862	10.1956	10.1221	9.4285	9.977	9.7621	10.1976	9.8151	9.8384	10.1507	9.5178	9.5526	9.3571	9.3943	9.6835	9.4275	9.699	9.7139	9.7486	8.9583	8.9917
ARL6IP4	9.0129	8.9082	9.0066	9.0569	9.4013	8.2735	8.6369	8.8268	8.7426	8.5174	8.5552	8.6204	8.7804	8.7441	8.7491	8.967	8.9932	8.5148	8.9057	9.2779	8.8411	8.802	8.9771	8.7953	9.1126	8.8134	8.8408	9.0927	8.8292	9.1288	8.8459	8.6441	8.6848	8.6582	8.7286	8.5481	8.5686	7.5846	7.5043	7.498	7.1448	7.4811	7.4497	7.5948	7.8742	7.8333	7.6758	7.5343	7.6267
ARL6IP5	9.6546	9.3266	9.4522	9.2382	9.2597	9.7333	10.1272	10.7101	9.4735	10.1571	9.6692	9.7676	10.024	9.832	9.5622	9.5812	9.3932	9.3413	9.7398	9.8493	9.8282	9.7593	10.3785	10.1885	10.2476	10.1338	10.4825	10.4393	9.9789	9.8667	9.9848	9.2898	10.2171	9.1257	9.6798	9.5161	9.2739	8.8025	8.6617	9.1045	8.9226	8.9008	8.9588	9.0908	8.732	8.7588	9.0276	9.4472	9.4252
ARL8B	8.783	8.6556	8.6198	8.2225	8.5145	8.7186	8.915	8.9222	8.9384	9.175	9.2601	8.9954	9.2966	9.1055	8.832	9.0486	8.7687	8.0116	8.731	8.6729	8.7074	8.6697	8.6983	8.7032	8.5338	8.7962	8.2089	8.6796	9.0257	8.5928	8.9318	8.1082	8.995	8.4702	9.0471	8.9611	8.8875	7.9211	7.677	7.681	8.097	7.5406	7.9169	7.7116	7.5111	7.7588	7.6168	7.719	7.9779
ARMC1	8.5899	8.2481	8.499	7.961	8.6092	8.0797	8.1727	8.0864	8.0092	8.2017	7.8891	8.1652	8.2237	8.203	8.3188	8.2824	8.7218	7.6542	8.5345	8.2176	8.5689	8.3795	8.4521	8.3755	8.2618	8.4909	7.1703	8.4111	8.3407	7.8636	8.0109	7.0472	8.16	7.7797	8.1763	8.1785	8.3741	7.5294	7.2465	7.3737	7.0894	7.4346	7.4943	7.4487	7.2649	7.4227	7.4194	7.3851	7.5198
ARMC4	5.7757	5.6799	5.9376	5.9949	5.8642	5.7544	5.9337	5.9386	5.8102	5.9192	5.6732	5.86	5.6603	5.8718	5.7781	5.9603	5.6802	5.936	5.817	5.7745	5.974	6.0274	5.8795	5.8072	5.6683	5.8034	5.8347	5.6893	5.8301	5.6518	5.6846	5.928	5.8773	5.8905	6.0426	5.9516	5.8345	4.2651	4.1541	4.0974	4.0031	4.1188	4.0139	4.075	4.3199	3.9389	4.1505	4.0868	4.1529
ARMC6	6.669	6.6138	7.0157	7.266	7.2765	6.7945	6.8123	6.9558	6.9778	6.97	6.8331	6.8636	6.8047	6.976	7.0362	7.1909	7.2181	7.5675	7.0384	7.162	7.0807	7.0401	7.0477	6.8848	7.1535	7.0447	7.6304	7.0847	7.0374	7.5322	7.1561	7.9153	7.0818	7.5031	7.198	6.9478	7.0267	6.2561	5.8869	5.9271	6.0053	5.5965	5.9047	6.0361	6.3771	6.1021	6.132	5.862	5.4416
ARMC7	6.5589	6.4207	6.7747	6.9118	6.7757	6.4664	6.5227	6.5912	6.583	6.7151	6.852	6.674	6.6754	6.6032	6.6335	6.7929	6.6032	6.5559	6.4891	6.6372	6.6149	6.5561	6.6335	6.5239	6.4476	6.6492	6.9998	6.4945	6.5794	6.7557	6.7939	6.8075	6.711	6.7087	6.5682	6.6585	6.6038	4.632	4.5852	4.7112	4.7	4.6083	4.9673	4.7963	4.891	4.7203	4.7343	4.706	4.6304
ARMC8	5.5931	5.5838	5.3488	5.2827	5.4418	5.4576	5.4563	5.3659	5.4406	5.3571	5.4436	5.4357	5.4942	5.4593	5.4526	5.3877	5.3939	5.1131	5.3821	5.4202	5.3474	5.4561	5.3687	5.5621	5.3	5.288	5.0517	5.4238	5.3173	5.4247	5.3056	5.1609	5.4105	5.4792	5.3656	5.4436	5.3766	5.0408	5.0565	4.7654	4.725	4.9303	4.8093	4.8425	4.6983	5.1189	4.8489	4.9604	5.1054
ARMC9	5.9559	5.9947	5.8952	6.0419	6.2397	5.7563	5.6069	5.9253	5.6751	5.6	5.5499	5.948	5.964	5.7294	5.9618	5.961	6.1132	6.1425	6.1596	6.3018	5.9416	5.8842	6.0435	5.7815	5.8705	6.0866	5.8546	6.0571	5.9231	5.9191	5.9562	5.7851	5.8002	5.9807	5.8475	5.7753	5.8255	4.5495	4.6826	4.5126	4.4503	4.5454	4.713	4.5628	4.5025	4.6906	4.5291	5.0941	5.0831
ARMCX1	8.8528	8.465	7.9131	7.888	7.713	7.7299	7.7453	8.0315	7.5018	7.6858	7.5877	8.0621	8.5777	7.4113	7.9824	7.8868	8.2143	7.2654	8.5212	8.3045	8.1708	7.8906	8.542	8.4028	7.8956	8.4118	7.1309	8.6461	8.0441	7.7952	7.6595	6.8394	7.9421	7.5924	7.6936	7.6814	8.7268	7.8293	8.2907	7.8601	8.1124	8.3855	8.0615	8.0662	7.589	7.8506	8.1034	8.4648	9.0049
ARMCX2	9.7402	9.5114	9.4975	9.2321	9.5883	9.012	9.4314	8.7946	9.0998	9.4919	8.7062	8.9291	9.0536	9.1727	9.0263	9.2255	9.7429	8.7695	9.7427	9.4712	9.7567	9.3169	9.4079	9.0195	8.8312	9.1866	8.5826	9.4587	9.039	8.9165	8.9873	8.3001	8.9352	8.7581	8.8507	9.0364	9.2605	8.3494	8.3655	8.4162	7.7834	8.1211	8.1154	7.9758	7.822	8.2559	8.152	8.2554	8.2205
ARMCX3	8.5762	8.2139	8.1135	7.8452	8.2983	8.0577	8.1997	7.8601	7.6191	8.0355	7.7968	7.8604	8.7285	7.9403	7.7664	7.7571	8.4566	7.1792	8.6984	7.852	8.3579	7.8689	8.3968	8.4057	7.4186	8.1709	7.2881	8.1395	7.8089	7.5804	7.8685	6.4062	8.0302	7.2597	7.6687	7.9964	8.1323	8.5062	9.0097	8.76	8.0922	8.6822	8.5019	8.6765	8.0554	8.3059	8.2476	8.0772	8.5037
ARMCX4	6.6315	6.2257	6.3485	6.172	6.292	5.8934	5.7441	5.9132	5.7343	5.689	5.8095	5.7142	5.6127	5.7025	5.5929	5.7354	6.2997	5.9361	6.1576	5.976	6.0266	5.9119	5.9275	6.0716	5.9509	6.1052	5.847	6.0175	5.5462	5.7043	5.6797	5.6819	5.5199	5.6517	5.5506	5.6401	5.6467	4.7999	4.5137	4.3773	3.8794	4.7568	4.2413	4.5486	4.3047	4.7326	4.2887	4.735	4.6391
ARMCX5	6.8564	6.8658	6.425	6.3247	6.5623	6.5108	6.6874	6.2427	6.4128	6.1925	6.078	6.4281	6.3925	5.9887	6.1086	6.178	6.6643	6.3259	6.7298	6.5577	6.5935	6.4928	6.478	6.4951	6.4038	6.3628	6.0936	6.4661	6.1112	6.0694	6.0234	5.8368	6.3377	6.2365	6.0998	6.2622	6.3039	5.125	5.2352	5.0677	4.3681	5.0749	5.1091	5.2445	5.072	4.9612	5.0979	4.8138	4.859
ARMCX6	7.8121	7.6913	7.8351	7.9849	8.0236	7.6032	7.8706	7.6903	7.3973	7.6427	7.4418	7.5683	7.6063	7.4281	7.3277	7.4298	7.8586	7.6959	7.8192	7.8222	7.8036	7.6501	7.7115	7.8189	7.7137	7.5798	7.6799	7.8383	7.4593	7.3524	7.4671	7.4122	7.5768	7.6128	7.5148	7.3716	7.3417	6.4046	6.4372	6.3892	6.0572	6.432	6.2178	6.4	6.3037	6.4302	6.4654	5.9848	5.7535
ARNT	6.7616	6.5121	6.5586	6.4927	6.4208	6.4655	6.305	6.6852	6.7735	6.9179	6.8572	6.9935	7.2613	6.8573	6.9955	6.7988	6.5148	6.3759	6.4255	6.5643	6.5364	6.5486	6.399	6.4327	6.7169	6.5261	6.3954	6.5657	6.7613	6.7407	6.7083	6.6004	6.8437	6.8707	6.761	6.7089	6.7128	5.1159	5.5459	5.244	5.7353	5.5339	5.4327	5.2996	5.3509	5.3044	5.1584	5.6896	5.6774
ARNT2	7.5961	7.6669	8.5978	7.6061	8.6261	6.8035	6.7355	6.8617	6.0951	5.9783	6.7512	6.9757	6.8055	6.7957	6.9807	6.7255	7.6855	7.7165	8.0019	8.1447	8.0852	8.272	7.6929	6.7134	7.2075	7.3778	6.7466	7.4714	6.8033	7.1554	6.5866	6.4101	6.296	7.0032	6.7357	6.585	6.1939	6.0583	5.6088	5.2559	5.3898	5.7922	6.2743	5.782	5.9205	5.8395	6.0228	6.1187	6.9461
ARNTL	6.6995	6.7848	6.6008	6.2081	6.2382	7.1305	7.4418	6.7884	6.9491	7.0348	6.903	7.0543	7.4203	7.1898	7.2949	7.2258	6.5425	6.4356	6.3175	6.7563	6.6854	6.4141	6.9858	6.7465	6.6192	6.8833	6.8092	6.8684	7.1956	7.0103	6.9773	6.8592	7.4692	6.4444	6.7458	7.0405	7.5125	4.4675	4.3487	5.1247	6.1278	4.683	5.2442	4.3909	4.0803	4.555	4.6786	4.5128	4.6061
ARNTL2	5.7041	5.9105	6.4288	5.933	5.9559	5.4943	5.5492	5.4701	6.0085	5.8949	6.1706	6.0389	5.7153	6.1244	5.9778	5.948	6.0802	6.1595	5.9449	5.9388	6.1726	6.332	5.7251	5.6884	5.9301	5.7937	5.6138	5.6128	5.9205	5.7907	5.9454	6.054	6.1966	5.8871	5.9651	6.1116	6.3237	4.043	3.8253	3.8675	4.4857	3.5522	4.2716	4.0083	4.1642	4.174	3.9909	3.8875	3.8285
ARPC1A	9.3336	9.576	9.7394	9.7638	9.9648	9.5757	9.9383	10.1409	9.1864	9.4436	9.4578	9.4916	9.6349	9.5742	9.561	9.7717	10.0804	9.2218	9.969	9.7826	9.8623	9.6359	10.0517	10.0626	10.3039	9.8012	10.1651	10.3273	9.6278	9.6702	9.6885	9.0228	9.6868	8.8454	9.6868	9.7459	9.6426	9.146	8.0932	8.9732	8.408	8.103	8.5017	8.7708	8.9872	8.8341	9.1013	8.7694	8.1904
ARPC1B	9.1446	9.1483	9.4337	9.7909	10.1753	9.2002	9.2943	9.1672	9.7016	9.9292	9.814	9.5633	9.8668	9.8862	9.6046	9.9178	10.1164	9.815	9.9756	9.6705	9.5051	9.6839	9.5493	9.3717	9.538	9.3908	9.1927	9.3899	9.9706	9.8488	9.7103	10.0518	10.1503	9.6075	10.1068	9.8006	9.6761	9.2158	8.4086	8.9101	8.9149	8.2966	8.7173	8.7214	9.2826	9.0134	8.8874	9.3521	8.5899
ARPC2	9.5271	9.7033	9.5451	9.4848	9.895	9.6489	10.201	10.254	9.7745	9.87	10.0574	10.176	10.2712	9.8276	9.9738	10.1791	10.0315	9.6649	10.0543	10.0252	10.0665	10.1604	10.0774	10.3072	10.1738	10.1436	10.1779	10.1124	10.3162	9.8925	10.1767	9.9033	10.4913	10.0458	10.351	10.19	10.314	9.6541	9.3396	9.5579	9.9043	9.2395	9.5036	9.4428	9.6623	9.5806	9.5296	9.9128	9.6441
ARPC3	9.5406	9.3167	9.4471	9.4731	9.4187	9.9614	10.0637	10.0089	9.8916	10.4971	10.4009	10.1023	10.2034	10.3475	9.8043	10.0996	9.8402	9.1325	9.9537	9.3891	10.0139	9.9353	9.9842	10.153	9.8474	9.7941	9.7177	9.9145	10.3377	9.8886	10.0534	9.504	10.2919	9.9722	10.3517	10.1319	10.006	9.747	9.5633	10.0413	10.0478	9.3881	9.4338	9.6621	9.5661	9.4294	9.8045	9.4153	8.9072
ARPC4	8.2634	8.1184	8.3337	8.7858	8.6823	8.0971	8.3138	8.6223	8.4954	8.5548	8.6154	8.5504	8.7073	8.5302	8.4192	8.9378	8.3174	8.5123	8.4474	8.75	8.4683	8.5673	8.3928	8.1508	9.1332	8.7027	8.6285	8.5761	8.3178	8.4772	8.8199	8.6213	8.8892	8.2332	8.1395	8.6407	8.6848	7.4204	7.2564	7.4599	7.4289	7.2667	7.4067	7.2883	7.6666	7.4714	7.5049	7.2691	7.2481
ARPC5	8.4172	8.5813	8.4195	8.2072	8.3261	8.3332	8.4352	8.454	8.5156	8.6926	8.5968	8.5376	8.4066	8.4991	8.3706	8.6883	8.6125	8.5607	8.5045	8.3736	8.6509	8.649	8.3306	8.3239	8.5998	8.4708	8.1531	8.453	8.6424	8.3442	8.4651	8.3453	8.7896	8.4924	8.5708	8.6358	8.5974	7.2186	6.8912	7.2426	7.4965	6.704	7.1502	6.9002	7.1142	7.1202	7.099	7.027	6.7983
ARPC5L	8.0328	7.9463	8.1477	7.7739	8.2817	8.1239	8.2603	8.2485	8.3088	8.2378	8.4374	8.3437	8.3576	8.5023	8.2707	8.2082	8.2299	7.6627	8.2126	8.1812	7.9942	8.0808	8.3197	8.1914	8.319	8.0459	7.9484	8.2159	8.2793	8.2438	8.2515	7.956	8.543	8.3016	8.3365	8.2297	8.2693	7.0823	6.7404	6.8778	7.1395	6.4808	6.7594	6.8114	7.1178	7.0001	7.0778	6.5672	6.5218
ARPP19	7.8721	7.7823	7.8028	7.4768	7.6543	7.6662	7.6639	7.6089	8.0111	8.0795	8.2328	8.1142	8.0131	7.9559	7.9567	7.9059	7.9271	7.0831	7.7205	7.5936	8.037	7.953	7.8848	7.6913	7.9642	7.926	7.1549	7.7491	8.0098	7.6611	7.8697	7.0333	8.005	7.9036	8.2245	7.8956	7.9812	7.3747	7.4516	7.1722	7.6038	6.9048	7.232	7.0962	7.2091	7.3934	7.2547	7.1058	7.4697
ARPP21	4.0073	4.1464	3.9317	4.0758	4.006	4.1294	4.0383	3.9376	4.1561	4.0177	4.0333	4.0601	3.9587	3.9452	3.9679	3.9767	3.9425	4.1838	3.9976	4.141	3.9451	3.9631	3.9711	3.9936	4.008	3.9374	3.9211	3.9147	3.8953	4.0177	3.9535	4.0439	3.9976	3.9342	3.9499	3.9875	3.9832	2.578	2.5771	2.5728	2.5542	2.5007	2.5634	2.5919	2.6528	2.6708	2.5541	2.5346	2.5499
ARR3	6.5318	6.4318	6.864	7.2593	6.6794	6.5513	6.4678	6.4826	6.5562	6.6218	6.6638	6.6288	6.6085	6.633	6.586	6.7675	6.7032	7.2625	6.4604	6.6737	6.8461	6.707	6.439	6.5131	6.7593	6.6261	6.9228	6.9377	6.6031	6.6934	6.8246	7.2381	6.8793	6.5256	6.6817	6.8264	6.8475	5.3604	5.3564	5.4716	5.473	5.3044	5.564	5.4385	5.6786	5.6468	5.4435	5.23	5.4553
ARRB1	6.3824	6.4704	6.5565	6.8563	6.7777	6.7678	6.5987	6.6967	6.5723	6.7017	6.4497	6.6802	6.7707	6.535	6.6557	6.8934	6.5828	6.8302	6.7151	6.663	6.627	6.5862	6.796	6.7466	6.7106	6.7793	6.6502	6.8708	6.6901	6.7396	6.8641	6.7422	7.0293	6.6221	6.5736	6.6706	6.8109	5.0252	4.9204	4.9175	5.085	4.9972	5.0237	5.0607	5.1053	5.0804	5.1087	5.648	5.2774
ARRB2	7.0297	7.0656	7.3718	7.3184	7.2881	6.938	6.8126	6.8512	6.7856	6.9467	6.8468	6.8599	6.7571	6.6992	6.7323	7.2863	7.3483	7.5567	7.1095	7.173	7.0501	7.5974	7.179	6.7848	6.932	7.3344	7.1502	7.145	6.8861	6.8694	6.8475	7.4425	7.4143	6.6532	6.8426	6.9234	6.9238	5.2349	5.198	4.8358	5.1056	5.3026	5.2394	5.3245	5.5063	5.3602	5.4005	5.7609	5.6024
ARSA	6.2852	6.2554	6.559	7.1133	6.7569	7.097	7.0768	6.8691	6.6865	7.2548	6.9321	6.5569	6.5982	6.8952	6.7448	6.9838	6.6773	6.8883	6.6171	6.5098	6.7547	6.4009	6.7088	7.0595	6.8085	7.0621	7.2303	6.7829	6.9463	6.7322	6.9215	6.9134	6.8425	6.5232	6.9693	6.6783	6.5465	4.8007	4.8256	5.0979	5.0122	4.8637	4.8192	4.8229	5.0795	4.7792	4.9126	4.7962	4.6266
ARSB	4.5121	4.6231	4.525	4.5358	4.4415	4.5337	4.4965	4.2967	4.8168	4.5824	4.641	5.051	5.5454	4.4571	4.9098	4.8977	4.5046	4.6595	4.504	4.4303	4.4537	4.5432	4.2888	4.4952	4.4538	4.3846	4.4719	4.3576	4.7855	4.507	4.6725	4.6255	5.2979	4.3725	4.5609	4.8674	5.0045	3.4305	3.2245	3.3139	3.669	3.2491	3.3874	3.3366	3.3977	3.3225	3.4049	3.3902	3.2361
ARSD	7.8892	7.7231	7.8486	8.0943	7.9144	8.2894	8.4219	8.4083	8.0447	8.1737	8.3263	8.1782	8.4129	8.7066	7.9818	8.2448	7.8895	7.6058	7.815	8.189	7.9493	7.9726	8.1504	8.191	8.2338	8.0103	8.6142	8.2264	8.6421	8.638	8.4276	8.2192	8.1413	7.9515	8.3416	8.2925	7.6708	6.8253	7.0466	7.3	7.0941	7.0443	6.7979	7.1599	7.1182	6.9987	7.0868	6.3147	6.3194
ARSE	6.1972	5.7877	6.2485	6.476	6.5076	5.9379	5.6904	5.9715	6.2606	6.2476	6.4422	7.7474	8.415	6.2162	5.5849	6.4742	6.0957	6.183	6.4657	6.3862	6.1923	6.0401	6.2773	6.0527	6.0479	6.381	5.7984	5.3915	6.5878	7.4364	7.5761	7.3304	8.0369	5.9266	6.75	7.2465	6.8469	4.5615	4.7214	4.7664	5.4347	5.153	5.0957	4.7359	5.2069	5.2828	4.9889	4.9827	5.176
ARSF	6.7784	6.7235	7.2319	7.4667	7.2222	7.1338	7.0247	7.4311	7.0261	7.3194	7.0981	7.0762	6.9938	7.4044	7.2319	7.25	7.2804	7.9395	7.0948	6.8914	7.436	7.1063	6.9081	7.3738	7.0714	7.3876	8.2686	6.8997	7.3139	7.4178	7.4653	8.0013	7.7435	7.2319	7.2137	7.3765	7.1986	5.3322	5.0968	5.204	5.1895	5.3728	5.3927	5.1316	5.2994	5.2786	5.2933	5.0417	5.0951
ARSJ	6.303	6.9657	6.1149	6.0698	6.4435	5.8589	6.3281	6.0592	6.1034	5.9549	5.8549	5.7582	5.8009	5.6282	5.9043	5.9027	6.7959	5.9529	6.3893	6.0946	6.3398	6.8903	6.6949	6.6598	6.2199	6.3132	5.7637	6.2477	5.9699	5.6561	5.6963	5.4204	5.9396	5.8118	5.6731	5.8617	6.2564	5.8139	6.195	5.9351	4.9607	5.6693	5.4927	5.602	5.0216	6.0959	5.461	4.2597	3.7336
ART1	5.4998	5.5723	5.9771	6.1138	5.7136	5.7517	5.6715	5.7439	5.6778	5.8622	5.7665	5.7609	5.8555	5.736	5.7218	5.8761	5.8405	6.3499	5.7436	5.6888	5.8968	5.6484	5.6825	5.8189	5.7087	5.7772	5.8894	5.6498	5.7609	5.5697	5.9329	6.1691	6.0801	5.8218	5.7746	5.9523	5.872	4.2394	4.3187	4.1185	4.2541	4.264	4.2648	4.3261	4.132	4.105	4.2451	4.3055	4.2751
ART3	4.5648	4.7226	4.6423	4.6989	4.5128	4.6367	4.8305	4.7142	4.4818	4.5456	4.5996	4.574	4.2609	4.4412	4.4954	4.4535	4.4738	4.8038	4.524	4.6233	4.4595	4.4566	4.8448	6.2389	6.0176	4.6941	4.9854	6.7012	4.352	4.4177	4.4019	4.7553	4.4983	4.3972	4.4907	4.5882	4.4796	2.8241	2.8937	2.7046	2.5131	3.1352	2.6908	3.0303	2.6632	2.8126	3.0075	2.7818	2.6723
ART4	4.2282	4.3173	4.1343	4.326	4.182	4.5135	4.4145	3.9293	4.3315	4.0851	4.2077	4.2293	3.9871	3.9614	4.0484	3.9374	4.0826	4.1912	4.1243	4.3198	4.1294	4.1118	4.0272	4.1159	4.3329	4.0572	4.0625	3.989	3.9858	4.255	4.099	4.3565	4.0748	4.3095	4.1229	4.1621	4.1295	2.7332	2.924	2.6922	2.8765	2.8383	2.7057	2.7111	2.611	2.9431	2.7383	3.024	2.7446
ARTN	6.1297	6.2082	6.1477	6.2383	6.1713	6.3158	6.3344	6.4751	6.119	6.3981	6.1022	6.0661	6.3331	6.2356	6.0761	6.4458	6.279	6.2596	6.4014	6.2203	6.4463	6.316	6.3569	6.4429	6.5747	6.2807	6.4612	6.3466	6.1966	6.2491	6.5857	6.117	6.2735	6.6447	6.153	6.3986	6.2481	4.5766	4.6033	4.7459	4.4939	4.7144	4.7935	4.8006	5.0646	4.663	4.7165	4.7077	4.4172
ARVCF	7.3821	7.3574	7.756	8.1269	7.8065	7.4298	7.4328	7.8333	7.4946	7.5995	7.5438	7.446	7.5689	7.6468	7.5629	7.7137	7.7501	8.2146	7.6262	7.8479	7.8727	7.5676	7.4497	7.622	7.9142	7.7956	8.067	7.8098	7.6363	7.9283	7.8017	8.1452	7.8869	8.1095	7.6371	7.6747	7.4415	5.657	5.6502	5.7481	5.7353	5.7451	5.6658	5.658	5.8477	5.6476	5.6763	5.8343	5.5225
ASAH1	8.3322	8.3218	8.3096	8.0274	8.163	8.1488	8.42	8.5062	8.2139	8.4372	8.6114	8.8891	8.9556	8.3314	8.2697	8.6924	8.4158	8.1799	8.6589	8.4893	8.4849	8.5949	8.4559	8.1074	8.2819	8.4805	8.1158	8.3801	8.5456	8.1298	8.733	8.1024	8.9337	8.2136	8.4544	8.8654	8.3117	7.6071	7.2807	7.6235	7.6793	7.4107	7.5399	7.5822	7.252	7.5154	7.7015	7.5403	7.741
ASAP1	7.4101	7.5492	7.3202	6.9395	7.4099	7.0617	6.8943	6.5958	6.9171	6.7856	6.8827	7.037	7.1367	7.0395	7.1806	7.0207	7.5652	7.2068	7.1559	7.1512	7.0845	7.4883	7.2997	6.9279	6.648	7.2253	6.6547	7.2295	7.0469	6.8121	6.9221	6.6889	6.8412	6.9403	7.0551	7.0914	7.1397	6.4044	6.0781	6.0604	6.2515	6.3187	6.9935	6.0677	6.1922	6.5619	6.3848	7.3689	7.0867
ASAP1-IT1	6.5134	6.2853	6.1392	5.7551	6.1747	6.1171	6.0343	5.776	6.2433	5.9416	6.4942	6.1596	5.56	6.0108	6.251	5.5393	6.1262	6.0372	6.0558	6.002	5.92	6.1239	5.9633	5.6855	5.694	5.6609	5.6854	6.0097	6.0847	5.5879	5.6507	5.9542	5.8102	6.026	6.2587	5.9788	6.1117	5.3896	5.5888	5.422	5.0995	5.3923	5.6632	5.2869	5.9416	5.9583	5.7065	6.5912	6.9798
ASAP2	7.78	7.8774	8.0471	7.2697	7.8199	7.8141	7.4709	7.235	7.815	8.0749	8.0441	8.2193	8.1201	7.8847	8.1544	7.8807	8.0991	7.219	7.9365	7.9526	7.5719	7.9136	8.1568	7.9452	6.9163	7.9205	7.015	7.6277	8.1201	7.6684	7.812	6.5943	7.5097	7.5249	8.3525	7.9075	7.5707	7.0067	6.2865	6.2984	6.8198	6.7561	6.9981	6.4469	6.1136	6.6694	6.3893	7.1226	6.3947
ASAP3	7.4729	7.5118	7.5184	7.6759	7.6602	7.616	7.6962	7.7471	7.6352	7.7539	7.8178	7.5831	7.7657	7.7278	7.8744	7.9433	7.5752	7.7607	7.5571	7.834	7.4355	7.5389	7.5509	7.6295	7.2738	7.8225	7.5763	7.3977	7.8248	8.0049	7.6951	7.6522	7.7214	7.401	7.6745	7.6176	7.7117	6.3296	6.2036	6.1372	6.5711	6.461	6.528	6.3437	6.3524	6.0467	6.1281	7.1852	7.1243
ASB1	5.5251	5.5431	5.6674	5.7534	6.0619	5.2757	5.3601	5.6278	5.2208	5.457	5.2247	5.6502	5.618	5.5655	5.764	5.8788	5.8358	5.7955	5.5374	6.0297	5.7048	5.7074	5.7744	5.5031	5.5764	5.8401	5.8026	5.7227	5.6799	5.6095	5.7341	5.7197	5.6854	5.4633	5.7048	5.4944	5.5294	4.4481	4.1947	4.3749	4.4144	4.4724	4.4678	4.2396	4.4725	4.5164	4.2869	4.3671	4.3809
ASB13	8.5539	8.4442	8.0659	8.0541	8.5986	7.796	7.8012	8.0058	8.113	7.9863	7.9249	7.7799	7.8747	7.8106	7.8619	8.0872	7.9831	7.7653	8.2673	8.2616	7.993	8.0378	7.9556	7.9556	7.6948	8.0499	7.803	7.9488	7.77	7.9159	8.1123	7.6436	7.8028	7.5922	7.7502	8.1169	8.1737	7.3135	6.9505	7.1473	6.5737	7.1744	7.0866	7.1332	7.5588	7.0944	7.611	6.9995	6.5333
ASB4	4.504	4.4875	4.4355	4.6086	4.4853	4.4486	4.4357	4.5616	4.5417	4.4689	4.4823	4.4771	4.418	4.4604	4.4513	4.5351	4.4109	4.7761	4.4793	4.4707	4.4687	4.446	4.4499	4.589	4.5093	4.4342	4.623	4.454	4.4281	4.4887	4.5123	4.6865	4.5012	4.5484	4.4216	4.565	4.4939	2.8591	2.9104	2.9433	2.8731	2.8928	2.8906	2.8944	3.0762	2.9926	2.9335	2.8974	2.8425
ASB6	6.8844	6.9938	7.0657	7.2477	7.2103	6.9754	6.8199	6.8677	7.1432	7.2317	7.2303	7.0457	7.1372	7.2944	7.0926	7.2154	7.0549	7.2563	6.9712	7.0785	7.077	6.9953	6.9332	6.9624	7.0741	7.0243	7.1631	7.0259	7.1728	7.4858	7.6322	7.1955	7.0664	7.1833	7.3201	7.1039	6.9842	5.525	5.0766	5.5778	5.7112	5.4649	5.3489	5.4497	5.6602	5.4839	5.4655	5.2649	5.293
ASB7	6.4283	6.3406	6.0829	5.9555	6.1242	6.4835	6.5297	5.9783	6.1813	6.2206	6.3571	6.252	6.2215	6.1691	6.1955	6.2644	6.2341	5.6906	6.2399	6.116	6.0811	6.1942	6.261	6.4928	6.2378	6.2711	6.1233	6.1525	6.0892	6.2103	6.3273	5.9786	6.0656	5.8646	6.2552	6.2938	6.1699	5.0812	4.6328	5.2579	5.0485	4.9732	4.9634	5.1428	4.6892	5.0077	5.1003	4.9044	4.9688
ASB8	7.219	7.1598	7.3697	7.0984	7.1489	7.3168	7.3335	7.5327	7.3813	6.978	7.2511	7.3484	6.9471	7.082	7.2527	6.8413	6.9084	6.8346	7.1632	7.5546	7.1015	7.2284	6.9656	7.068	7.0472	6.716	6.6391	7.3748	6.8403	6.8075	7.0171	6.7039	6.5789	6.5906	6.9784	6.9893	6.9159	5.8337	5.413	5.8716	5.715	6.0642	5.9451	5.8776	5.885	5.8727	5.9922	6.2809	6.1002
ASB9	5.3473	5.2895	5.2043	5.4472	5.2115	5.2003	5.166	5.1515	5.3174	5.251	5.3544	5.2539	5.0943	5.0091	5.1484	5.3176	5.363	5.117	5.2676	5.689	5.1835	5.4545	5.2622	5.2115	5.3837	5.1489	5.1494	5.1292	5.089	5.2528	5.1238	5.2907	5.2115	5.1601	5.1921	5.2662	5.2756	3.1452	3.2032	3.3312	3.3756	3.264	3.05	3.217	3.4787	3.4328	3.1694	3.2708	3.1767
ASCC1	8.2692	8.0355	8.1035	7.9145	8.1528	8.0634	8.2373	8.0951	7.7843	7.905	7.6325	7.8811	7.7927	7.8854	7.7249	7.7864	8.1419	7.8126	8.038	7.9699	8.094	7.9904	8.2485	7.9218	8.074	8.062	7.6338	8.21	7.9563	7.6288	7.7161	7.4638	8.2981	7.0456	7.7641	7.5965	7.7696	6.7455	5.9382	6.3761	5.7137	6.1796	6.3121	6.1635	6.1977	6.2613	6.5811	6.1113	5.9595
ASCC2	6.7904	6.9457	6.9133	7.1636	7.3581	7.2289	7.1864	6.9713	7.501	7.3028	7.293	7.2659	7.8431	7.6268	7.4621	7.5558	7.413	6.2867	7.1351	7.3522	6.7862	6.9168	7.5143	7.2242	7.1951	7.2118	7.0309	7.2442	7.7352	7.8463	7.4644	7.0407	7.7364	7.7887	7.6084	7.3028	7.4057	6.0625	5.9066	6.0625	6.604	5.8107	5.9337	5.9742	6.1715	6.1696	6.1249	6.3897	5.8727
ASCC3	6.7149	6.9448	6.8086	6.3839	6.5038	6.467	6.6954	6.7727	7.043	6.8525	6.8981	6.9043	7.007	6.7465	6.7229	6.9405	6.8605	6.5518	6.9528	6.6486	6.6824	6.6267	6.79	6.8903	6.3788	6.8057	5.9446	6.4936	6.8721	6.8374	6.7743	6.3598	6.8541	6.4908	6.815	6.9182	7.2424	6.1538	5.9582	5.722	5.9	5.7279	5.9288	5.9824	5.6391	5.8295	5.6286	5.2505	5.4068
ASCL1	6.0053	6.44	5.7222	5.9661	6.2483	5.5645	5.56	5.4558	5.4595	5.5095	5.5319	5.4055	5.4678	5.5722	5.4613	5.4683	5.9817	5.8219	5.8361	6.1328	6.0054	5.9681	5.4792	5.5107	5.5155	5.7401	5.5668	5.5388	5.4509	5.5386	5.7166	5.7871	5.5105	5.7622	5.4782	5.4893	5.4723	3.8378	4.0499	3.6193	3.5063	3.9935	3.8587	4.2462	4.0261	4.335	3.8338	3.4352	3.288
ASCL2	4.6899	4.6497	4.8553	4.8839	4.9041	4.8514	4.8512	5.1682	4.9247	4.9666	4.6774	4.7901	4.805	4.8401	4.9228	4.7584	4.9008	5.2664	4.7594	4.8886	4.8737	4.6904	4.8646	4.6982	5.0932	4.8504	5.4461	5.1071	4.8997	5.0357	5.2848	5.0143	4.8971	5.2618	4.8835	5.1537	4.8391	3.1306	3.2399	3.4344	3.3506	3.4098	3.1193	3.2023	3.3194	3.5342	3.4475	3.0286	3.093
ASCL3	6.1017	6.2474	6.2926	6.3369	6.1608	6.6829	6.4198	6.0303	6.3503	6.4769	6.6819	6.4267	6.1351	6.157	5.9429	6.3986	6.2418	6.9971	6.1707	5.9138	6.3761	6.2299	6.0091	6.3201	6.2735	6.1675	6.5423	5.8981	6.2869	6.1223	6.007	6.8166	6.4657	6.1124	6.3101	6.3647	6.5124	3.9512	3.6252	3.942	4.0071	3.9789	4.147	3.9605	4.3098	3.9042	4.0917	3.6232	3.8846
ASF1A	7.9567	7.6956	7.8274	7.11	7.2815	7.2522	7.4046	7.1044	6.8423	7.0703	7.0981	7.1496	7.2696	6.8669	6.9508	7.014	7.6486	6.7209	7.7418	7.6168	8.0729	7.8757	7.7747	7.484	7.4796	7.6119	6.8396	7.6605	7.3517	6.7957	6.8365	5.7412	7.0488	6.7347	7.0575	7.1354	7.0616	7.2515	6.3446	6.8451	6.4091	6.8584	6.8063	6.9749	6.3008	6.8849	6.8671	6.6096	6.8989
ASF1B	7.5808	8.2515	8.1097	8.1248	8.6567	7.039	7.2726	6.867	7.0801	7.1132	7.2017	7.1578	7.0238	6.7556	6.5427	7.1102	8.4035	7.724	7.9625	7.9587	7.7159	7.8358	8.4848	7.5522	8.4568	8.3449	7.9843	8.0904	6.8384	6.9132	7.283	7.3834	7.4501	7.0003	7.0789	7.0095	7.0556	6.9699	5.8758	5.9038	5.2723	5.8668	5.8816	6.3285	6.7495	6.8843	6.4707	4.6934	4.6972
ASGR1	5.918	5.5749	5.6803	6.3004	5.883	5.4769	5.4222	6.0764	5.705	5.6533	5.3424	5.5184	5.6396	5.7259	5.7828	5.6001	5.9837	6.1693	5.7942	5.7828	5.8487	5.7865	5.5325	5.7236	6.1099	5.6718	6.2769	5.8633	5.6727	6.1622	6.1681	6.1616	5.9512	6.4418	5.7857	5.8388	5.6286	3.8534	4.04	3.7778	3.6909	3.9933	3.9339	3.9605	4.1524	4.3471	3.9099	3.8366	3.9425
ASGR2	5.565	5.8086	5.7012	6.0872	5.6119	5.8959	5.7056	5.8748	5.9312	5.9138	6.0347	5.6993	5.8086	5.7768	5.8309	5.736	5.6563	6.1014	5.6929	5.6481	5.9352	5.8086	5.4134	5.7223	5.9577	5.7071	6.1954	5.4961	5.6651	5.9841	6.2548	6.1897	5.7883	5.9791	5.737	6.0892	6.1321	4.3224	4.3283	4.2246	4.3454	4.235	4.1751	4.293	4.671	4.1532	4.1748	4.4991	4.4829
ASH1L	7.5664	7.374	7.2063	7.2687	7.5256	7.4152	7.3482	7.3579	7.1677	7.1999	7.1298	7.2598	7.58	7.3081	7.4972	7.2764	7.4719	6.9831	7.1813	7.0826	7.0743	7.271	7.5439	7.5183	7.2178	7.3517	7.2189	7.2989	7.5716	7.2547	7.3356	6.6539	7.3533	7.3425	7.3677	7.5733	7.4166	6.6201	6.7169	6.6082	6.6789	6.7686	6.7653	6.6082	6.4709	6.6882	6.5805	6.9623	7.1288
ASH2L	9.3285	9.1445	9.1545	8.7604	9.4318	8.8675	8.9636	8.9263	8.9654	8.8247	8.7234	8.991	8.866	8.9756	9.1729	8.9373	9.1201	9.0619	9.1275	9.2601	9.1962	9.1059	9.1964	9.015	9.2102	9.0149	8.4156	9.1544	8.9076	9.0565	9.0644	8.89	8.8179	8.4279	8.9025	8.9435	8.9615	8.2485	7.7929	8.0151	7.9383	8.0401	8.1196	8.0056	8.3437	8.1892	8.2858	8.0658	8.3432
ASIP	5.1954	5.294	5.3364	5.3487	5.2835	5.3541	5.0196	5.3637	5.5702	5.6338	5.6592	5.3974	5.2786	5.245	5.3174	5.5019	5.0757	5.369	5.1868	5.1127	5.5372	5.2766	4.8776	5.5545	4.9791	5.1961	5.591	5.3336	5.1738	5.3734	5.6249	5.6727	5.6791	5.4238	5.3873	5.481	5.3974	3.0656	3.0173	3.4046	3.44	2.965	3.3259	3.0562	3.5392	3.226	3.0752	2.9947	2.9117
ASL	7.9479	7.5821	8.2243	8.8136	8.418	8.0769	8.3405	7.842	8.4826	9.0882	8.571	8.5006	8.7442	8.7773	8.2122	8.3963	7.9105	6.7526	8.4823	7.7661	8.1466	7.5097	8.0506	7.4637	7.7355	7.7254	7.7533	7.9542	8.532	8.4341	8.642	7.8796	8.3103	7.4679	8.501	8.4169	8.0256	7.7379	6.8365	8.1092	6.8906	6.4065	6.3609	7.7688	7.8525	7.3801	7.5355	6.294	5.6721
ASMT	5.3166	5.21	5.2099	5.1956	5.387	5.3198	5.11	5.4786	5.2579	5.3474	5.192	5.2269	5.2205	5.1899	5.2953	5.1304	5.1851	5.6234	5.3356	5.2983	5.4691	5.4406	5.2238	5.4694	5.348	5.3159	5.4987	5.2652	5.2183	5.2979	5.424	5.4623	5.5035	5.3305	5.2304	5.3766	5.3584	3.2339	3.2411	3.2149	3.3746	3.3289	3.3358	3.2647	3.2156	3.3068	3.3289	3.3016	3.1064
ASMTL	8.1267	8.2497	8.0558	7.9911	8.1733	7.4089	7.9912	7.6385	8.0735	8.0156	8.0465	8.0133	7.9281	8.1148	8.1517	8.4031	8.0334	7.3603	7.8568	8.0235	7.9869	7.7456	8.3182	7.8642	7.9235	8.1092	7.2057	8.4503	7.9616	8.0616	8.1693	7.4435	7.4485	7.7225	8.1102	7.8111	8.0887	6.8275	6.9076	7.265	7.196	7.1833	7.1421	7.1167	7.2321	7.2633	7.3142	7.0138	7.256
ASMTL-AS1	6.1299	6.2173	6.5498	6.812	6.47	6.3849	6.3376	6.6219	6.2971	6.3681	6.4587	6.2573	6.4308	6.4967	6.3673	6.6241	6.4013	6.8584	6.3998	6.3719	6.5015	6.3577	6.3936	6.4627	6.4145	6.5195	6.8448	6.3397	6.4428	6.6166	6.8663	6.8916	6.7214	6.524	6.3632	6.44	6.4376	4.423	4.4984	4.469	4.4054	4.5627	4.5166	4.481	4.6718	4.4333	4.5881	4.5631	4.379
ASNA1	8.5574	8.5916	8.4945	8.6552	8.5418	8.2785	8.449	8.2657	8.5471	8.4933	8.3805	8.4514	8.5534	8.3025	8.3309	8.8964	8.8517	8.1041	8.6206	8.5538	8.6638	8.5901	8.7839	8.3819	8.7505	8.5703	8.3284	8.7384	8.7152	8.6584	8.8537	8.1961	8.7614	7.9659	8.572	8.4616	8.6128	7.768	7.1026	7.6389	7.6138	7.3386	7.3356	7.5497	7.9176	7.6059	7.8543	7.1422	7.1076
ASNS	6.0477	6.1288	5.9441	5.8833	5.9417	5.7688	5.8384	5.6597	6.0075	5.6876	5.567	5.8639	5.7669	5.7469	5.9771	5.8847	6.0317	5.6184	5.9432	6.1034	5.8408	5.8757	6.1952	5.9097	5.9037	5.9639	5.6565	6.0467	5.5153	5.7617	5.6888	5.5741	5.8647	5.9456	5.8071	5.6098	5.7463	4.7396	4.9147	4.6493	4.7725	5.0366	4.6613	4.6872	4.5205	4.7292	4.6618	4.6019	4.8686
ASNSD1	8.1168	8.1	8.1584	7.9961	8.1801	7.64	7.979	7.6991	7.9435	7.8517	7.9713	8.2781	8.4233	8.0922	8.24	8.0325	8.5298	8.108	8.0702	8.4486	7.994	8.1795	8.3352	8.1	7.8192	8.0236	7.5105	8.0911	8.4616	8.0743	8.3219	7.7334	8.0462	7.5477	8.3312	8.2671	8.3354	7.8481	7.5074	7.7407	7.7196	7.7677	7.9307	7.7101	7.6577	7.746	7.8552	8.1249	8.3152
ASPA	5.5196	6.3045	5.8438	5.7905	5.8289	5.949	5.8095	5.4865	5.5265	5.3041	5.6572	5.7235	5.5165	5.2998	5.8367	5.3319	5.5734	5.6766	5.5445	5.7459	5.7562	5.9626	5.8861	6.0959	5.2691	5.5887	5.7504	6.5948	5.6318	5.6047	5.563	5.6522	5.832	5.486	5.5387	5.5238	5.674	3.7549	3.4212	3.4656	3.8698	3.5072	3.5145	3.7257	3.6412	3.4502	3.2427	3.4555	3.4295
ASPH	6.5264	6.6074	6.3418	6.2214	6.3857	6.0801	6.1467	6.0873	6.3355	6.3253	6.3427	6.4329	6.5937	6.0419	6.1997	6.3794	6.5139	6.2742	6.5713	6.2846	6.4251	6.3894	6.2674	6.2326	6.0723	6.3443	5.9258	6.1428	6.2355	6.1863	6.3339	6.206	6.6137	6.0846	6.2021	6.5265	6.2959	5.1566	5.088	4.9811	4.9581	4.8931	5.0502	5.0428	4.7505	5.1424	4.9263	5.3927	5.3799
ASPHD1	6.6258	6.354	6.5272	6.8086	6.5619	6.1653	6.0263	6.2027	6.3019	6.5243	6.2114	6.3229	6.3789	6.1408	6.2923	6.6758	6.6315	6.7604	6.273	6.4769	6.396	6.4209	6.36	6.2398	6.2047	6.6556	6.4257	6.4449	6.3446	6.2431	6.5616	6.5798	6.8563	6.1647	6.302	6.5543	6.6595	4.7858	5.0544	4.9287	4.804	4.8873	5.01	4.7296	4.9685	5.007	5.0406	4.6046	4.871
ASPM	5.0677	5.2744	5.7666	5.1365	5.9514	4.269	4.7595	4.485	4.4214	4.3891	4.3391	4.6673	4.474	4.2186	4.2207	4.456	5.7022	4.4196	5.5414	4.913	5.132	4.9051	5.7956	5.3136	6.3084	5.635	4.9381	5.5623	4.215	4.3393	4.4465	4.418	4.9539	4.4299	4.3279	4.2971	4.6141	6.0277	4.7801	4.5948	3.3374	4.4344	3.936	4.4549	5.3517	4.875	4.9002	3.4806	2.9984
ASPN	6.1179	6.6244	5.4376	5.0566	5.3056	5.0004	4.9866	5.2778	4.7621	5.0351	4.6944	5.2891	5.3716	4.4766	5.0357	4.8583	5.4802	6.9908	5.1558	6.6192	5.027	5.7267	5.4832	4.9964	5.1349	5.1719	5.68	5.4479	4.8102	5.2016	5.0398	5.23	5.2065	5.01	5.1237	4.8753	5.08	3.9649	4.2653	4.22	4.9708	4.624	6.4891	3.926	4.0229	4.9328	3.9669	6.369	6.4215
ASPSCR1	7.0348	7.1307	7.2638	7.3091	7.428	7.2751	7.5343	7.3485	7.0545	7.1096	7.2345	7.0134	7.291	7.3984	7.096	7.3618	7.2841	6.6884	7.0988	7.0448	7.0763	7.0155	7.1829	7.1563	7.0604	7.3281	7.4998	7.2254	7.22	7.1563	7.3387	6.7703	7.2124	6.7684	7.0328	6.9695	6.6433	5.7031	5.7267	5.8194	5.7902	5.8585	5.7837	5.7933	5.9147	5.9992	6.1217	5.2438	5.2252
ASRGL1	10.6823	9.7107	10.5526	10.6144	10.2955	11.3153	11.7798	11.6657	10.684	11.3044	11.0841	10.0319	9.8804	11.4164	9.784	10.2758	10.2689	9.9293	10.5046	10.5142	10.6628	10.6958	10.8291	11.1984	11.0793	10.5258	11.9377	10.9993	10.6804	10.3744	10.4515	9.9055	10.0369	10.5536	10.9526	10.3303	9.1164	9.4689	9.9278	10.098	9.535	9.8589	9.7932	9.8123	9.5844	9.0311	9.8707	6.8227	5.6215
ASS1	8.2874	9.0029	8.3018	8.5856	9.0378	6.5255	7.1195	7.3498	8.6827	8.8104	8.1415	8.8535	9.3495	8.3936	8.9315	9.4715	9.0674	8.2498	8.8313	8.8836	8.2846	8.5685	8.3623	6.6626	6.9378	8.5572	7.2041	7.7093	9.1685	9.0905	8.6276	8.588	9.1969	8.9808	9.5152	8.2793	9.5412	7.367	7.227	7.6021	8.0316	7.3179	7.7734	7.3341	7.5715	7.8064	7.1447	8.5432	8.7665
ASTE1	6.8138	6.8846	6.908	6.8079	7.032	6.6713	6.5682	6.7608	6.3994	6.817	6.5042	6.616	6.9096	6.6717	6.5558	6.5768	6.9812	6.8144	6.7315	6.7159	6.662	6.6229	6.9	6.94	6.6786	6.5621	6.5826	6.7744	6.5041	6.0884	6.7059	6.5008	6.6684	6.7559	6.6213	6.4251	6.5549	5.7375	5.5012	5.6353	5.0577	5.7337	5.5094	5.5835	5.7032	5.8397	5.7065	5.9486	5.4614
ASTN1	5.0101	5.4877	4.7005	4.4161	4.2635	4.0993	4.0516	4.2659	4.338	4.1386	4.0359	3.9781	4.0815	4.12	3.9761	4.1331	4.2709	4.5989	4.5032	4.7797	4.5304	4.647	4.3571	4.2291	4.3117	4.5846	4.4044	4.1425	3.9698	4.0392	4.1801	4.564	4.1953	4.405	4.1594	4.4323	4.1687	3.5214	3.4265	3.1645	3.3628	3.2928	3.5929	3.3907	3.2858	3.426	3.289	4.079	6.3123
ASTN2	5.5537	5.5134	5.2238	5.4652	5.6273	5.2295	5.0686	5.5007	5.3712	5.188	5.18	5.1113	4.81	5.2271	5.2425	4.7379	5.4807	5.238	5.4572	5.3622	5.261	5.1492	5.5125	5.227	5.4074	5.1713	5.2871	5.5712	5.1422	5.321	5.2528	5.2366	4.7651	5.052	5.2498	5.0915	5.2016	4.0301	4.0361	3.91	3.4108	3.9337	3.9887	4.119	4.0791	3.736	4.1513	3.4331	4.0754
ASXL1	7.3433	7.0793	7.2043	7.0875	7.3117	7.2659	7.1694	7.1038	7.1942	7.3543	7.4617	7.6271	7.3433	7.5468	7.5864	7.3025	7.4209	6.9239	7.1891	7.1579	7.1503	7.4024	7.3951	7.1267	7.0474	7.3471	7.1026	7.4197	7.5741	7.5248	7.3872	7.0679	7.1733	7.5332	7.6406	7.1856	7.299	6.3878	6.6597	6.1987	6.6133	6.4295	6.4806	6.1891	6.3692	6.5339	6.3914	6.3236	6.5112
ASXL2	6.6386	6.5417	6.6275	6.3259	6.2646	6.7124	6.702	6.7345	6.4824	6.6284	6.7148	6.7368	6.8015	6.6818	6.6737	6.5992	6.3918	6.2099	6.4962	6.4246	6.576	6.6208	6.6744	6.5383	6.6434	6.6971	6.2991	6.6502	6.597	6.5139	6.5435	6.1847	6.5377	6.2538	6.7138	6.7793	6.6657	5.1193	4.8839	5.2117	5.0425	5.0528	5.1096	5.047	4.9742	4.9283	5.0316	5.0655	5.17
ASXL3	5.4879	5.8782	5.6472	5.8329	5.4867	5.768	5.6935	5.4297	5.6929	5.73	5.8035	5.694	5.5936	5.4729	5.5269	5.7264	5.5355	6.0728	5.5827	5.4158	5.6571	5.6294	5.5494	5.6401	5.4934	5.5782	5.6267	5.4536	5.5102	5.4632	5.583	6.0152	5.7202	5.4468	5.539	5.6701	5.7913	3.8044	3.8338	3.7749	3.9667	3.8809	3.8936	3.7887	4.0964	3.9933	4.0569	4.3242	4.6476
ATAD2	5.1257	5.6001	5.8249	5.1183	6.1591	6.8362	5.887	5.0678	4.9636	5.2029	5.0456	4.9067	4.6472	5.4211	4.6598	4.6908	6.5199	4.9437	6.1181	5.1001	5.2592	5.2403	6.7328	5.9181	6.0621	6.5847	5.2924	6.0904	5.0329	4.61	4.4492	4.6304	5.167	4.7275	4.9721	4.501	4.9894	6.2425	5.4036	5.5442	3.8957	5.2501	4.6378	5.4048	5.2499	5.9945	5.3544	4.9277	4.9885
ATAD2B	5.8634	5.6891	5.5977	5.4081	5.201	5.6867	5.7903	5.6621	5.5689	5.5747	5.8253	5.7031	5.359	5.47	5.3393	5.5455	5.4439	5.2573	5.3793	5.3863	5.5236	5.5898	5.4882	5.8093	5.4754	5.4573	5.4718	5.59	5.404	5.3708	5.2339	5.2498	5.281	5.6557	5.4071	5.4526	5.4607	4.6203	4.7328	4.6135	4.4674	4.5772	4.4879	4.6509	4.1462	4.5189	4.7017	4.1221	4.3897
ATAD5	5.4454	5.3514	5.5762	5.6862	5.5839	5.097	5.1703	5.1199	4.9063	5.2271	5.2165	5.0892	4.9862	5.2019	5.1331	5.1552	5.4412	5.6028	5.2286	4.9502	5.294	5.2378	5.3265	5.2475	5.2842	5.3803	5.2616	5.4304	5.054	5.0785	5.1396	5.4572	5.3442	5.2717	4.9444	5.1974	5.307	4.9262	4.8722	4.5247	4.0458	4.4957	4.0662	4.5673	4.5075	4.5247	4.4119	4.0927	4.0865
ATAT1	7.7672	7.7266	7.6877	7.7667	7.7579	7.2768	7.4608	7.2014	7.2316	7.2868	7.2897	7.3343	7.1375	7.2763	7.4229	7.3154	7.6241	7.4276	7.3682	7.3751	7.3979	7.4613	7.3871	7.4798	7.1637	7.4616	7.5572	7.203	7.2725	7.269	7.3357	7.2183	7.003	7.1539	7.095	7.1967	7.2259	5.8705	5.6922	5.7278	5.3351	5.8584	5.6575	5.6731	5.6042	5.6369	5.4467	5.2438	4.98
ATF1	7.0747	6.7244	6.6137	5.8057	6.1685	6.3362	6.6892	6.2861	6.4795	6.618	6.4107	6.4676	6.7119	6.2454	6.3059	6.3998	6.6398	5.9141	6.8313	6.3967	6.5721	6.7808	6.7112	6.678	6.3841	6.938	5.8495	6.86	6.446	6.4647	6.2542	5.2578	6.6211	5.8058	6.3917	6.4327	6.8433	6.0831	5.7761	6.0098	5.8772	5.7184	5.7914	6.0659	5.1705	6.167	5.6918	5.9646	6.0042
ATF2	7.024	6.5424	6.7902	6.0936	6.0488	6.2775	6.3895	6.364	6.1565	6.1929	6.2205	6.2942	6.3039	6.0443	6.1496	6.1713	6.5355	5.9221	6.2951	6.1524	6.5717	6.3002	6.3679	6.2895	6.4468	6.3731	5.6414	6.4975	6.155	5.9531	6.0303	5.4094	5.9948	5.8346	6.089	6.1976	6.2676	6.0437	5.6889	5.8031	5.4081	5.6988	5.439	5.7487	5.2984	5.6913	5.5275	5.0843	5.2405
ATF3	8.5703	9.1994	6.3179	6.2716	6.3064	7.5472	8.332	6.3422	9.3021	7.2665	7.3724	8.1571	6.2563	6.5509	6.2259	6.6292	6.5705	8.2858	6.5664	6.2592	6.2862	7.2723	6.2261	7.5509	7.1772	6.1702	6.2876	6.083	6.3287	7.0996	6.7657	6.6246	10.5479	10.5128	6.6194	9.414	6.4811	6.7354	9.9324	6.8885	8.66	7.9387	7.2731	6.558	5.2723	7.1226	6.3922	6.6092	7.7354
ATF4	10.6762	10.1916	10.7345	10.7415	10.6789	10.2999	10.4255	10.4362	10.1906	10.5869	10.3304	10.5893	10.4184	10.3403	10.4397	10.3515	10.8458	10.1942	10.6372	10.7727	10.4253	10.4912	10.7139	10.5733	10.8012	10.66	10.7093	10.811	10.7723	10.9323	10.5841	10.5527	10.499	10.6263	10.667	10.2533	10.368	10.015	9.8008	9.5858	9.6527	9.9501	9.6325	9.6433	9.5561	9.6856	9.6865	10.1398	10.0003
ATF5	6.1944	6.1148	6.7412	6.7977	6.9013	6.1309	6.0699	6.6208	6.2081	6.4222	6.128	6.1803	6.3602	6.6618	6.5559	6.5619	6.8129	6.6676	6.4987	6.8305	6.5071	6.5376	6.5342	6.5251	6.8036	6.7527	7.0139	6.4394	6.4503	6.7294	6.8304	6.7272	6.478	6.966	6.4718	6.3819	6.2047	4.8221	4.7284	4.6745	4.6512	4.6605	4.7576	4.8642	5.0238	4.8617	4.8564	4.9092	4.8006
ATF6	7.7145	7.5764	7.4703	7.2685	7.5073	7.4253	7.6738	7.3368	7.538	7.5124	7.5227	7.5435	7.4431	7.2605	7.2407	7.1604	7.7677	7.3167	7.5165	7.4862	7.5479	7.5695	7.6929	7.4425	7.0726	7.4757	7.1718	7.5141	7.5258	7.2892	7.2189	7.115	7.1718	6.9568	7.5026	7.3011	7.297	6.5338	6.6	6.4809	6.4126	6.4014	6.5577	6.5121	6.4824	6.5613	6.6	6.763	6.91
ATF6B	5.7233	5.8244	5.7184	5.9451	5.7179	5.8024	5.6648	5.8309	5.6284	5.9897	5.9181	5.6852	5.6568	5.7459	5.6908	5.9002	5.5959	5.8482	5.6066	5.6437	5.7828	5.7055	5.5857	5.6814	5.8409	5.7616	5.9037	5.7238	5.6543	5.745	5.827	5.982	5.9568	5.9197	5.6852	5.7679	5.6838	4.5781	4.5404	4.5018	4.4641	4.6071	4.4477	4.5024	4.5917	4.6311	4.6219	4.3872	4.551
ATF7	6.4219	6.4587	6.3494	6.3637	6.299	6.4892	6.7178	6.5976	6.4737	6.3991	6.4562	6.637	6.447	6.5202	6.4357	6.3312	6.2507	6.311	6.1945	6.2112	6.2569	6.3532	6.277	6.531	6.6041	6.4121	6.3849	6.3337	6.3051	6.356	6.3537	6.4576	6.5808	6.1978	6.3743	6.3479	6.4598	4.7747	4.7991	4.789	4.9943	4.7696	4.8858	4.857	4.7042	4.7774	4.787	4.7016	4.5778
ATF7IP	7.8548	7.6724	7.7967	7.7166	7.7632	7.5665	7.4994	7.6811	7.3657	7.3196	7.4205	7.5522	7.7603	7.5286	7.5123	7.3538	7.7249	7.68	8.0459	7.7898	7.8162	7.7449	7.597	7.5716	7.4722	7.3766	7.3142	7.8344	7.5871	7.5936	7.4999	7.5148	7.451	7.8627	7.4686	7.5107	7.6124	7.1271	7.1927	6.995	6.5461	7.1087	7.0973	7.0933	6.9551	6.9431	6.8857	7.117	7.2385
ATF7IP2	7.3391	6.8973	7.3329	7.4148	6.9227	7.7973	7.8235	7.4151	6.9137	6.9883	6.6034	6.9271	6.8944	7.0625	6.7666	6.7128	6.8598	7.1565	7.3615	7.1297	7.1437	6.9583	7.0884	7.4885	7.2959	7.3095	7.4023	7.4128	6.8204	6.7563	6.806	7.1441	7.1226	6.7526	6.7976	6.8871	6.72	5.2069	4.8951	5.3721	4.4255	5.0257	4.7359	5.3009	5.3725	5.0458	5.1783	5.1488	5.3862
ATG10	5.6369	5.555	5.6587	5.8038	5.6195	5.495	5.5695	5.7347	5.4856	5.5815	5.5273	5.729	5.4587	5.4759	5.5065	5.4269	5.8985	5.7552	5.6909	5.7558	5.65	5.726	5.6067	5.7461	5.6774	5.5261	5.7261	5.5192	5.5376	5.5651	5.6168	5.5306	5.5883	5.3395	5.4287	5.5388	5.3883	4.3119	4.6227	4.0818	3.902	4.2167	4.0965	4.2493	4.4605	4.0792	4.1941	4.1134	4.4839
ATG12	7.5088	7.6006	7.3357	7.278	7.3565	7.1546	7.2426	7.3153	7.1869	7.2675	7.1245	6.9926	7.4918	7.2251	7.5196	7.1334	7.4555	6.9379	7.2631	7.2302	7.2256	7.2958	7.5316	7.427	7.4458	7.1137	6.8327	7.5777	7.3132	6.9344	6.9748	6.6481	7.0999	7.1566	7.2679	7.1391	7.4164	6.9503	6.8334	6.8193	6.442	6.9897	6.9235	6.719	6.4891	6.881	6.7903	6.8932	6.9017
ATG13	8.0657	7.937	8.1795	8.261	8.2758	8.2589	8.3217	8.1112	8.1504	8.349	8.4185	8.3938	8.4327	8.5052	8.4464	8.4699	8.1393	7.9564	8.2655	8.0307	8.1912	8.1079	8.0533	7.9972	8.0759	8.1085	7.9445	8.0823	8.3044	8.1991	8.2214	8.073	8.0923	7.9394	8.2828	8.2712	8.4763	6.9627	6.6633	6.8993	7.0816	6.704	6.8647	6.8477	6.8596	6.9044	6.885	6.799	6.7117
ATG14	8.4133	7.9136	7.8105	7.9642	7.8	7.9084	7.9942	8.0882	7.917	8.1196	8.0868	8.3658	8.183	8.143	8.0904	7.8305	8.0591	7.7667	8.0463	8.2304	7.987	7.9865	8.1193	8.1158	7.8035	8.1156	7.5732	8.3549	8.2941	7.932	7.7035	7.5196	7.728	7.8514	8.0662	7.8987	7.6903	6.472	6.1416	6.3412	6.2967	6.7321	6.5081	6.4865	6.0078	6.4043	6.4149	6.8081	6.8075
ATG16L1	6.9764	6.6813	6.634	6.6152	6.8942	8.3598	8.0965	7.7957	7.2274	7.2794	7.1911	6.866	7.0188	7.3913	7.0975	6.8719	6.9159	6.6989	6.6523	6.7824	6.7494	6.7858	7.0851	7.8859	7.4044	6.9785	7.3561	7.3598	7.1424	7.2082	6.98	7.1192	6.9517	7.2596	7.2568	6.9499	6.8689	4.6957	4.5546	4.8357	4.7289	4.7807	4.6657	4.4059	4.5171	4.7459	4.6129	4.5289	4.7144
ATG2A	8.1737	8.0438	7.8752	8.1286	8.4435	8.1255	8.1416	8.181	8.2742	8.2768	8.5123	8.5976	8.1971	8.4294	8.5735	8.1609	8.1011	7.696	8.0702	8.6215	8.2237	8.1475	8.1072	7.9512	8.1627	8.0447	7.837	8.2982	8.4822	8.6804	8.2994	8.1507	8.2141	8.2065	8.5336	7.8781	8.2455	6.6197	7.0967	6.8106	7.4776	7.0202	7.0963	6.9426	7.0793	6.8577	7.1218	6.7753	6.5767
ATG2B	6.3136	6.2702	6.2054	6.0819	6.1953	6.5961	6.4861	6.3021	6.2813	6.2874	6.4006	6.4162	6.3081	6.4203	6.3958	6.3988	6.3197	6.0919	6.0961	6.1654	6.2525	6.1177	6.2567	6.3882	5.9919	6.3312	6.0636	6.3329	6.3466	6.1858	6.1182	6.0081	6.2793	6.1483	6.2896	6.1966	6.2352	4.9979	5.0081	5.0026	5.2213	5.1038	5.0176	4.9282	4.6812	4.9558	5.0166	5.0199	4.9628
ATG3	6.5435	6.5222	6.4887	6.2485	6.619	6.4674	6.6616	6.4784	6.4804	6.4992	6.4386	6.4975	6.7762	6.4911	6.3385	6.436	6.6756	6.1309	6.602	6.6457	6.6051	6.7085	6.7179	6.5107	6.5212	6.5171	6.3577	6.6587	6.4445	6.4944	6.5688	6.1396	6.5048	6.3755	6.5656	6.5984	6.4779	5.5625	5.3008	5.3964	5.3026	5.1924	5.2607	5.4712	5.3	5.4089	5.4416	5.4325	5.3325
ATG4A	7.6231	7.5808	7.5273	7.5036	7.4882	7.8227	7.8993	7.808	7.9607	7.9255	7.8143	7.733	7.5728	7.6068	7.5789	7.6386	7.2625	7.6288	7.7511	7.4248	7.6534	7.5332	7.6553	8.0352	7.5358	7.4945	7.1936	7.4993	7.658	7.3695	7.354	7.7146	7.7055	7.3617	7.8063	7.7334	7.7922	5.538	5.3031	5.6098	5.687	5.486	5.3322	5.3779	5.1142	5.4942	5.5064	5.6667	5.2065
ATG4B	8.5261	8.4374	8.3943	8.7521	8.6346	8.6772	8.6052	8.8409	8.443	8.541	8.5528	8.5118	8.4621	8.6107	8.5756	8.6058	8.5092	8.2812	8.4351	8.505	8.3195	8.3363	8.6474	8.5137	8.4158	8.6138	8.7901	9.0046	8.5486	8.5101	8.5251	8.1139	8.4543	8.5263	8.3521	8.4916	8.1876	6.8784	6.8327	6.8698	6.854	7.0142	6.8082	6.8152	6.8208	6.8637	6.8676	6.3716	6.473
ATG5	7.563	7.4024	7.5578	6.948	7.2395	7.3657	7.6839	7.4606	7.7427	7.7319	7.7608	7.6743	7.7159	7.6505	7.5225	7.4926	7.5248	7.0178	7.5122	7.4076	7.5073	7.537	7.5635	7.3542	7.5933	7.3202	6.9251	7.7347	7.7539	7.5966	7.5964	6.9046	7.6786	7.2749	7.5786	7.6775	7.576	6.7016	6.331	6.8401	6.8281	6.3862	6.6922	6.5371	6.2526	6.6904	6.6821	6.3276	6.5964
ATG7	6.7797	6.7452	6.7609	6.8581	6.797	7.0587	6.9428	7.0681	6.7116	6.9282	6.9101	6.9001	6.8499	6.8957	6.6992	6.7123	6.6011	6.6757	6.6305	6.7817	6.6951	6.7724	6.9395	7.2495	7.0758	6.7596	6.6171	6.9513	6.7964	6.6439	6.7199	6.7965	6.981	6.5345	6.7605	6.7024	6.9109	5.3521	5.3232	5.4885	5.4661	5.1817	5.135	5.224	5.4011	5.3542	5.4986	4.9775	5.2646
ATG9A	7.9406	7.9172	8.0299	8.4188	8.5769	8.1808	8.2769	8.3276	8.344	8.5065	8.6383	8.5902	8.6212	8.6471	8.7579	8.5421	8.4044	7.7436	8.4044	8.1883	8.2076	8.2224	8.2179	8.2705	8.1875	8.416	8.0621	8.3788	8.788	8.6789	8.5064	8.3228	8.2639	8.4184	8.6761	8.4462	8.4067	6.8255	7.0678	6.7928	7.1792	7.0576	6.9526	7.0385	7.1829	7.1865	7.1923	6.8684	6.9819
ATHL1	7.8301	7.411	7.694	8.2184	7.8819	7.6263	8.0195	7.6829	7.979	7.7272	7.7765	7.5159	7.7262	7.6555	7.9497	7.9162	8.144	7.8896	8.1504	8.3044	7.9049	8.8194	7.8213	7.7099	7.6959	7.6839	7.9278	8.3064	7.7403	7.7489	8.4444	7.5945	7.2637	8.5091	7.7144	8.1255	7.5015	6.2545	7.6085	6.1709	6.5857	7.1376	6.8397	6.6874	6.6048	6.8436	6.2747	5.948	5.7711
ATIC	9.4863	9.4115	9.3289	9.5237	9.7503	9.0693	9.0604	9.1439	8.9481	8.7933	8.3832	8.5729	9.0305	8.9148	9.0399	9.294	9.9062	8.8864	9.306	9.4571	9.3256	9.4733	9.892	9.2167	9.7012	9.5999	8.8145	9.4031	9.1399	8.9182	9.0698	8.7767	9.2681	8.5577	9.106	9.08	9.1927	8.5568	8.2744	8.4128	7.921	8.1831	8.4632	8.4068	8.7643	8.6415	8.6592	7.8659	7.7931
ATM	6.2495	6.1823	6.3476	6.2921	6.0653	6.052	6.2195	6.4168	5.9184	5.9926	6.0815	6.2014	6.2865	6.1948	6.3582	6.0939	6.2635	6.3993	6.2445	6.4108	6.2729	6.3527	6.2314	6.2765	6.2378	6.1897	6.3469	6.3463	6.1274	6.1433	5.9545	6.32	6.1017	6.0556	6.0439	6.2081	6.2992	5.3009	5.4147	5.5049	5.2369	5.7523	5.5901	5.4107	5.3395	5.5382	5.4731	5.4883	5.5678
ATMIN	7.7183	7.5084	7.5959	7.4759	7.3394	7.3774	7.214	7.2752	7.2613	7.2508	7.0193	7.2878	7.3603	7.2479	7.4809	7.247	7.5132	7.291	7.3739	7.4951	7.4319	7.4034	7.3786	7.4711	7.4495	7.3121	6.956	7.3673	7.4217	7.0836	7.0936	6.9984	7.1522	7.0723	7.4584	7.3274	7.3465	6.3046	6.0158	6.0186	6.0568	6.2504	6.0255	5.9977	5.6058	5.9294	6.1885	6.0462	5.8206
ATN1	6.7154	6.9059	7.4246	7.5474	7.2194	7.0126	6.8778	6.9699	6.8955	6.9684	6.9893	6.9605	7.0837	7.454	7.3	7.5155	7.0033	7.1417	6.9605	7.0605	7.073	7.0695	6.9024	7.0272	7.0254	7.1985	7.1649	6.8791	7.1198	7.0319	7.1301	7.2818	6.9564	7.1716	7.0296	7.097	7.1092	5.3762	5.4796	5.4391	5.3238	5.5079	5.6397	5.5031	5.6697	5.2316	5.4088	5.6534	5.43
ATOH1	5.3209	5.4969	5.8392	6.2744	5.973	5.4671	5.5858	5.4879	5.6827	5.8134	5.8933	5.6829	5.7932	5.6565	5.99	6.0982	5.7618	6.409	5.4192	5.7747	5.684	5.7792	5.8428	5.5854	5.5153	5.689	6.2469	5.7469	6.1533	5.8134	5.9355	6.4316	6.24	5.988	6.0821	5.8603	6.0858	4.2952	4.172	4.5623	4.7051	4.4617	4.4053	4.3169	4.0587	4.5095	4.4421	4.1413	4.3472
ATOX1	8.589	8.7927	8.7123	8.9454	9.236	8.6468	8.9463	8.6451	8.6297	8.6338	8.5756	8.3589	8.595	8.9078	8.6018	8.8401	9.0255	8.6666	9.0369	9.008	8.9072	8.8682	9.0597	8.598	8.886	8.7313	8.1828	8.917	8.8263	8.6252	8.6532	8.4926	8.8002	8.5461	8.745	8.5717	8.7469	7.9739	7.6407	8.0239	7.6919	7.5838	7.7748	7.9372	8.2761	7.9307	8.3163	7.7408	7.514
ATP10A	6.565	6.8193	6.8001	6.9498	6.8659	7.0093	7.067	7.1571	6.7783	6.9369	6.9276	6.8806	7.0439	6.9634	6.7884	7.1212	6.8018	7.1615	6.845	6.9004	6.8686	6.8079	6.9036	7.0251	6.7685	6.9111	6.9998	6.6912	6.8188	6.7331	7.0178	7.0403	7.289	6.8322	7.0274	7.099	6.9792	5.2475	5.1622	5.2794	5.4488	5.4906	5.4926	5.208	5.3032	5.3817	5.3941	5.7345	5.145
ATP10B	5.4127	5.7515	5.5461	5.8037	5.3982	5.7387	5.6676	5.5107	5.7468	5.5925	5.6836	5.8532	5.5691	5.4799	5.401	5.5176	5.4891	5.8461	5.3469	5.099	5.4622	5.5352	5.3583	5.4292	5.1392	5.5719	5.6831	5.0991	5.3983	5.3054	5.2258	5.9203	5.554	5.335	5.4232	5.5482	5.6668	3.6681	4.1709	3.983	4.109	4.0363	4.269	3.8286	3.9964	3.7474	3.9677	3.975	3.8482
ATP10D	8.447	8.0944	7.3346	7.267	7.5574	7.4229	7.9561	7.6763	7.7171	7.3845	7.3275	7.6721	8.1231	7.4249	7.8693	7.6912	7.5093	7.3608	7.7963	7.8175	7.5545	7.7095	8.0433	8.1448	7.4934	7.7841	6.9183	8.0493	7.5546	7.3604	7.6885	6.8895	7.9841	6.3254	7.5798	7.7616	8.0734	6.3738	6.0648	6.0998	6.3863	6.8704	6.4024	5.9579	5.7045	6.3204	6.2819	6.9812	7.1046
ATP11A	6.0956	6.1141	6.2871	6.2144	5.9906	6.3888	6.3307	6.235	6.7185	6.7399	7.0161	6.8029	6.9616	7.0681	6.7119	6.8923	6.1455	6.1152	6.2643	5.8295	6.4325	6.2022	6.2476	6.172	6.0788	6.1884	6.1133	6.2814	6.7263	6.8052	7.1986	6.5056	6.8088	6.645	6.8055	7.2358	6.5656	4.5311	4.1554	4.4982	4.8546	4.1387	4.2236	4.4533	4.2488	4.3737	4.3473	4.1952	3.9315
ATP11B	5.8572	6.0329	5.8106	5.6607	5.7313	6.093	6.0403	6.0744	6.0611	6.0488	6.1244	6.0005	6.0884	6.0942	5.8221	5.9567	5.8858	5.8857	5.8971	5.9066	5.993	5.9375	6.025	6.1459	6.0474	6.069	5.7926	5.9363	5.9754	5.7363	5.9177	5.6566	6.0617	5.776	6.0009	5.9596	6.0989	4.2535	4.3171	4.3186	4.4059	4.1475	4.2962	4.1196	4.25	4.1533	4.1539	4.2906	4.2036
ATP12A	6.3135	6.4762	6.5149	6.6908	6.5594	6.938	6.3324	6.2949	6.7251	7.5186	6.7231	6.557	6.5382	9.0091	6.4044	6.7581	6.324	7.0874	6.4283	6.435	6.8404	6.3893	6.1338	6.5755	6.3605	6.738	6.8732	6.3939	6.5623	6.42	6.4622	6.9818	6.8578	6.4475	6.6193	6.5709	6.7365	4.1442	4.1736	3.7864	4.6416	3.8181	3.952	4.1268	4.0489	3.877	3.6386	3.7227	4.1609
ATP13A1	8.5013	8.3646	8.4746	8.6326	8.7847	8.4562	8.3484	8.379	8.3305	8.5854	8.392	8.3569	8.4496	8.5082	8.5103	8.6485	8.6666	8.2171	8.455	8.3417	8.4213	8.3243	8.4376	8.4728	8.3108	8.3267	8.2789	8.6264	8.5086	8.472	8.5906	8.0435	8.5246	8.1027	8.3541	8.4798	8.313	7.119	7.1002	7.2302	7.1093	7.2418	6.974	7.2763	7.1304	7.4613	7.3662	6.5781	6.4692
ATP13A2	6.6402	7.0401	7.7866	7.5963	7.8516	7.9436	7.8457	7.5942	7.6425	7.9889	8.4391	7.8403	7.9498	8.3559	8.103	7.9601	7.5242	6.7542	7.4875	7.5935	7.306	7.4088	7.6869	7.2202	7.3157	7.2695	8.1529	7.4646	8.1661	8.1311	7.8734	7.5456	7.5797	7.7072	8.0787	7.5242	7.5974	4.8443	4.8368	5.036	5.3755	4.6737	5.1754	5.1305	5.5546	5.0135	4.8614	4.6126	4.3031
ATP13A3	7.2571	7.1509	7.3936	6.8531	6.7819	6.6961	6.844	6.8415	7.3182	7.5386	7.4096	7.4074	7.7419	7.2988	7.6624	7.4054	6.8934	6.719	6.9044	6.8155	7.0889	7.0217	6.7278	7.114	6.9826	7.2886	6.377	7.054	7.3951	7.0495	7.3997	6.9416	7.1755	7.6293	7.6159	7.5533	7.7644	6.0735	6.2224	5.9031	6.9382	5.6866	6.0123	5.7889	5.613	5.8558	5.7408	6.1607	6.6033
ATP1A1	9.482	9.37	9.7965	9.7308	9.7737	10.9825	11.3057	11.253	10.4459	10.6357	11.0603	10.0985	10.4114	11.2429	10.3205	9.9002	9.5916	9.1146	9.8652	9.6844	9.7348	9.6497	10.9412	11.0506	10.9051	10.2012	11.5364	11.0547	10.8791	10.4403	10.3105	10.0244	9.6217	10.1191	10.9374	10.1769	9.7349	8.7924	8.6393	8.8317	9.1917	8.6272	8.5724	8.7617	8.7422	8.3767	8.8663	8.6865	8.8264
ATP1A2	5.7905	6.2769	6.9361	5.7384	7.3828	4.6026	4.3795	4.6618	4.3744	4.5707	4.5157	4.6146	4.4337	4.4871	4.8017	4.5622	5.355	4.9809	5.3651	5.8168	6.7059	6.906	6.3582	4.8017	4.634	4.8675	4.849	6.6207	4.5487	4.6364	4.5116	4.8301	4.7031	4.7436	4.6747	4.5535	4.4027	5.3095	4.9528	4.5545	3.9091	4.8559	4.8296	4.5608	5.0402	5.216	4.9868	5.0968	4.8763
ATP1B1	10.1884	9.6396	10.0767	10.3185	9.4963	10.1715	9.8237	9.9601	9.0697	8.8422	9.196	8.0354	9.1799	9.3654	6.9811	7.8744	9.9122	8.8129	10.4635	9.8591	9.8246	10.2171	10.4139	9.5308	9.9797	10.0614	9.8372	10.0456	8.6751	7.6756	7.9192	6.7318	8.5763	8.7961	8.1686	9.4049	6.6705	9.7271	10.1411	10.1405	6.9565	9.542	8.9768	9.7919	9.6143	9.2692	9.918	9.4631	9.7859
ATP1B2	7.113	6.9093	6.9424	7.0195	7.1821	6.9426	6.8504	6.7871	6.6305	6.6626	6.5839	6.7281	6.7414	7.1264	6.8931	6.5835	6.6365	7.7341	6.8657	7.4407	6.7563	7.11	6.9278	6.9718	6.9386	7.0029	7.5932	7.2032	6.6611	7.0864	6.8491	6.7183	6.9285	6.639	6.848	6.5811	6.7508	4.8234	5.0219	5.1009	5.01	5.4902	5.5836	4.8536	5.1347	4.9595	5.4344	5.551	5.0453
ATP1B3	6.9834	6.8681	7.4294	7.2957	7.4328	6.6724	6.5338	6.8718	6.9118	6.9894	6.9381	6.9612	6.924	6.9599	6.8265	7.0528	7.1982	7.5287	7.1652	7.2066	7.545	7.2778	7.0756	6.6888	7.2245	7.0222	6.9555	6.9676	7.0133	7.1335	7.2678	7.352	7.2318	6.9716	7.1133	7.1339	6.9288	5.9907	5.69	5.7005	5.6696	5.3234	5.6864	5.8552	5.8434	6.0628	5.8369	5.4185	6.201
ATP1B4	3.8609	4.0393	3.9427	3.9663	4.1596	3.8667	3.8704	3.8214	4.0403	3.9177	4.0195	3.9032	3.9311	3.8745	3.9307	3.8926	3.82	4.2016	4.0237	4.128	3.8729	3.9385	3.7078	3.8047	4.0106	3.8267	4.1185	3.9416	3.8944	4.0607	3.886	4.3071	3.9288	3.9926	3.9683	3.9311	4.0894	2.5786	2.6582	2.6508	2.756	2.6437	2.6421	2.7206	2.9504	2.7214	2.6738	2.5984	2.5802
ATP2A1	5.0254	5.1067	5.392	5.4988	5.4091	5.0224	5.0082	5.4799	5.3313	5.2424	5.1059	5.1267	5.261	5.2258	5.2004	5.3751	5.2205	5.975	5.2371	5.3831	5.2843	5.1679	5.0998	5.3058	5.4631	5.4367	5.8308	5.3049	5.3082	5.6282	5.6135	5.8692	5.4993	5.6284	5.2835	5.3184	5.3315	3.2918	3.1657	3.2623	3.3318	3.1264	3.1876	3.2437	3.5944	3.3492	3.1322	3.1498	3.1862
ATP2A2	8.2474	8.1476	8.5551	8.3764	8.5195	8.4999	8.5126	8.7506	8.8833	9.0922	8.8622	8.6342	8.733	9.2831	8.9062	9.0972	8.5374	8.523	8.2784	8.4856	8.6597	8.427	8.4836	8.2345	8.567	8.5687	8.9743	8.5555	9.1555	9.2075	9.1325	8.9561	8.8368	8.7207	9.0427	8.9758	8.6463	6.7531	6.6126	6.684	7.0865	6.5189	6.7493	6.6794	6.7273	6.8163	6.7387	6.7508	6.7236
ATP2A3	5.6431	5.8575	6.0333	6.2128	5.9627	5.7069	5.8388	5.9499	5.6889	5.8561	5.8681	5.7748	5.8832	5.9319	5.9033	6.0051	5.9044	6.3449	5.8662	5.9233	5.9648	5.9062	5.8297	5.9353	5.7886	6.1501	6.1731	5.8763	5.9528	6.0889	6.2345	6.4606	6.1229	5.9674	5.9005	5.9485	5.9425	3.9877	3.9492	3.9111	4.1447	3.98	4.0873	4.049	4.2614	4.1467	4.1016	4.2987	4.1268
ATP2B1	7.7998	8.4209	8.1631	7.0689	7.9367	7.2415	7.2843	7.0699	7.1738	7.1422	7.2702	7.0984	7.3712	7.2724	6.99	7.0068	8.2065	7.6579	7.5169	8.3114	7.8586	8.3664	8.1184	7.3252	6.9415	7.7052	7.0575	7.9604	7.1173	6.8619	7.1458	6.3459	7.0031	6.9184	7.2047	7.4031	7.1175	6.9551	7.2089	6.9315	6.2876	6.828	8.2731	6.8671	6.5509	7.3655	6.6118	6.3274	6.518
ATP2B2	5.2228	5.3366	5.3007	5.3629	5.3691	5.8425	5.68	5.7579	5.5449	5.5152	5.4642	5.2362	5.1386	5.8734	5.3585	5.2588	5.3063	5.5436	5.3203	5.3471	5.3835	5.2879	5.3653	5.3257	5.5541	5.3998	5.7618	5.407	5.4331	5.4173	5.518	5.6304	5.3899	5.9043	5.455	5.2661	5.1279	3.3546	3.4002	3.3203	3.5154	3.2951	3.2737	3.3467	3.4664	3.3401	3.3418	3.2628	3.2009
ATP2B3	4.3678	4.5247	4.6033	4.7051	4.6153	4.5486	4.4806	4.5935	4.5189	4.7051	4.4863	4.5602	4.6248	4.5777	4.6118	4.6576	4.558	4.9931	4.4805	4.4887	4.5049	4.5284	4.4784	4.6367	4.5312	4.5466	4.7501	4.5522	4.5809	4.6856	4.7146	5.1064	4.7284	4.7779	4.5735	4.6297	4.6236	2.9656	3.0257	3.156	3.1102	3.0324	3.0592	3.14	3.3214	3.126	3.0589	2.982	3.055
ATP2B4	9.064	8.8448	9.226	9.1367	8.8654	8.6827	8.4433	9.203	9.304	9.3381	9.2281	8.8738	9.3818	9.4854	9.4067	9.2966	9.3059	8.8803	8.845	8.7499	9.1985	8.7072	8.8478	8.4795	8.8743	9.3762	8.7414	9.0821	9.6067	9.1582	9.0842	8.7947	9.0196	9.4929	9.1846	9.2737	9.4722	7.37	7.3233	7.1825	7.4617	7.1144	7.4027	7.1005	7.0507	7.1647	7.1709	6.8261	6.6269
ATP2C1	7.6165	7.2211	7.131	6.6595	7.1842	7.4274	7.5171	7.1467	7.6376	7.7339	7.8761	7.8805	8.072	7.8438	7.6887	7.5388	7.3676	6.4438	7.4103	7.1513	7.886	7.3166	7.2287	7.4056	6.56	6.8655	6.7146	7.0502	8.0761	7.2662	7.5356	6.8863	7.5643	7.3331	7.8444	7.7718	7.5816	6.2333	5.8931	5.9655	6.3392	6.0383	6.0037	6.0574	5.5993	5.7105	5.7815	5.7851	5.6029
ATP2C2	5.8427	5.7016	5.9711	6.157	5.84	5.9375	6.4096	6.2126	6.2663	6.0487	6.3717	6.883	7.5653	5.8447	6.9537	6.8219	5.9749	6.0098	6.0391	5.937	6.0877	6.208	5.9747	6.0285	6.0553	5.953	6.3572	5.8517	6.3284	7.2143	7.009	7.0304	7.1329	6.4882	6.4655	6.7041	6.4838	3.9262	4.1792	4.0828	4.8291	3.9435	3.9184	4.366	3.99	4.0659	4.297	3.8738	3.7811
ATP4A	5.1987	5.3322	5.6337	5.7518	5.3684	5.4651	4.9358	5.5218	5.1427	5.4994	5.2965	5.131	5.3624	5.1001	5.3154	5.5027	5.1006	5.562	5.2626	5.3412	5.3268	5.1386	5.2518	5.414	5.1667	5.5412	5.6599	5.228	5.3696	5.5148	5.7138	6.0768	5.7514	5.463	5.3148	5.3146	5.1518	3.3865	3.1311	3.4013	3.2534	3.2984	3.341	3.488	3.5988	3.2572	3.3563	3.31	3.3706
ATP4B	5.3707	5.3884	5.8673	5.8921	5.7104	5.497	5.3633	5.5679	5.4135	5.752	5.582	5.5655	5.6559	5.6156	5.5526	5.7894	5.6542	5.9645	5.5148	5.4509	5.7876	5.5714	5.6501	5.648	5.5774	5.8135	5.7918	5.4257	5.6125	5.5224	5.7959	5.8698	5.8376	5.6593	5.5028	5.7461	5.6503	3.9954	3.9555	4.2002	4.0665	4.086	3.9782	4.2534	4.3854	3.922	4.0711	4.0349	4.2024
ATP5A1	8.3718	8.3851	8.6139	8.7383	8.6262	8.2775	8.2349	8.6238	8.1868	8.4555	8.4083	8.426	8.4609	8.2434	8.323	8.765	8.5807	8.7235	8.5477	8.6106	8.569	8.5199	8.4633	8.3227	8.451	8.5867	8.5694	8.5499	8.4052	8.4299	8.5663	8.6428	8.7963	8.0783	8.4283	8.4931	8.5824	7.6761	7.5021	7.6109	7.4206	7.4329	7.505	7.5162	7.5163	7.6937	7.6509	7.0866	7.16
ATP5B	10.8204	10.6673	11.0278	11.2402	10.9804	10.672	10.9588	11.1368	10.9285	11.1149	10.9936	10.9511	11.1947	10.9221	10.8651	11.1718	11.2188	10.6226	11.3036	11.0082	11.2645	11.0372	11.1808	10.8362	11.1347	11.2777	10.9275	11.1144	11.1794	11.1326	11.2342	11.1562	11.4066	10.6196	11.1358	11.0696	11.0961	10.2755	9.8202	10.208	9.9681	9.7889	9.7735	10.1258	10.151	10.1763	10.2067	9.3115	9.2772
ATP5C1	10.1586	9.852	9.9972	10.038	9.7416	10.0191	10.0553	9.9455	9.8994	10.1755	9.8659	9.9326	9.9303	9.7239	9.7981	9.9736	10.0076	9.4085	9.9826	9.9462	10.0573	9.9075	9.9889	10.1454	10.1331	9.7688	9.8463	10.0048	9.7845	9.8845	9.9363	9.4261	9.8687	9.8344	9.9648	9.8426	9.7304	9.4269	9.1832	9.3979	9.076	9.2089	8.9163	9.3271	9.2054	9.2328	9.3057	8.9243	8.8641
ATP5D	8.5631	8.5775	8.5575	8.8153	9.065	8.4744	8.7817	8.7695	8.5371	8.3969	8.5355	8.5394	8.6756	8.6807	8.7124	8.948	8.7319	7.7282	8.5167	8.7571	8.416	8.5343	8.8829	8.9725	9.0426	8.8156	8.7805	8.8141	8.6022	8.8234	8.7953	8.3535	8.8901	8.5077	8.5766	8.5284	8.5714	7.2814	7.3736	7.6667	7.3351	7.4917	7.2826	7.5802	7.9919	7.6623	7.6646	6.6469	6.987
ATP5E	7.3913	7.4329	7.5289	7.649	7.6945	7.7045	7.5948	7.6155	7.4794	7.5129	7.5207	7.4655	7.7123	7.5951	7.5299	7.6931	7.6184	7.3093	7.5639	7.5103	7.5902	7.498	7.5971	7.698	7.5113	7.6136	7.5997	7.5801	7.5515	7.5173	7.59	7.6274	7.703	7.4568	7.5963	7.5988	7.7319	6.9844	6.8125	7.0596	6.974	6.8805	6.7942	6.978	6.8622	7.036	7.036	6.926	6.7475
ATP5F1	7.7464	7.591	7.8815	7.7276	7.8492	7.7101	7.7916	7.9396	7.5254	7.6157	7.6205	7.6578	7.7714	7.4984	7.6916	7.6499	7.8136	7.4955	8.0557	7.7845	7.9583	7.7761	8.0506	7.8167	7.9404	7.9446	7.5498	7.9137	7.7597	7.6085	7.9202	7.1973	7.7845	7.2866	7.6751	7.639	7.7672	7.3104	6.6886	7.2849	6.7693	6.9194	6.8836	7.1583	7.1661	7.1913	7.2762	6.9035	6.6519
ATP5G1	8.6523	8.7445	8.8653	9.1306	9.3081	8.7048	9.0067	8.7325	8.7104	8.571	8.3415	8.2852	8.6481	8.46	8.487	8.6515	9.1689	8.2691	9.022	8.8806	8.8209	8.6238	9.1419	8.9329	9.1901	8.8466	8.994	8.9889	8.6655	8.724	8.6472	8.5472	8.9105	8.6188	8.608	8.3719	8.5841	8.0337	7.8249	8.2195	7.5167	7.6692	7.6408	8.18	8.7388	8.2175	8.3485	7.3725	7.0794
ATP5G2	8.4708	8.31	8.4434	8.3578	8.315	8.1353	8.3321	8.3695	8.0265	8.0962	8.0244	8.1894	8.2723	7.96	8.1962	8.2443	8.5357	8.4528	8.5007	8.4687	8.4539	8.3465	8.4566	8.4332	8.5244	8.4219	8.3925	8.4654	8.1776	8.2575	8.3724	8.0423	8.3561	7.7557	8.2448	8.1632	8.4331	6.9647	6.8778	6.8847	6.8203	7.1274	6.9337	7.0695	7.1187	7.0285	7.1365	6.5799	6.6245
ATP5G3	9.7201	9.6068	10.1336	10.0286	9.8825	9.1705	9.31	9.4417	9.1219	9.349	9.1509	9.1586	9.4685	9.3575	9.2999	9.4726	10.0834	9.4827	9.9038	9.4949	9.8514	9.5144	9.6652	9.3481	9.5226	9.7796	9.2543	9.4862	9.3467	9.3246	9.5229	9.1033	9.7057	9.1151	9.3884	9.3061	9.4603	9.1084	8.2803	8.8736	7.9762	8.1455	8.2518	9.1048	8.9319	8.9968	8.8722	7.7684	7.6405
ATP5H	9.1254	9.1186	8.8893	8.9696	8.9493	9.2205	9.2202	9.2634	9.2476	9.423	9.1927	9.1783	9.1757	9.1157	8.9173	9.0793	9.2882	9.0859	9.1722	9.1408	9.1959	9.0736	9.2578	9.23	9.2334	9.1711	9.1913	9.333	9.2353	9.2397	9.2518	9.0913	9.1971	9.0112	9.2686	9.0462	9.1059	7.8585	7.6257	7.8641	7.7829	7.6291	7.6313	7.7451	7.9081	7.8731	7.8766	7.6196	7.3684
ATP5I	9.6805	9.8182	9.8137	9.9081	10.144	9.9082	10.1154	10.1517	9.8309	9.8832	9.8919	9.891	10.2975	9.992	9.9073	9.9503	10.1618	9.5093	10.2282	10.2321	10.1286	9.9433	10.1694	10.1599	10.2945	9.7034	9.9166	10.158	9.9634	10.0331	10.0853	9.6604	10.0885	10.0023	10.0357	9.8755	10.0228	9.3869	9.3908	9.5676	9.3013	9.2799	9.1429	9.4307	9.5889	9.5726	9.501	9.5898	9.2681
ATP5J	10.1623	10.0794	10.2131	10.0491	10.3147	10.0551	10.234	10.3775	9.8008	10.0244	9.8942	9.8535	10.2592	10.0927	9.9509	10.146	10.4028	9.6966	10.4385	10.364	10.4514	10.3381	10.4417	10.2819	10.4086	10.4335	10.0889	10.3762	10.0234	9.9607	10.1993	9.3912	10.2725	9.692	10.0142	9.9739	10.0462	10.1219	9.8663	10.2713	9.8119	9.8718	9.8974	10.2423	10.204	10.0601	10.2284	9.9056	9.7238
ATP5L	10.433	10.3463	10.3474	10.3615	10.4075	10.0383	10.2214	10.2829	9.936	10.1679	10.0867	10.1429	10.3038	9.9833	9.9831	10.1675	10.476	10.0745	10.5083	10.5616	10.4275	10.3765	10.5281	10.4378	10.3774	10.2053	10.0592	10.4437	10.0268	10.1378	10.1987	9.584	10.393	9.8335	10.086	9.9746	10.0076	9.8445	9.6052	9.8265	9.389	9.6252	9.6618	9.8715	9.9544	9.8872	9.8393	9.7613	9.6653
ATP5O	8.2754	8.2217	8.4776	8.4837	8.5168	8.0237	8.1135	8.2263	8.0481	8.2377	8.1583	8.2749	8.4093	8.1692	8.2906	8.3402	8.4595	8.3481	8.4446	8.4289	8.4735	8.4046	8.3971	8.3195	8.3204	8.2267	8.2171	8.3192	8.3582	8.342	8.3925	8.2299	8.3323	8.09	8.2512	8.1683	8.3394	7.4556	7.3253	7.3638	7.1118	7.1798	7.3282	7.3642	7.4912	7.3644	7.4155	7.2417	7.0951
ATP5S	5.7753	5.3896	5.3283	5.3076	5.248	5.4053	5.4964	5.5934	5.3385	5.3677	5.3998	5.4316	5.4577	5.3938	5.3851	5.2551	5.3387	5.3641	5.5308	5.4588	5.508	5.5772	5.5366	5.5453	5.6331	5.472	5.3074	5.5638	5.2935	5.3604	5.2379	5.2099	5.4879	5.2738	5.3159	5.3707	5.4523	5.0076	4.6853	4.8132	4.5577	4.8515	4.6266	4.9251	4.9121	4.8881	4.896	4.6272	4.6055
ATP5SL	6.9104	6.7933	7.1179	7.1123	7.2184	6.6684	6.734	7.0188	7.0283	7.0058	7.0158	6.9542	7.3117	7.1217	7.1555	7.071	7.217	6.8783	7.2999	7.5227	7.0455	7.0824	7.1082	6.8823	7.1412	6.9626	7.0638	7.0937	7.1405	7.3152	7.2652	7.1934	7.1486	7.2036	7.0928	7.1078	7.0936	6.1976	6.3091	6.1587	6.0062	5.8477	5.9879	6.2122	6.1739	6.0372	6.0866	5.8069	5.4861
ATP6AP1	9.7021	9.6083	9.6157	9.5101	9.7728	9.8381	9.8492	9.7632	9.7521	9.9011	9.8596	9.7779	9.9301	10.3389	9.7656	10.0732	9.5401	9.1204	9.6744	9.7447	9.5848	9.7377	9.4816	9.4407	9.5427	9.6136	9.6791	9.8531	9.9032	9.8446	9.8367	9.616	9.7593	9.1194	9.8558	9.7376	9.4204	7.898	7.8858	8.0195	8.1345	7.9567	8.0755	7.9986	8.1844	8.0222	8.0994	7.6879	8.0461
ATP6AP2	8.4403	8.4218	8.3159	8.2163	8.1596	8.3162	8.4082	8.4887	8.2683	8.6424	8.4773	8.3396	8.7122	8.5426	8.3381	8.5146	8.3768	8.1587	8.4693	8.3466	8.5279	8.548	8.3973	8.325	8.4723	8.4447	8.2205	8.4894	8.4009	8.2375	8.6608	7.9457	8.6213	7.975	8.3555	8.4904	8.3337	7.3906	7.2276	7.4812	7.354	7.2444	7.416	7.4726	7.0982	7.2387	7.4213	7.2262	7.3557
ATP6V0A1	7.6885	7.7851	7.8435	8.1096	7.7959	8.1113	8.2268	8.263	8.2343	8.594	8.5623	8.2792	8.4904	8.495	8.4144	8.3967	7.8173	7.9209	7.7294	7.9346	7.8746	7.818	7.8466	7.9308	7.7996	8.0031	8.2548	7.8581	8.2759	8.2689	8.203	8.0187	8.2089	7.9671	8.3538	8.3126	8.1959	6.47	6.5155	6.581	6.7259	6.6251	6.4899	6.48	6.6097	6.6889	6.3564	6.5053	6.5555
ATP6V0A2	6.0258	6.2335	6.1431	6.1803	6.0305	6.1141	6.3961	6.3509	6.0669	5.8839	6.08	6.2059	6.1371	5.9768	5.9568	6.0376	6.0727	6.017	6.0542	5.9772	6.1352	6.0936	6.389	6.4949	6.4645	6.1316	6.3647	6.2491	6.1748	5.8266	5.8273	5.9674	5.8543	5.6818	5.9867	6.1777	5.9769	4.5026	4.233	4.6049	4.2251	4.4513	4.2572	4.2673	4.2866	4.3523	4.4346	4.2359	4.0296
ATP6V0A4	4.8807	4.9199	4.9899	4.9823	5.0858	4.8821	4.8798	4.6324	4.6839	4.8139	5.0699	4.6655	4.6582	4.7608	4.706	4.8165	5.1168	5.0465	5.1398	4.7954	5.3812	4.7631	4.8735	4.8535	4.8296	4.8421	4.9818	4.7495	4.6911	5.1132	4.7077	5.1714	4.6898	4.4732	4.8535	5.2495	4.8524	3.1645	3.0689	3.3562	3.0157	3.2584	2.965	4.0718	4.0666	3.3171	3.2481	2.884	2.9234
ATP6V0B	9.7162	9.7079	9.7768	9.914	10.0231	10.3599	10.5476	10.3591	9.9241	10.3196	10.2128	9.934	10.0987	10.3653	9.9485	9.9483	9.878	9.4796	10.1454	9.7716	9.849	9.9868	9.9984	10.0246	10.1719	9.836	10.2161	10.1832	9.8833	9.9408	10.1813	9.4595	10.0595	9.6743	10.1957	10.0452	9.8453	8.2328	8.129	8.6199	8.6434	8.282	8.0874	8.5252	8.7174	8.6036	8.726	7.9352	8.1385
ATP6V0C	9.8167	9.9178	9.9681	9.9603	10.0849	10.3714	10.2378	9.9087	10.2548	10.4281	10.5598	10.4213	10.4854	10.7177	10.3419	10.6555	9.9355	9.5962	9.9925	9.7768	9.766	9.9786	9.9715	9.9479	9.8255	10.0552	10.1733	9.933	10.2177	10.2864	10.5351	9.9254	10.3554	9.6489	10.3663	10.3407	10.1349	8.8418	8.9159	9.0119	9.279	8.7604	8.9773	9.0578	9.2717	8.9961	9.1097	8.5333	8.6025
ATP6V0D1	9.9275	9.8891	9.8758	10.1935	10.153	10.0705	10.5412	10.6608	9.6962	9.8426	9.8754	9.6268	10.1466	9.7799	9.732	10.1124	10.1356	9.1437	10.242	10.076	10.0681	10.0926	10.1435	10.0526	10.2869	10.3745	10.0734	10.1247	9.8321	9.8659	10.1061	9.2288	10.1784	9.0959	9.7307	10.1604	9.6664	9.0219	8.3979	9.2248	8.5207	8.6176	8.977	9.0616	9.1398	9.4048	9.3226	8.2864	8.1845
ATP6V0E1	7.6448	7.4762	7.8162	7.609	7.9092	7.8768	7.7837	8.0566	8.0533	8.2431	8.291	8.046	8.2051	8.1388	7.9087	8.1198	7.6222	7.8809	8.0259	8.4017	7.9172	8.1003	7.5597	7.5079	8.0897	7.4777	7.7229	7.9334	7.9486	8.1001	8.3252	8.2139	8.2558	7.9164	7.9757	8.1362	7.6862	6.4699	6.3039	6.6413	6.9287	6.0437	6.3436	6.605	6.7237	6.7091	6.5034	6.597	6.5601
ATP6V0E2	7.9808	8.5276	8.4111	8.0134	8.5611	9.4278	9.9313	9.7671	7.0277	7.3955	7.2345	6.7815	6.8984	8.1696	7.3891	6.9926	8.2514	7.7277	7.9695	8.4878	8.1771	8.0983	9.2784	9.8409	9.382	8.8116	9.7913	8.8258	6.9669	6.9704	7.2299	6.7921	6.751	6.9939	7.2189	6.5982	6.2754	6.1039	6.1492	6.2784	5.0589	6.3567	6.3812	6.445	6.7152	6.2709	6.3077	5.6283	5.4273
ATP6V1A	8.9055	8.6361	8.8077	8.4723	8.2956	8.8469	8.9344	9.1476	9.9176	9.8865	10.0675	10.6313	11.4087	9.9745	10.1729	10.4058	8.785	8.346	8.763	8.4995	8.9471	8.9678	8.4314	8.4902	8.9309	8.4275	8.3115	8.7202	10.0419	10.3329	10.7749	9.8312	11.0144	8.6495	9.9151	10.8073	10.2791	6.7371	6.3423	6.9252	8.2275	6.5283	6.4829	6.6323	6.5187	6.3884	6.4246	6.2607	6.3491
ATP6V1B1	5.226	5.2824	5.4644	5.7853	5.4977	5.4173	5.2563	5.6489	5.3589	5.5859	5.4308	5.3239	5.4846	5.471	5.4588	5.5301	5.5334	6.0541	5.5206	5.4954	5.6012	5.6733	5.372	5.5009	5.5037	5.5086	5.9044	5.5484	5.4059	5.5028	5.9691	5.8749	5.6889	5.6575	5.4498	5.4944	5.4488	3.437	3.3936	3.539	3.6903	3.5486	3.7075	3.7003	3.6791	3.7462	3.5208	3.6343	3.8624
ATP6V1B2	8.9605	8.9764	8.8704	8.5481	8.9333	8.4671	8.8984	8.7887	9.1816	9.0017	9.274	9.6796	9.5941	9.0982	9.2899	9.5626	9.0712	8.5301	9.0552	9.1292	9.0024	9.324	8.5924	8.3901	8.6503	8.6278	8.1221	8.7125	9.176	9.3242	9.2008	8.7643	9.3969	8.4957	9.3067	9.2705	9.2582	7.5538	7.0741	7.326	7.9576	6.9924	7.5814	7.281	7.4021	7.4159	7.5687	7.7696	7.9018
ATP6V1C1	6.8637	6.6407	6.5165	6.2614	6.2766	6.5907	6.7128	6.5552	6.4663	6.697	6.7489	6.7527	6.7054	6.537	6.6234	6.643	6.5474	6.2918	6.7604	6.5924	6.727	6.8353	6.6337	6.6249	6.7279	6.8451	6.3323	6.7952	6.746	6.4138	6.3959	6.1636	6.6107	6.1867	6.6688	6.6983	6.5712	5.8601	5.657	5.7968	5.9514	5.6457	5.6686	5.6134	5.3064	5.6352	5.6777	5.8512	5.8891
ATP6V1D	7.0618	7.0528	7.0432	7.0243	7.0298	7.1283	7.1986	7.3729	7.1075	7.2758	7.1825	7.2375	7.286	7.2183	7.2181	7.3286	7.0599	6.9764	7.0671	6.9062	7.037	6.9525	7.1015	7.0919	7.0761	6.7743	7.0308	7.0433	7.1793	7.1786	7.4003	7.0428	7.2586	6.999	7.1675	7.1733	7.202	5.9387	5.7939	5.9635	6.0354	5.6996	5.7582	5.8725	5.8563	5.8479	5.9408	5.9029	5.9859
ATP6V1E1	9.1478	9.2034	9.1197	9.2074	9.284	9.475	9.6511	9.4917	9.4418	9.6008	9.6248	9.5248	9.6322	9.5935	9.3589	9.3894	9.365	9.0354	9.3454	9.352	9.1774	9.2538	9.5783	9.2737	9.3842	9.2822	9.2889	9.5129	9.4979	9.5654	9.4985	9.0072	9.5698	9.3392	9.5885	9.4106	9.1531	8.1504	7.6349	8.1419	8.2157	7.9264	8.033	7.861	8.1482	8.1516	8.1762	8.2206	8.3923
ATP6V1G1	8.6941	8.6357	8.4983	8.3571	8.3985	10.0073	10.2722	9.49	8.768	9.2443	8.7327	8.7549	9.1657	9.0769	8.4923	8.8611	8.6886	8.3103	8.7746	8.4502	8.5601	8.6028	9.3459	9.3912	8.9153	8.6359	9.6183	8.9461	9.1605	8.6022	8.7543	8.7248	8.9116	8.5464	8.9662	9.0575	8.9765	7.4481	7.4748	7.5854	7.6308	7.293	7.627	7.4011	7.2319	7.3967	7.4892	7.2999	7.6486
ATP6V1G2	6.5106	6.5267	6.3467	6.5057	5.9475	6.4638	6.5276	6.3995	6.4105	6.4771	6.3986	6.2375	5.9568	6.4507	6.1882	6.1066	6.0946	6.7714	6.2614	6.1758	6.3123	6.2174	6.3566	5.9081	6.4161	6.2541	6.3061	6.1265	6.1629	5.9521	5.8884	6.1931	5.7567	5.8801	6.2255	6.3726	6.2614	3.8815	4.0028	4.0034	3.9991	4.6433	3.9764	3.697	3.7733	4.1195	4.7078	3.7208	3.6745
ATP6V1H	7.2874	7.3119	6.8661	6.854	6.8757	8.0375	7.9998	7.2424	7.5523	7.5349	7.5776	7.3053	7.1873	7.5026	6.9369	6.9579	7.073	6.4837	7.0203	6.6962	6.7851	6.9498	7.256	7.3712	6.9509	6.9925	7.3467	7.1722	7.0998	7.0171	6.9232	6.8935	6.9371	7.214	7.185	7.1459	6.9339	5.3486	5.3115	5.4536	5.2334	5.3479	5.2417	5.4528	5.429	5.1863	5.2979	5.2829	5.3751
ATP7A	6.9216	6.9492	6.4896	6.1784	6.5847	7.2821	6.8805	6.6045	6.6249	6.3231	6.4789	6.6149	6.4421	6.3593	6.3274	5.9968	6.4691	6.0206	6.7594	6.617	6.3973	6.5731	6.8741	7.1689	6.2569	6.5235	6.7348	7.3383	6.6003	6.5258	6.1846	6.0329	5.9084	6.6011	6.2023	6.4427	6.0061	5.3894	5.5939	5.3723	4.7567	5.4574	5.9866	5.5404	5.3373	5.4262	5.4921	5.7193	6.197
ATP7B	7.0456	7.563	7.305	7.3675	7.3498	8.6886	9.0652	9.0953	8.0794	7.6532	7.9385	8.2417	8.4059	7.6489	8.0487	7.8084	7.2768	7.2191	7.5176	7.5351	7.2943	7.3052	8.6994	9.1003	8.7196	8.339	9.0547	8.9742	8.189	7.5331	8.1009	7.8771	7.771	7.719	7.9109	7.9711	8.42	4.6112	4.7669	4.6127	5.012	4.7261	4.3213	4.4204	3.8443	4.7725	5.0116	3.9051	4.2613
ATP8A1	5.1276	5.2311	5.1303	5.0331	4.7191	4.7553	5.009	4.7662	4.5923	4.8135	4.9758	5.3201	5.2569	4.7367	4.9438	5.0728	4.8082	4.9731	4.988	4.9241	4.7876	4.8893	4.9025	4.9371	4.677	4.8115	4.9473	4.8674	4.869	5.0428	4.9052	4.8778	5.3417	4.9224	5.0904	4.9704	4.9319	3.6316	3.8124	3.7478	3.7303	3.8279	3.7031	3.949	3.3092	3.6405	3.8067	3.9533	3.9112
ATP8A2	6.5354	6.3872	6.2735	6.0105	6.1402	5.8652	5.7859	5.9932	6.4139	6.3217	6.2524	6.6529	6.9888	5.785	6.7226	6.6154	6.2364	6.9105	6.0357	6.608	6.1318	6.4201	6.4029	6.496	6.5028	6.3805	6.2657	6.0571	6.529	6.3946	6.2001	6.5606	6.3135	6.0089	7.068	6.7425	6.6503	4.4762	4.5757	4.4	5.2139	5.0719	5.0301	4.1396	4.2354	4.7744	5.0725	4.0584	4.1668
ATP8B1	8.0747	7.9225	8.4175	8.194	7.8852	8.1938	8.5049	8.1718	7.9657	8.126	8.5234	8.5084	8.7331	8.4413	8.4282	7.913	8.2459	7.7112	8.9586	8.2754	8.4609	8.603	8.2455	8.3446	7.6576	7.5708	8.5572	8.0309	8.5382	8.4937	8.3377	7.9544	8.088	8.056	8.4874	8.7605	8.3463	6.8638	7.4801	7.2735	7.1254	7.0498	6.7498	7.3246	6.5351	6.6089	6.7228	7.2073	6.5804
ATP8B2	7.6692	8.025	7.7841	7.9229	7.8987	7.5592	7.3097	7.4955	7.9381	7.7284	7.3398	7.5831	7.7668	7.6994	7.8754	7.9716	8.0846	7.2638	7.7096	7.7462	7.7225	7.48	7.5132	7.3445	7.1377	7.5563	7.0666	7.6293	7.6639	7.6843	7.8005	7.2676	7.5442	7.6693	7.8236	7.8529	7.7487	6.1566	6.1084	6.0688	6.5238	5.9483	6.4063	6.1132	6.136	6.418	6.1053	6.9366	6.5958
ATP8B3	5.7761	5.1855	5.9665	6.281	6.0576	4.9221	4.9122	4.8891	4.8898	5.0987	5.0055	4.8308	5.0011	5.0315	4.9039	5.057	5.9085	5.3598	6.2182	5.4946	6.3006	5.4616	5.7853	5.183	5.6695	5.6591	5.1854	5.6782	4.9737	5.088	5.0639	5.2448	5.0907	5.146	5.0607	5.1149	4.9882	4.9591	4.2973	5.0204	3.3173	3.9828	3.679	4.733	4.8757	4.6003	4.961	3.2973	3.1519
ATP8B4	4.321	4.4609	4.0556	3.9268	3.9048	4.3363	4.2067	3.9368	4.388	4.1009	4.2899	5.0518	4.9643	4.0991	4.656	4.5341	4.3173	4.3294	4.1298	4.4529	4.0346	4.1195	4.1312	4.4341	4.0267	4.1713	4.0497	4.0962	4.5785	4.5075	4.0985	4.1424	5.4262	4.255	4.2205	4.5357	4.885	3.0102	2.8511	2.8783	3.3763	2.7091	3.0966	2.635	2.9727	3.0596	3.1868	4.1065	3.917
ATP9A	8.0762	7.7446	8.1767	7.7994	8.0423	7.4171	7.3177	7.2699	7.7291	7.567	8.0728	8.3817	8.0758	7.9343	7.9767	7.6531	7.8687	7.5725	7.9852	8.0032	8.0776	8.041	7.7591	7.1802	6.98	7.414	7.3861	7.8638	8.3008	8.3345	8.0984	8.0624	7.6785	8.3506	8.25	8.3319	7.577	6.2758	6.7904	5.9878	6.1277	6.1668	6.4726	6.2433	6.474	6.2904	6.0938	6.7229	6.8507
ATP9B	6.1392	6.0831	6.0044	6.0092	5.9514	6.0661	6.0083	6.0733	6.0253	6.1097	6.1913	5.9851	5.9821	5.9458	5.9858	6.0194	6.0629	6.1658	6.0269	5.9778	6.0793	6.0599	6.0001	6.0818	5.9064	6.1259	5.9718	5.9652	6.0009	5.9015	5.936	6.0533	6.1373	5.9172	6.0085	6.0345	6.0871	4.4214	4.3326	4.3458	4.3476	4.4045	4.522	4.4276	4.3125	4.4585	4.3545	4.2873	4.232
ATPAF2	6.2453	6.2796	6.2848	6.4814	6.5254	6.2808	6.3472	6.3517	6.1111	6.4128	6.2429	6.3325	6.3807	6.3766	6.4298	6.32	6.5669	6.3643	6.3601	6.2033	6.4134	6.3753	6.3443	6.334	6.4596	6.3641	6.2494	6.3992	6.4113	6.5456	6.4259	6.4955	6.5032	6.2867	6.3963	6.3626	6.0078	4.8068	4.7104	4.9491	4.5409	4.5977	4.6699	5.0061	4.7056	4.9928	4.8032	4.5295	4.541
ATPIF1	8.7735	8.6104	9.0019	8.8148	9.0916	8.8056	8.9755	8.848	8.4421	8.913	8.7291	8.8636	9.0697	9.0248	8.6041	8.9349	8.9238	8.2008	8.9177	8.7426	9.0038	8.8271	8.9029	8.9577	8.8969	8.7586	8.6846	8.8401	8.733	8.4062	8.7398	8.401	8.8504	8.6418	8.88	8.6335	8.5382	7.8828	8.0294	8.0969	7.5973	7.99	7.732	7.9896	7.9093	7.8415	7.8888	7.1115	7.3881
ATR	6.8928	6.6261	6.6441	6.2888	6.5068	6.5655	6.7253	6.8795	6.8483	6.6247	6.716	6.5077	6.5449	6.5882	6.4777	6.5785	6.7873	5.9451	6.6235	6.4274	6.504	6.44	7.0828	7.1333	6.8236	6.877	6.4618	6.9298	6.6531	6.4989	6.4982	6.0525	6.4878	6.4535	6.5927	6.5427	6.6182	5.6305	5.487	5.6597	5.2223	5.6782	5.1997	5.4359	4.8825	5.5702	5.0897	4.9911	4.9089
ATRN	7.3614	7.3634	7.1521	7.2862	6.9938	7.0556	7.1287	7.2586	7.183	7.2249	7.3329	7.186	7.1707	7.2095	7.0725	7.0695	7.2904	7.1855	7.4087	7.4526	7.4937	7.3124	7.1185	7.1503	7.1619	7.3135	7.1407	7.2235	7.1761	7.0828	7.2627	6.9837	7.2625	6.7226	7.1586	7.2405	7.2126	6.6095	6.0907	6.4954	6.1641	5.8773	6.5163	6.3091	6.088	6.3829	6.4828	6.2335	6.3857
ATRNL1	5.0507	5.238	4.844	4.8994	4.8693	4.8306	4.7164	4.5202	4.7024	4.8989	4.7755	4.7041	4.7131	4.7381	4.7704	4.8803	4.9049	5.1269	4.8003	4.7658	4.9486	4.9674	4.8328	4.7481	4.8559	4.7185	4.8075	5.0188	4.6448	4.7329	4.7469	4.8973	4.6951	4.7743	4.7115	4.7771	4.7714	3.1928	3.2743	3.2311	3.2474	3.2787	3.2136	3.1063	3.2685	3.6541	3.5498	3.6977	5.0798
ATRX	7.8548	7.5532	7.8502	7.2397	7.5261	7.3725	7.1094	7.707	7.1668	7.0513	7.1722	7.1552	7.4876	7.2339	7.4463	7.177	7.6263	7.2603	7.4778	7.5344	7.861	7.6466	7.4955	7.4627	7.5993	7.4213	6.9543	7.666	7.2916	7.1075	6.9755	6.8052	7.1725	7.322	7.021	7.2904	7.4474	7.0131	7.0625	6.8133	6.2798	6.6924	6.7465	6.6245	6.1547	6.7261	6.5834	6.7948	7.295
ATXN1	7.3105	7.3109	6.8939	6.7782	7.1554	7.0553	6.8235	7.4358	7.0254	6.8819	6.7392	6.8234	7.02	7.0125	7.2732	6.8104	7.173	7.1888	7.1179	7.4227	7.1081	7.4969	7.6931	7.4065	7.337	7.3483	6.8987	7.5032	7.2312	6.8608	6.8887	6.6442	6.6599	6.7473	7.0543	7.0763	6.8713	6.1081	6.0435	5.7601	5.6307	6.1325	6.5376	5.9931	5.7376	6.0957	5.981	5.9465	6.0237
ATXN10	9.4985	9.4068	9.4385	9.4664	9.4331	9.2668	9.2727	9.2474	9.4601	9.3672	9.4391	9.5593	9.7118	9.3803	9.5595	9.7091	9.5178	9.151	9.4777	9.3242	9.3914	9.3075	9.5741	9.4477	9.3282	9.5144	9.1415	9.4066	9.5458	9.3786	9.6578	9.1204	9.5398	9.1562	9.5926	9.8403	9.4185	8.0639	7.8917	8.118	8.0263	7.9326	7.955	7.9823	7.7219	8.0166	7.9994	7.7208	7.9349
ATXN2	7.7803	7.3561	7.5928	7.5396	7.8093	7.5097	7.4484	7.7009	7.5719	7.7285	7.7624	7.5996	7.7296	7.6611	7.6611	7.6306	7.8888	7.5617	7.6365	7.472	7.5332	7.5757	7.8401	7.7495	7.635	7.4389	7.6006	7.6827	7.8384	7.8477	7.7582	7.5682	7.5498	7.6611	7.8782	7.5402	7.5307	7.3954	7.3633	7.5563	7.3588	7.5394	7.6125	7.4245	7.2285	7.5149	7.4097	7.5566	7.2975
ATXN2L	5.786	5.7443	6.3566	6.6786	6.3886	6.0688	5.7885	6.0972	6.101	6.0043	5.8626	5.9859	6.1995	6.4924	6.4246	6.2773	6.3234	6.4382	5.9695	6.1916	5.9772	6.0566	6.1374	5.9976	6.4494	6.5189	6.7091	6.2601	6.3155	6.6606	6.4808	6.5404	6.0961	6.4633	6.2291	5.9184	5.8148	4.8094	4.9802	4.6721	4.6328	4.8512	4.6823	4.7343	4.6575	4.7902	4.9184	4.5881	4.6711
ATXN3	5.8177	5.3696	5.3436	5.297	5.3159	5.5362	5.4278	5.4627	5.5083	5.4527	5.6043	5.7693	5.6047	5.6906	5.8276	5.2606	5.4704	5.1874	5.5145	5.6164	5.4808	5.5474	5.4587	5.5126	5.4226	5.233	5.2876	5.4457	5.557	5.5459	5.3768	5.2719	5.103	5.4359	5.6301	5.488	5.7612	4.2658	4.5284	4.3748	4.6699	4.7461	4.5967	4.522	4.2584	4.4814	4.6304	4.6169	4.7893
ATXN3L	4.0643	4.1139	4.3845	4.383	3.958	4.1527	4.0643	3.8429	4.2466	4.0643	4.227	4.2024	3.9666	3.976	4.0098	4.0144	3.9654	4.2086	3.9192	4.1086	4.0074	4.0177	3.9078	4.2603	3.9523	3.9606	3.9825	3.8845	3.9619	4.1194	4.1948	4.2709	4.159	4.2222	4.006	3.9788	4.2606	2.52	2.818	2.6081	2.785	2.6291	2.7054	2.7772	2.5391	2.6502	2.5608	2.608	2.8563
ATXN7	7.7195	7.3872	7.3805	7.0643	7.2603	7.5884	7.6785	7.7025	7.5061	7.674	7.7436	7.7152	7.6174	7.5765	7.4483	7.202	7.4207	7.1268	7.582	7.6909	7.5595	7.6699	7.4813	7.6274	7.4195	7.3664	7.4634	7.7085	7.6095	7.5682	7.4086	7.2543	7.4587	8.0145	7.6093	7.7216	7.4004	5.6652	5.8429	5.5871	5.6941	5.8388	5.6414	5.8144	5.6263	5.6868	5.4974	5.6396	6.2343
ATXN7L1	5.528	5.5286	5.7776	5.7917	5.5772	5.4051	5.3558	5.3425	5.3303	5.5287	5.5537	5.4687	5.403	5.3245	5.3703	5.5551	5.602	5.8635	5.4859	5.4673	5.526	5.5955	5.3866	5.5224	5.3227	5.3574	5.5383	5.2331	5.5203	5.3083	5.4718	5.6842	5.5334	5.3845	5.4144	5.4531	5.5503	4.4414	4.519	4.4762	4.2389	4.2178	4.4105	4.4581	4.4884	4.5196	4.5539	4.2896	4.3373
ATXN7L3B	8.5726	8.3244	8.4109	8.6565	8.3538	7.8958	8.0269	8.179	7.963	8.0755	7.9519	8.02	8.1068	8.0683	8.1378	8.2279	8.2962	8.1909	8.1522	8.2517	8.5106	8.3324	7.9905	8.1178	8.4202	8.3211	8.0566	7.9929	8.1016	7.9932	8.174	7.9168	8.1372	7.9528	7.8935	8.1235	8.2477	7.3739	7.2338	7.1044	6.7682	6.8876	7.1433	7.1651	7.283	7.2493	7.1383	7.1194	7.3673
AUH	7.6326	7.2695	7.271	6.8027	6.696	7.8462	7.9533	7.5238	8.0443	8.4755	8.3752	8.3495	8.0737	8.0126	7.6679	7.9908	7.0058	6.5725	7.6947	7.3679	7.4318	7.4697	7.4502	7.8533	7.1945	7.3214	7.0736	7.4866	8.0391	7.9373	7.8875	7.1823	7.9074	7.9162	8.4398	7.7994	7.6149	6.795	7.0655	6.9326	7.7539	7.0409	6.8839	6.9393	6.4165	6.7344	6.7562	6.9858	7.1493
AUP1	8.377	8.3686	8.6727	8.3673	8.777	8.6299	8.7513	8.6821	8.725	8.7761	8.7563	8.6796	8.7198	8.8207	8.681	8.8545	8.7542	7.8695	8.5483	8.6011	8.5208	8.404	8.9729	8.9834	8.9024	8.5416	8.2791	8.864	8.7659	9.0042	8.9235	8.3092	8.6821	8.7917	8.8772	8.5309	8.5434	8.0262	8.052	8.3442	8.2527	8.2558	8.0276	8.2669	8.2093	8.192	8.254	8.0773	7.7196
AURKA	6.0083	6.2902	6.3473	6.0194	6.6069	5.5672	5.6963	5.3706	5.523	5.4716	5.5526	5.6287	5.5292	5.27	5.419	5.5513	6.7322	5.8685	6.542	5.9254	6.0668	5.839	6.49	6.1378	6.7091	6.2974	6.0481	6.13	5.3515	5.4711	5.3528	5.6429	5.8324	5.3822	5.3888	5.2906	5.4643	5.4426	4.2981	4.5975	3.6006	4.5326	4.3245	4.6564	5.4478	5.3461	5.0528	3.8389	4.8273
AURKAIP1	7.3973	7.413	7.6156	7.8349	7.9808	7.5006	7.6233	7.7309	7.5279	7.6593	7.6584	7.5838	7.8131	7.6798	7.583	7.6241	7.7504	7.4938	7.7564	7.9703	7.6752	7.5918	7.7105	7.6316	8.0357	7.5669	7.776	7.7413	7.6842	7.9254	8.0653	7.7141	7.8403	7.7915	7.7558	7.7458	7.6385	6.159	6.0331	6.3265	6.236	6.0421	6.1424	6.2231	6.5584	6.4393	6.3009	5.9714	6.039
AURKB	6.232	6.8417	7.3833	7.0652	7.8538	5.818	5.8667	6.1411	5.8486	5.968	5.9404	5.9739	5.9839	5.7944	5.8213	6.1515	7.4705	6.201	7.4329	6.7756	6.7899	6.4819	7.0833	6.3282	7.442	7.1583	6.5748	7.0765	5.8873	5.9625	6.2683	6.3376	6.5147	5.9728	5.926	5.9888	6.0332	5.5852	4.5184	5.0643	3.7886	4.5289	4.451	4.9523	5.9417	5.7517	5.6139	3.8909	3.6257
AURKC	5.8367	6.5784	5.7725	6.122	5.9311	6.0611	5.8236	6.0588	6.1667	6.0784	5.9929	5.8516	6.0756	5.9013	5.8478	6.2116	5.9145	6.5984	6.1032	5.9196	5.9566	5.8805	5.9466	6.072	5.8254	6.0564	6.2072	5.9293	5.8196	5.897	6.1263	6.4643	6.2776	6.1299	5.5284	6.1385	6.2694	3.8627	3.9734	4.035	3.9963	3.9988	4.0062	3.9399	3.942	3.7783	3.8326	4.1442	3.7336
AUTS2	6.716	6.4205	6.2349	6.3335	6.4332	6.0876	6.0961	6.5218	6.25	6.0579	5.9976	6.2696	6.4205	6.0836	6.4418	5.9181	6.6178	6.2227	6.6117	6.6551	6.373	6.4963	6.2238	6.2321	6.5071	6.2747	5.8508	6.6185	6.107	6.1119	5.9267	6.0166	5.9071	6.6617	6.1095	6.0195	6.1911	5.1085	5.3377	5.0443	4.8839	4.9617	5.1479	4.8975	5.0842	4.9152	4.9703	5.2297	5.2686
AVEN	7.3899	7.4315	7.3047	7.2837	7.7299	7.3634	7.9114	7.433	7.4998	7.0642	7.2614	7.3664	7.74	7.101	7.3629	7.4678	7.7472	7.0077	7.5813	7.4285	7.4134	7.2383	7.6718	7.6244	7.4305	7.6214	7.1388	7.3138	7.3682	7.1734	7.6134	6.9194	7.7799	6.9773	7.5337	7.3803	7.7119	5.74	5.7464	6.0276	5.9574	5.6632	5.9719	5.5758	6.1304	5.8301	6.0846	6.4165	6.5846
AVIL	6.373	6.1772	6.6095	6.618	6.6043	6.7572	6.8124	6.7086	6.7999	7.4305	7.5054	7.4522	7.272	7.7442	7.4845	7.4002	6.4992	6.5928	6.5958	6.7869	6.5187	6.6705	6.5683	6.5903	6.445	6.4666	6.6022	6.5085	7.7391	7.7742	7.5651	7.403	6.9864	7.5994	8.003	7.1541	7.2658	4.673	4.5528	4.7001	5.786	4.892	4.7605	4.7249	4.5665	4.7493	4.7931	5.3871	5.2643
AVL9	5.5808	5.3341	5.4981	5.5058	5.4893	5.5318	5.5611	5.5475	5.6301	5.4895	5.5436	5.5813	5.5609	5.528	5.587	5.4853	5.4919	5.4414	5.5075	5.4465	5.4844	5.4585	5.5348	5.5998	5.6512	5.4816	5.6345	5.4942	5.5228	5.5873	5.6213	5.4849	5.4632	5.5927	5.5409	5.4651	5.4509	4.257	4.2774	4.4015	4.1483	4.3302	4.2417	4.2819	4.3217	4.3004	4.3364	4.1082	4.0829
AVP	5.6571	5.771	6.0379	6.4307	6.2361	5.8453	5.7549	5.9526	5.6457	6.0748	6.0356	5.4753	5.9238	6.1549	5.9484	6.0407	5.8938	6.6722	5.7888	6.1301	6.0356	5.8786	5.868	5.771	6.2321	6.1711	6.3282	6.0284	6.1512	6.0003	6.5225	7.0397	6.236	6.2424	6.0254	6.1063	6.0274	3.9686	4.0281	3.8734	3.7672	3.7773	3.8959	4.0017	4.0313	3.78	3.8053	4.0195	3.9377
AVPI1	7.807	7.7183	7.6907	7.9563	7.6883	8.4577	8.294	8.0682	8.691	8.5147	8.1593	7.9147	7.8727	8.1687	7.9067	8.1334	7.5842	7.7258	7.5876	7.6502	7.2672	7.4376	8.0131	8.4264	8.0324	7.7611	7.9117	7.5677	7.9541	8.0152	7.9924	7.8869	8.5603	8.6041	7.9575	8.3163	8.0247	6.4908	6.704	6.5072	7.0901	6.771	6.77	6.5242	6.8096	6.4043	6.2134	6.6368	8.4735
AVPR1A	5.3306	5.7851	5.7914	5.9944	5.548	5.9082	5.7041	5.8652	5.5737	5.8751	5.7804	6.4734	5.6699	5.53	6.5388	5.9344	6.1208	5.8634	6.0181	5.8539	4.8841	5.4465	5.8848	6.521	6.0591	6.6901	5.778	5.7223	6.301	6.1139	6.5013	6.0778	6.0056	5.1109	5.6937	6.0562	6.3513	4.6175	4.2474	4.9808	4.9524	4.7487	4.5569	4.3376	4.535	4.2111	4.6166	4.2343	4.5644
AVPR1B	6.4842	6.7415	6.957	7.4212	6.9727	6.6299	6.5565	6.7582	6.4546	7.032	7.0033	6.957	6.782	6.957	7.016	7.4404	7.0167	7.4352	6.7576	6.4057	6.8586	6.7218	6.7234	6.8376	6.6894	7.2264	7.0439	6.6728	6.8012	6.957	7.2754	7.5984	7.4724	6.7318	6.8241	6.9729	7.1881	5.9029	5.6886	5.8523	5.9869	5.843	6.0417	6.0567	5.974	5.9	6.1065	5.9065	5.8217
AVPR2	5.5393	5.7954	5.7706	6.1685	5.8909	5.7272	5.5815	6.0669	5.7407	5.8838	5.4728	5.6843	5.8648	5.9726	5.9195	5.8849	5.9691	6.3367	5.8153	6.1187	5.9163	5.9088	5.7848	5.8671	6.0377	5.9463	6.3522	5.7496	5.8871	6.2865	6.1685	6.3504	6.0317	6.0666	5.694	5.8427	5.8004	3.8719	3.9353	3.9355	3.8922	3.5729	3.7983	3.781	3.941	3.8811	3.8263	3.9191	3.7582
AXIN1	8.0566	7.9585	8.2782	8.4296	8.1749	8.0065	8.0815	7.6979	8.0709	8.1447	8.2992	8.3259	8.1395	8.2009	8.1819	8.2072	8.0673	7.884	8.0417	7.7822	7.8437	8.059	8.1908	7.9495	7.7017	8.0815	7.9344	7.9628	8.1974	8.0815	8.1272	8.0963	8.0252	8.0779	8.219	8.2447	8.0652	6.253	6.2971	6.3558	6.5161	6.1985	6.3198	6.3208	6.3634	6.1575	6.5372	5.8913	5.9462
AXL	8.247	8.1659	8.041	7.5655	8.0642	8.0477	7.902	7.8075	7.7725	7.8947	7.8477	8.0957	8.028	7.885	7.9817	7.9463	7.9854	7.9763	7.9532	8.2494	7.9308	7.7351	7.9711	7.8087	8.3156	8.0957	7.4096	8.4273	7.9451	8.0426	8.1721	7.8249	8.026	7.2179	8.1442	7.5442	8.1225	6.6349	6.6681	6.52	7.114	6.757	6.7585	6.5962	6.7972	6.9045	6.574	7.111	6.7221
AZGP1	4.1009	4.2601	4.2572	4.5462	4.432	4.95	5.4679	5.3769	4.2439	5.2335	4.8248	4.1529	4.6091	5.9662	4.8363	4.0949	4.0892	4.6097	4.2494	4.0961	4.2612	4.2287	4.7261	4.5784	4.4481	4.408	4.9774	4.5687	4.74	4.9305	4.3792	4.4866	4.1525	5.0225	4.8557	4.2672	4.4401	2.7674	2.8225	2.9647	2.8769	2.7855	2.7291	3.1732	2.5182	2.7178	2.768	2.7273	2.591
AZI2	5.8245	5.8803	5.6995	5.3442	5.6711	5.6378	5.7386	5.5235	5.7216	5.7283	5.7817	5.9522	5.902	5.7229	6.0185	5.8229	5.9323	5.275	5.8222	5.7939	5.8201	5.692	5.9998	5.8173	5.6273	5.8028	5.3255	6.0079	5.9535	5.7291	5.4758	5.3143	5.6011	5.5064	5.9817	5.6256	6.1586	4.899	4.6625	4.7787	5.0279	4.846	4.8485	4.8719	4.4131	4.6307	4.7159	5.2607	5.1213
AZIN1	9.2693	9.2082	9.2486	8.6442	8.7604	9.0621	9.159	9.1748	8.8773	9.0624	9.0738	8.6347	8.8292	9.0669	8.6159	8.6655	9.4042	8.7184	9.208	9.1871	9.5728	9.2831	9.4098	9.0489	9.1772	9.2837	8.6989	9.1116	8.854	8.6973	8.7076	7.5816	8.7493	8.475	8.9535	8.8093	8.6892	8.4112	8.2772	8.1729	7.9	7.9893	8.1886	8.1996	7.7676	8.1962	8.2894	7.7778	7.7385
AZU1	5.6745	5.4712	5.8669	5.8266	5.7567	5.5476	5.3864	5.8963	5.4004	5.7468	5.6064	5.3859	5.4067	5.5816	5.6797	5.6596	5.7645	6.1802	5.6931	5.7742	5.7779	5.6266	5.8683	5.4402	5.8017	5.96	5.7166	5.944	5.7828	5.6591	5.8827	6.1755	5.7665	6.0422	5.6373	5.7145	5.7286	3.3378	3.2187	3.1072	3.5873	3.2302	3.2281	3.2336	3.1014	2.8786	3.2387	3.4891	3.3859
B2M	10.1504	10.0107	10.3553	9.9589	10.1014	9.8519	10.1243	10.1379	10.0503	10.2104	10.3293	10.2305	10.4248	10.3887	10.5201	10.3771	10.2103	10.3279	10.0691	10.1614	10.2083	10.215	10.1443	10.0761	10.0033	10.3227	9.9991	10.1529	10.3359	10.262	10.4232	10.4207	10.5294	10.5346	10.3209	10.4949	10.5529	10.2323	10.8031	10.2795	10.5363	9.9009	10.5868	10.1733	10.137	10.3958	10.0367	10.5248	11.4367
B3GALNT1	6.6857	6.5074	6.3182	6.0031	5.956	5.9192	6.2389	6.161	5.5595	6.0227	6.0901	6.289	7.0772	5.692	5.8577	6.0715	6.6734	5.5118	6.8768	6.0372	6.5423	6.2544	6.7064	6.0688	5.7982	6.7049	5.7025	6.3821	6.0215	5.7871	5.9829	4.9246	6.3749	5.078	5.83	6.7394	6.1569	5.8971	5.2396	6.2106	4.8036	5.4782	5.4355	6.0174	5.1833	5.8247	5.9374	5.4837	5.5236
B3GALT1	4.5082	4.6083	4.5741	4.5278	4.5626	4.6204	4.472	4.3605	4.5664	4.5004	4.6996	4.5759	4.3646	4.4634	4.3559	4.5519	4.502	4.9347	4.4701	4.4522	4.3972	4.3471	4.2965	4.4479	4.1787	4.3837	4.4584	4.3345	4.3101	4.4013	4.4938	4.8058	4.4232	4.3899	4.4015	4.4187	4.6157	3.1935	2.9401	3.0889	3.0076	2.9478	3.1203	3.0861	3.0259	2.9319	2.9164	2.9799	2.9932
B3GALT2	3.2549	3.4049	3.2832	3.3616	3.2819	3.2948	3.2213	3.2381	3.3317	3.2209	3.2769	3.2421	3.2272	3.2237	3.2582	3.319	3.1932	3.2929	3.3147	3.2955	3.2468	3.1961	3.2574	3.2836	3.2672	3.2656	3.2877	3.2722	3.2561	3.4043	3.3567	3.4242	3.2707	3.2834	3.2252	3.2247	3.2769	2.4699	2.475	2.4981	2.4971	2.3634	2.5398	2.4724	2.4397	2.4727	2.4331	2.9752	3.0033
B3GALT4	5.4562	5.4622	5.5901	5.9482	5.7791	6.1319	6.2514	5.9999	6.1237	6.6029	6.2756	6.2347	6.1038	6.0775	6.1709	6.1236	5.5427	5.8848	5.8212	5.7401	5.678	5.6236	5.7331	5.932	5.7832	5.784	5.8275	5.663	6.0146	6.1659	6.4152	6.036	6.1859	6.099	6.0695	6.2047	5.9814	3.9591	4.0258	3.7757	4.3574	3.9687	3.9922	3.8923	4.0888	3.812	3.9785	4.0852	4.0837
B3GALT5	6.1417	6.0349	6.1491	6.3563	6.1628	5.7596	5.6347	5.748	5.8246	5.9926	5.8283	5.8	5.9235	5.761	5.9408	6.0427	6.2303	6.4305	6.1557	6.2309	6.1774	5.8781	5.8899	5.8926	5.9364	6.0758	5.9938	5.7464	6.0117	5.8254	6.0995	6.1975	6.2	5.864	5.8895	6.049	6.1274	4.4188	4.3882	4.4796	3.9785	4.3029	4.3292	4.2871	4.1392	4.2978	4.3301	3.821	3.8647
B3GAT1	6.3633	6.9243	6.8043	6.9207	6.765	6.5858	6.4941	6.5793	6.4156	6.7764	6.6587	6.8104	6.5938	6.5492	6.5128	6.6717	6.5808	7.1094	6.6908	6.7062	6.8394	6.8581	6.5354	6.3946	6.5213	6.5403	6.8844	6.3184	6.651	6.4719	6.6922	7.1699	6.8442	6.6508	6.5565	6.7621	6.8938	4.8736	4.6979	5.0571	4.9928	4.9823	5.04	4.9298	4.9679	4.9264	4.8184	5.0375	4.9669
B3GAT3	7.0191	7.0138	7.1988	7.2732	7.6364	6.9632	7.1662	7.2197	7.4007	7.1901	7.3088	6.7783	7.1266	7.4557	7.1599	7.4087	7.2322	7.2008	7.1601	7.3631	7.2268	7.1038	7.3625	7.164	7.3818	7.47	7.3853	7.6117	7.2187	7.2754	7.4433	6.9985	7.1055	7.1739	7.1178	7.1306	6.9732	5.5455	5.6334	5.5831	5.3869	5.7341	5.5011	5.4426	5.7993	5.6584	5.6024	5.4786	5.3036
B3GNT1	7.0725	7.0884	7.2573	7.2752	7.3774	7.1411	7.0367	7.4191	6.8406	7.0021	6.8726	6.8239	7.1216	6.9889	7.1028	7.129	7.4114	7.1031	7.1823	7.4951	7.2236	7.1663	7.2243	7.3054	7.3283	7.263	7.3558	7.386	7.1615	7.1898	7.3824	7.0278	7.1274	6.7836	7.0946	6.9542	7.0952	5.4393	5.4627	5.581	5.3504	5.6446	5.6676	5.5297	5.5984	5.693	5.744	5.9998	6.0972
B3GNT2	6.6636	6.5853	6.179	5.9726	6.0516	6.8393	7.0524	6.6752	7.1255	7.2202	7.4485	7.295	7.0745	7.2407	6.8322	6.8639	6.2134	5.9309	6.5082	6.1289	6.4142	6.4961	6.5465	6.8822	6.4272	6.6686	6.4076	6.6833	7.1975	7.0512	6.8797	6.4828	6.989	6.2868	7.0478	6.932	6.9172	5.1653	5.4355	4.9505	5.6901	4.6562	4.8036	4.7246	4.8454	4.8999	4.9724	5.0015	5.0655
B3GNT3	7.0209	7.1405	7.7008	7.8318	7.349	7.8486	7.452	7.1724	8.3514	8.155	8.1166	7.8789	7.7675	7.8921	7.8163	7.9022	7.3086	7.5439	7.2327	7.0923	7.278	7.3156	6.9704	7.355	7.2968	7.5622	7.7771	7.0608	7.8229	7.6841	8.0755	7.9771	7.7988	8.2351	8.0767	8.0868	7.6621	4.589	4.8582	4.6601	5.5025	4.8577	5.0978	4.8526	4.9427	4.8996	4.8861	5.0039	4.8419
B3GNT4	6.4501	6.7098	6.7492	7.1245	6.8303	6.5328	6.3663	6.6412	6.6304	6.8224	6.7041	6.6845	6.6699	6.6837	6.7907	7.0535	6.723	7.5328	6.7741	6.6291	6.7959	6.8703	6.7056	6.8265	6.954	7.0762	7.3215	6.6899	6.8265	7.0792	7.2286	7.5867	7.1118	7.2996	6.8362	6.94	6.9163	5.3578	5.4287	5.6998	5.4677	5.6541	5.6005	5.6286	6.1351	5.6196	5.4891	5.5915	5.3038
B3GNTL1	6.2074	6.0444	6.311	6.3851	6.4456	6.2877	6.2142	6.4088	6.1499	6.2595	6.2071	6.2098	6.3942	6.4366	6.5404	6.4908	6.3847	6.3817	6.1392	6.3712	6.467	6.133	6.4649	6.369	6.2984	6.4293	6.6122	6.3441	6.3054	6.5172	6.5926	6.3601	6.5284	6.5981	6.4034	6.3404	6.3735	4.7526	4.8733	5.0946	4.921	4.9753	4.8469	4.8678	4.9431	4.9188	4.8442	4.8556	4.9031
B4GALNT1	5.9154	6.0957	5.9857	6.2538	5.7951	5.9806	5.9582	5.9926	6.0717	6.1023	6.1728	6.0016	5.9832	5.8192	6.0315	6.051	5.8768	6.319	6.075	6.0161	5.8598	5.9194	5.6446	6.0162	5.9331	5.9586	6.002	5.6539	5.8365	5.9388	5.853	6.2707	6.4163	6.069	5.9003	6.1499	6.0695	3.6503	3.5217	3.4467	3.7371	3.7211	3.5123	3.5411	3.6532	3.5123	3.7954	3.4748	3.448
B4GALT1	6.0428	6.082	6.3419	6.173	6.0437	5.954	5.9302	6.202	6.1419	6.0537	6.0355	6.0119	6.6376	6.703	6.1397	6.248	6.0658	6.4737	6.2592	6.3172	6.4224	6.6233	5.811	5.8154	6.5152	6.1396	6.2115	5.7931	6.0256	6.2733	6.2671	6.823	6.4864	6.3641	6.0197	6.4225	6.2346	4.2932	4.9445	4.4669	4.7559	4.336	5.4766	4.7958	4.453	4.9362	4.3696	4.6849	5.0542
B4GALT2	7.4089	7.6967	7.9863	8.3588	8.4764	7.4769	7.4034	7.5909	7.4289	7.5685	7.5389	7.327	7.5429	7.8237	7.792	8.1063	8.2245	7.8286	7.9074	7.9095	7.8014	7.7348	8.1195	7.5663	8.0112	8.1283	7.8597	8.0684	7.856	8.2246	7.896	8.1546	7.6148	8.0884	7.9088	7.6133	7.802	5.7773	5.9613	6.1092	5.632	6.0042	5.8731	6.1537	6.5212	6.2929	6.0448	6.1331	5.9455
B4GALT3	6.1123	6.1445	6.0015	6.2749	6.4087	6.2521	6.246	6.1678	6.116	6.2159	6.1474	6.2759	6.1044	6.2349	6.1581	6.2674	6.1171	6.1834	6.1031	6.1937	6.1592	6.1032	6.1454	6.0709	5.9436	6.0225	6.1573	6.1601	6.1852	6.1934	6.2764	6.3719	6.1349	6.0097	6.1815	6.0908	6.191	4.7813	4.7118	4.7914	4.7867	4.5283	4.7796	4.6665	4.8251	4.7708	4.635	4.6378	4.721
B4GALT4	7.7077	7.7065	7.6796	7.4528	7.8339	9.112	9.4162	9.0536	8.3632	8.9526	8.9373	8.7779	8.8246	9.1513	8.6854	8.3181	8.0283	7.4712	7.7934	7.5358	7.6949	7.7925	8.4025	8.6717	8.288	7.5323	8.6421	8.1064	9.1049	8.7428	9.0582	8.1635	8.8867	8.0569	8.7726	8.4373	8.2637	6.525	6.68	6.5775	7.0762	6.4975	6.6565	6.3837	6.3666	6.5552	6.4562	6.8563	6.8252
B4GALT5	8.3812	8.2485	8.577	8.6918	8.6904	8.1243	7.8282	7.9375	8.7294	8.5642	8.7687	8.6836	8.4374	8.7704	8.8632	8.6054	8.4664	7.9583	8.772	8.2434	8.7303	8.8006	8.0468	8.0022	7.892	8.1371	7.816	7.9942	9.001	8.5175	8.4209	8.3765	8.6345	8.7584	9.1387	8.5725	8.6748	7.5114	7.2052	6.9878	7.2701	6.3012	6.9138	7.1766	7.0286	6.6855	7.0569	8.1049	7.7881
B4GALT6	5.2683	5.4768	5.3359	5.2883	5.2675	5.6984	5.3903	5.3386	5.2343	5.1227	5.2669	5.241	5.2609	5.0952	5.0761	5.3086	5.2236	5.0534	5.2166	5.1204	5.1416	5.2156	5.6932	5.7791	5.2745	5.4347	5.1761	5.4258	5.1081	4.9197	5.0606	5.2391	5.4669	5.0452	5.0282	5.4441	5.228	3.8214	3.631	3.7612	3.4117	3.6571	3.788	3.785	3.7022	3.848	3.8533	3.921	3.9788
B4GALT7	7.4664	7.5349	7.56	7.7212	8.1032	7.3657	7.4316	7.6425	7.3028	7.2344	7.3075	7.2578	7.5413	7.5062	7.5257	7.4958	7.7778	7.4415	7.6428	8.0238	7.6126	7.5083	7.528	7.3039	7.6922	7.3889	7.3583	7.7533	7.4576	7.461	7.5765	7.2333	7.3017	7.6786	7.3065	7.2532	7.1688	5.5184	5.4502	5.6335	5.2994	5.5465	5.6243	5.6059	5.96	5.8282	5.6281	5.6214	5.498
B9D1	6.9353	7.1088	7.0156	7.178	7.0651	6.5518	6.7702	6.8886	6.5238	6.559	6.3484	6.4398	6.5545	6.5904	6.5341	6.768	6.9416	6.9023	7.0967	6.9523	7.1571	7.1372	6.8496	6.7517	7.0535	6.9954	6.7232	6.7758	6.5877	6.7327	6.8019	6.8083	6.9201	6.5034	6.5729	6.5474	6.6242	5.2053	5.0033	4.8104	4.3502	4.7462	4.6722	4.9874	5.2764	4.9459	4.9974	4.6201	4.5582
B9D2	6.621	6.1249	6.7898	7.0243	6.8547	6.5301	6.7051	6.9824	6.679	6.6185	6.6104	6.5915	6.5386	6.7126	6.6776	6.5754	6.7168	7.1615	6.8109	7.0167	6.8537	6.6636	6.7114	6.5095	7.2014	6.7073	7.0523	6.7303	6.8661	7.4342	7.124	7.1401	6.9793	6.758	6.7625	6.6117	6.4157	5.9036	5.586	5.4878	5.7381	5.4639	5.6012	5.5559	5.7311	5.7589	5.6197	5.7306	5.3958
BAALC	5.2796	5.2683	5.5711	5.6185	5.4102	5.5257	5.4532	5.4246	5.7409	5.5634	5.9368	5.5756	5.4869	6.3517	5.9462	5.7625	5.3236	6.0608	5.4227	5.3218	5.49	5.3736	5.5934	5.1548	5.274	5.4124	5.3927	5.5433	5.7785	5.4716	5.5033	5.5127	5.2541	6.2237	5.9487	5.4648	5.5114	3.1784	3.166	2.9073	3.4519	2.9904	3.1367	3.0111	3.169	2.8046	3.2104	3.589	3.2011
BAAT	6.7588	6.6539	6.9553	7.2612	6.9477	6.7844	6.6677	6.7694	6.7941	6.9092	6.7674	6.6928	6.7434	6.8977	6.8737	6.8977	6.7952	7.5221	6.9823	6.8977	6.9537	6.8501	6.8827	6.8808	7.2208	7.1418	7.1743	6.9341	6.8018	7.0736	7.1426	6.9674	7.1793	7.2077	6.9029	6.8789	6.7781	3.6263	3.8067	3.9152	3.9988	4.072	3.9358	3.9049	3.8723	3.8067	4.0816	3.7354	4.0865
BABAM1	8.4847	8.3012	8.5387	8.6738	8.7902	8.1157	8.3231	8.3285	8.2031	8.2876	8.2034	8.2999	8.5206	8.3265	8.3747	8.5741	8.658	8.0745	8.5991	8.7301	8.3941	8.4362	8.6128	8.3128	8.5417	8.4187	8.1323	8.6096	8.4104	8.3621	8.3194	8.0419	8.4167	7.6424	8.3785	8.365	8.0563	8.2223	7.9783	8.1593	7.8437	8.0126	8.0492	8.1241	8.4295	8.2358	8.3796	7.7441	7.7346
BACE1	7.9932	7.9583	8.0682	7.8751	8.0063	7.4486	7.299	7.5905	7.3649	7.2739	7.3996	7.4634	7.5572	7.453	7.8387	7.7345	8.036	7.9615	7.8282	8.0515	7.7426	7.8276	7.8123	7.5573	7.7114	7.8928	7.5582	7.8062	7.5302	7.2794	7.397	7.4007	7.632	7.1388	7.3524	7.6288	7.7323	6.4439	6.4316	6.3905	6.0559	6.442	6.6983	6.219	6.4641	6.6774	6.3089	6.5452	7.0053
BACE2	7.2539	7.6527	7.4801	7.7133	7.5687	7.9717	8.116	7.6886	8.841	9.2179	8.9928	8.794	9.0382	8.8969	9.4351	9.5324	7.662	7.0133	7.5193	7.4408	7.2293	7.36	7.3363	7.1072	7.1351	7.3226	7.4755	7.2761	9.3229	9.3331	8.2591	8.0195	8.4233	8.4145	9.1963	8.1673	7.9172	6.309	6.6146	6.5128	7.5614	7.2177	6.4461	6.6099	6.5878	6.5645	6.7488	6.6331	6.5685
BACH1	6.2916	6.3643	6.1941	5.9277	5.9603	6.0615	6.0748	5.8758	6.1722	6.1867	6.1913	6.4164	6.2301	5.9841	6.2724	6.0973	6.09	6.1417	6.018	6.0382	6.0398	6.1802	6.0046	6.0692	5.7793	6.0244	5.9181	5.9652	6.1556	5.9939	5.9422	6.2222	5.9751	5.9357	6.324	6.0273	6.3634	4.445	4.7339	4.5072	5.0798	4.6942	4.6457	4.4852	4.3297	4.5453	4.4876	4.6041	4.6631
BACH2	5.2545	5.286	5.1787	5.113	5.1636	5.3314	5.4143	5.6533	5.2567	5.6558	5.8031	6.0363	5.6124	5.3795	5.5701	5.6898	5.1851	5.6087	5.1956	5.3519	5.3155	5.1877	5.4405	5.7519	5.2774	5.4445	5.4538	5.3231	5.3916	5.6298	5.5261	5.4767	5.3653	5.287	5.7	5.3764	5.5287	4.2872	4.1093	4.2476	4.8872	4.4175	4.4291	4.1459	4.3832	4.2944	4.2859	5.2732	5.0365
BAD	6.6256	6.6073	6.6133	6.8616	6.9259	6.5458	6.7143	6.4708	6.4999	6.4726	6.5264	6.3795	6.7338	6.6433	6.6691	6.819	6.7809	6.5257	6.6135	7.0063	6.6297	6.5872	6.8174	6.4539	6.8535	6.5785	6.754	6.9073	6.8961	6.8949	6.6896	6.3577	6.6614	6.3192	6.7656	6.6769	6.6127	5.9354	5.4587	5.8413	5.6418	5.675	5.7814	5.7988	6.1338	6.0676	5.9509	5.6031	5.7997
BAG1	7.5335	7.5005	7.5561	7.5994	7.8281	7.7249	7.5114	7.3975	8.2889	8.5156	8.4344	8.3435	8.3092	8.7476	8.187	8.3363	7.6893	7.3014	7.6101	7.4869	7.5299	7.7694	7.5602	7.1121	7.2884	7.4793	7.1392	7.3668	8.2623	8.4741	8.2069	7.9959	8.2956	7.9322	8.6634	8.5495	7.9887	5.9382	5.6246	5.7845	6.3559	5.4964	5.829	5.9703	6.0746	6.1807	6.0558	5.7457	5.6606
BAG2	5.8053	6.2762	5.807	6.4581	6.1381	5.8181	5.7416	5.7603	5.8093	5.6591	5.3919	6.0083	5.666	5.2051	5.5366	6.005	6.7645	5.7744	6.4272	5.8414	5.8769	5.7649	6.1751	5.6971	5.8163	6.3022	5.4759	6.2484	5.7077	5.399	5.6054	5.4697	6.0356	6.1024	5.3608	5.9563	5.9377	5.6221	5.8602	5.8074	6.2742	5.3828	5.5709	5.4322	5.664	5.6072	5.2419	6.2574	6.3019
BAG3	8.3889	8.4895	8.4262	8.4085	8.7263	8.9175	8.7803	8.7311	8.9406	9.0869	8.8987	8.7263	8.6643	8.854	9.0277	9.0962	8.8585	7.8158	8.7553	8.4169	8.3844	8.488	8.7896	8.9557	8.6025	8.5228	8.0704	8.7051	8.7282	8.7313	8.8429	8.2532	8.7311	8.2556	9.1766	8.9034	8.9043	7.5338	7.7299	7.6991	8.1188	7.483	7.6431	7.4343	7.6998	7.7179	7.6324	7.8747	7.9135
BAG4	6.455	6.2864	6.3086	5.8543	5.975	6.1882	6.2239	5.9677	6.3169	6.1318	6.4205	6.3018	6.1302	6.1394	6.3856	6.0047	5.9613	5.6409	6.0964	6.0194	6.1246	6.163	5.9323	5.9647	6.1026	5.9176	5.6097	6.1468	6.0595	5.8797	6.0315	5.759	6.0622	6.0639	5.9939	6.1563	6.266	4.9132	4.9453	5.1027	4.8831	4.7504	4.8113	4.7755	4.9287	4.9109	5.0063	5.1794	5.5434
BAG5	7.5449	7.345	7.3905	7.4548	7.2105	8.6879	8.9798	8.951	7.3495	7.5012	7.4797	7.3649	7.3453	7.6921	7.268	7.2306	7.4131	6.7001	7.6352	7.0924	7.1593	7.2175	9.045	8.9819	8.4142	8.363	8.7979	8.7323	7.5277	7.2062	6.8592	6.9382	6.9011	7.0005	7.7195	7.2846	7.195	6.6637	6.5007	7.609	6.2682	7.3244	6.3225	6.7516	6.7071	6.3124	7.7291	5.9124	6.1235
BAG6	8.6862	8.5073	8.8218	9.0064	9.0548	8.6591	8.7558	8.845	8.6026	8.7635	8.6174	8.7177	8.8864	8.6872	8.8108	9.0871	8.933	8.3502	8.8423	8.9679	8.797	8.7941	8.7945	8.8813	8.8442	8.8914	9.1082	8.865	8.8081	8.9622	9.1068	8.7429	8.825	8.7273	8.8022	8.8125	8.6307	7.6434	7.7188	7.5144	7.528	7.5865	7.6098	7.4993	7.7164	7.5553	7.6213	7.2954	7.4114
BAGE	3.9872	4.1241	4.0367	4.1243	4.0328	4.0234	4.0757	4.0138	4.0826	4.0161	4.0699	4.0113	3.9601	4.0175	4.0193	4.0604	3.8884	4.1963	3.9799	3.9396	3.9784	3.9939	3.9392	3.9607	3.9694	4.038	4.0499	3.9325	4.0142	3.9706	4.0553	4.1162	4.0449	3.9693	4.0057	4.0595	4.0726	2.8136	2.7672	2.7512	2.7539	2.6952	2.7846	2.7616	2.8837	2.8614	2.8455	2.7756	2.7774
BAHCC1	5.7243	5.6056	5.955	6.0938	6.0429	5.598	5.5921	5.8658	5.5274	5.8403	5.6336	5.5424	5.8329	5.8587	5.8222	5.9042	5.913	5.9461	5.8584	5.9615	5.9703	5.7047	5.7532	5.7341	5.9461	5.9859	6.0684	5.8244	5.8648	5.7954	6.1567	6.2715	6.0081	6.1589	5.6786	5.9439	5.7582	4.1283	4.133	4.2752	4.3152	4.2291	4.2635	4.2548	4.1861	4.2504	4.1826	4.1872	4.1843
BAHD1	7.7401	7.931	7.7416	7.7305	8.0963	7.4432	7.3386	7.5487	7.5141	7.6184	7.7107	7.4527	7.7163	7.9565	7.7305	8.0178	7.6277	8.134	7.8	8.1456	7.66	7.7843	7.7488	7.9078	7.7413	7.9332	7.7238	7.8504	7.6879	7.764	7.6665	7.8189	7.529	7.7568	7.8298	7.5756	7.5812	5.816	5.497	5.6818	5.8257	5.8763	5.9616	5.9308	5.8455	5.9026	5.9795	6.1689	6.2573
BAI1	5.8912	5.9523	6.0979	6.6733	6.4283	6.2194	5.9315	6.5808	6.2559	6.3635	5.9682	5.8747	6.3341	6.5153	6.3989	6.6296	6.248	6.7793	6.2723	6.3989	6.4083	6.1642	6.1774	6.3791	7.1261	6.4561	7.0453	6.4088	6.5966	6.7492	6.9406	7.0695	6.661	6.8719	6.3926	6.215	6.3156	4.2145	4.3495	4.3942	4.3049	4.3311	4.3789	4.3849	4.6726	4.3153	4.3317	4.1334	4.057
BAI2	4.6141	4.7362	4.9312	5.4039	5.3895	4.62	4.5938	4.8879	4.4529	4.6089	4.5837	4.4245	4.578	4.7454	4.7213	4.6565	5.6051	4.91	4.9605	4.8721	5.0788	4.7631	4.71	4.6197	4.882	4.9167	4.7065	4.9848	4.4524	4.545	4.931	4.9411	4.6778	4.7454	4.5641	4.7183	4.5021	3.8959	3.8287	3.9148	3.6298	3.8764	3.7502	4.0741	4.3794	3.9187	3.8654	3.8343	3.8269
BAI3	4.4856	4.3504	4.1626	4.1107	3.9017	3.9471	3.7538	3.9284	3.7507	3.658	3.8685	4.0065	3.9009	3.832	4.0076	3.9057	4.039	4.2058	4.0967	4.4372	4.3374	4.0152	4.0007	3.892	3.7851	4.134	3.9158	4.3382	3.837	3.866	3.9335	3.8871	4.1707	3.7683	3.8659	3.8087	3.8424	3.217	3.5149	3.1795	2.8538	3.7891	2.8813	3.3211	3.0333	3.0433	3.2997	2.868	2.7318
BAIAP2	6.326	6.2243	6.4355	6.6146	6.6004	6.8742	6.9118	6.8897	6.6028	6.458	6.5411	6.3334	6.3922	6.5068	6.4298	6.477	6.3725	6.5826	6.7449	6.4861	6.4336	6.34	6.6094	6.6748	6.7004	6.4894	6.9204	6.5101	6.387	6.4576	6.6559	6.5546	6.4888	6.6051	6.4882	6.4246	6.1158	4.1148	4.3859	4.28	4.0753	4.073	4.1032	4.1039	4.2557	4.2057	4.5118	3.8012	4.0485
BAIAP2L2	5.7811	5.5008	5.8314	6.023	5.8587	5.8999	6.2227	6.6813	6.129	5.8057	5.9335	6.3414	6.1576	6.1433	6.2283	6.1449	5.8904	6.1696	5.8054	5.9241	6.0918	5.8999	6.1157	6.4247	6.5586	6.2496	6.913	6.3983	6.2061	6.6522	6.199	6.5991	6.2131	6.5072	5.9789	6.2717	6.3954	3.9205	3.8213	4.2981	4.204	3.9748	3.6988	3.9462	3.9283	3.8922	4.0644	3.8377	3.8353
BAIAP3	6.3202	5.9032	6.9583	6.9851	6.7098	6.3516	6.4193	6.4367	6.4928	6.6599	6.8203	6.6999	6.9437	6.841	6.7801	6.8521	6.5722	6.9532	6.4894	6.4347	6.6694	6.7078	6.5915	6.515	6.5552	6.5812	6.8443	6.5337	6.6296	6.8052	6.9731	7.1354	7.0155	6.6778	6.7354	6.7115	6.5878	5.0794	5.5272	5.2455	5.477	5.3016	5.3663	5.2987	5.3463	5.2835	5.2743	5.383	5.2278
BAK1	7.5046	7.6449	7.532	7.777	7.9206	7.3558	7.487	7.2487	7.4731	7.7712	7.8479	7.8356	7.8109	7.7006	7.7903	7.9865	7.5051	7.6884	7.6221	7.5727	7.5854	7.6221	7.1956	7.2821	7.4799	7.6221	7.3143	7.3954	7.5738	7.5303	7.933	7.6102	7.8996	7.5331	7.7846	7.6739	7.8307	5.468	5.4085	5.7383	5.7159	5.5118	5.5091	5.5408	6.0433	5.7903	5.9242	5.1319	5.4211
BAMBI	8.79	7.7859	7.8552	7.8817	7.2589	8.066	7.8757	7.2331	7.3448	7.2067	6.7464	7.5694	7.6058	7.403	6.9911	7.2878	7.7124	8.3285	8.2272	8.4334	8.0594	8.2286	7.1117	7.1089	7.7299	7.3013	7.0487	7.1646	7.7297	7.3663	7.0701	6.8853	7.7872	7.5449	7.1977	6.6391	7.5449	5.9934	6.9308	5.7893	6.2356	6.6568	6.5479	5.9925	5.2539	6.0752	6.5538	7.3826	7.9772
BANF1	10.6787	10.728	10.8509	10.8159	10.9715	10.2862	10.577	10.6819	10.2768	10.2104	10.2447	10.3114	10.6107	10.2376	10.3236	10.5044	11.0677	9.8589	10.7614	11.0458	10.9049	10.8447	10.8255	10.5981	10.944	10.577	10.4558	10.9741	10.2861	10.4617	10.6506	9.8016	10.5174	10.1787	10.383	10.4259	10.4691	9.602	9.3997	9.5647	9.0536	9.2015	9.311	9.515	9.5979	9.7456	9.4625	8.7494	8.7527
BANK1	5.3398	5.6604	5.4305	5.4152	5.3134	6.7264	7.2144	6.3859	5.7024	5.6281	5.7977	5.5383	5.2572	5.9327	5.324	5.4333	5.3766	5.5462	5.4764	5.5489	5.5656	5.4949	5.4487	5.8526	5.7974	5.3313	5.9759	5.5341	5.4232	5.2898	5.1511	5.4947	5.6176	5.5071	5.4496	5.3389	5.4497	3.4822	3.4382	3.5909	3.5734	3.6625	3.5441	3.5101	3.348	3.498	3.4223	3.2783	3.1552
BANP	8.3857	8.1755	8.1929	8.3434	8.5473	8.105	8.4104	8.425	8.088	8.1127	8.2355	8.3514	8.261	8.1659	8.2403	8.239	8.3762	8.0388	8.3431	8.7085	8.4467	8.2701	8.4725	8.2962	8.6928	8.0163	8.3117	8.4874	8.3267	8.4464	8.5247	8.0499	8.2589	8.116	8.3985	8.2405	7.9763	7.0994	7.0514	7.0413	6.9989	7.1751	7.1561	6.6671	7.0718	7.0719	7.0499	6.8123	7.107
BAP1	7.9736	7.9013	8.2044	8.2971	8.2698	7.6035	7.8303	7.7515	7.6126	7.6038	7.7308	7.871	7.9364	7.9008	7.9599	8.2484	8.1641	7.8615	8.0212	8.028	7.9601	7.9292	8.0059	7.6748	7.8701	8.2128	7.6222	7.9508	7.9625	7.7328	7.8518	7.7584	7.979	7.2637	7.8128	7.9261	7.9269	6.6694	6.4546	6.4113	6.3423	6.5429	6.663	6.6338	6.5315	6.5862	6.6152	6.32	6.3186
BARD1	6.5023	6.6861	6.6868	6.4093	6.9314	7.241	7.6251	7.3775	6.2261	6.4332	6.1776	6.0994	5.8904	6.1203	5.857	5.8062	6.9812	6.4279	6.8204	6.5581	6.6355	6.7004	7.1469	7.6451	7.7557	7.172	7.1529	7.5849	5.9742	5.9759	5.9073	5.9064	6.2789	5.9503	6.0002	5.8457	6.0258	5.5396	5.2227	4.9609	4.3238	5.1612	4.8665	5.0645	5.5034	5.2913	5.2107	4.4985	4.8363
BARX1	5.1031	5.3202	5.754	5.9744	5.6654	5.5022	5.2484	5.5222	5.1974	5.4931	5.1043	5.4579	5.4182	5.5645	5.6	5.5678	5.5504	5.8173	5.4653	5.7283	5.4781	5.5805	5.5149	5.5747	5.7082	5.6649	5.9777	5.4532	5.6431	5.7893	5.9397	5.7734	5.5412	6.2239	5.5747	5.558	5.3785	3.212	3.5243	3.5206	3.4118	3.6916	3.5083	3.7824	3.4429	3.7648	3.7292	3.6107	3.5868
BARX2	6.4768	6.2386	6.2809	6.6513	6.3886	6.501	6.145	6.4958	6.3323	6.6129	6.7756	6.5336	6.4127	6.7712	6.6224	6.161	6.4021	6.5445	6.5921	6.5521	6.5134	6.4477	6.4502	6.5549	6.6602	6.7195	6.7145	6.1956	6.4628	6.8708	6.7511	6.9763	6.5464	6.8989	6.6509	6.6128	6.6833	4.2189	3.952	4.5711	4.617	4.3089	4.5181	4.3513	4.486	4.3189	4.3907	4.4741	4.436
BASP1	8.7912	8.4967	8.6752	9.2072	8.9033	8.5523	8.68	9.3626	8.8536	9.219	9.1307	8.6755	8.8548	8.9731	8.9039	9.0779	8.8793	9.5003	9.0667	9.2786	8.8242	8.8349	8.6792	8.7556	9.2422	8.9804	9.4452	8.8443	8.9354	8.7171	8.6797	9.331	9.0157	9.1295	8.8894	8.7007	8.8119	6.905	7.0128	6.4877	7.2165	7.2614	7.309	6.9356	7.1565	7.1725	7.0421	6.6615	6.8607
BATF	6.5727	6.5604	6.9326	6.9526	7.2417	6.6469	6.7538	6.9495	6.6933	6.8281	6.9561	6.7039	6.842	6.7656	7.1999	6.8307	7.0051	6.8387	6.8083	7.0652	6.7306	6.8954	6.8043	6.8995	7.0579	6.9387	7.1666	6.6168	7.0451	7.2926	7.4152	7.42	7.4088	7.0972	6.9114	6.5524	6.9087	4.7441	4.4348	4.7289	4.97	4.8417	5.0812	5.0146	5.0095	5.0682	4.5484	5.6441	5.2558
BATF3	6.8822	7.067	7.5821	7.4934	7.7078	7.0798	6.8384	7.4545	7.2639	7.5601	7.6378	7.6179	7.2929	7.7248	7.5355	7.7525	7.4748	7.6817	7.4335	7.5088	7.4024	7.4995	7.2753	7.3144	7.1193	7.4611	7.3845	7.3522	7.6985	7.4727	7.7205	7.9074	7.7437	7.3894	7.7954	7.6858	7.8757	4.7922	4.9675	4.6491	5.6545	4.7864	4.8283	4.9212	4.8013	5.1051	4.8382	5.3766	4.8891
BAX	7.1931	7.0332	7.2638	7.3685	8.218	6.5951	6.373	7.1371	6.7551	6.2713	6.5339	7.0103	6.7296	7.398	7.1075	6.7745	8.1301	7.4214	7.1632	7.2329	7.2778	7.0237	7.617	7.0584	7.6856	6.3769	7.09	7.3762	7.1851	7.3261	7.1933	7.3203	7.0754	7.0692	7.5432	7.3405	7.3098	4.3162	4.3558	4.6901	4.339	4.3541	4.2114	4.7228	5.1547	4.952	4.8508	3.9363	4.847
BAZ1A	8.0987	7.5728	7.5746	7.5595	7.7791	7.8249	7.6722	7.5837	7.9726	8.1041	7.9563	7.9935	8.0303	8.0963	7.943	7.7729	7.9268	6.7422	8.085	7.4778	7.6961	8.0828	7.958	7.9152	7.5562	7.784	6.7799	7.7028	8.251	7.692	7.4025	6.6243	7.7694	8.2113	8.1814	7.9277	8.2954	7.8427	7.9523	7.7566	7.7283	7.4448	7.4837	7.7984	7.4315	7.5364	7.7499	7.2415	6.8673
BAZ1B	6.4765	6.5801	6.6432	6.6925	6.6808	6.546	6.4081	6.4	6.5546	6.4624	6.4873	6.4393	6.4295	6.5405	6.4912	6.5166	6.6518	6.8738	6.5072	6.7421	6.5094	6.4882	6.4629	6.4514	6.8611	6.5298	6.6039	6.5004	6.3519	6.6699	6.6551	6.8148	6.5309	6.7167	6.6009	6.5563	6.4977	4.7493	4.9082	4.7733	4.6012	4.724	4.7939	4.7992	4.9833	4.8729	4.7148	4.8347	4.9145
BAZ2A	6.9817	6.9021	7.4191	7.4719	7.5114	7.2136	7.1264	7.4511	7.0666	7.292	7.331	7.3948	7.5747	7.4503	7.4966	7.4645	7.449	7.6094	7.2659	7.4413	7.1528	7.1829	7.4544	7.2859	7.4075	7.4767	7.7709	7.4067	7.5669	7.551	7.5199	7.5834	7.1747	7.6052	7.5833	7.3295	7.1489	5.4267	5.5299	5.3976	5.3221	5.5177	5.5604	5.4547	5.5789	5.5103	5.4577	5.6207	5.4471
BAZ2B	9.1359	8.8226	8.4687	7.9043	8.321	8.5671	8.6096	8.7886	8.1362	8.6026	8.2557	8.8734	8.7013	8.6447	8.6878	8.457	8.6771	7.2725	8.6145	8.6903	8.6927	8.8145	8.7196	8.8574	8.0064	8.3214	7.7123	8.8543	8.7573	8.0147	8.3553	6.8895	8.2627	8.3816	8.4823	8.1273	8.0397	8.1876	8.5363	8.0386	7.9897	8.4678	8.2724	8.2882	7.5944	7.9861	7.7749	7.8882	8.3593
BBIP1	7.3507	7.1638	7.0504	6.7308	6.877	7.0866	7.3182	7.272	7.009	7.0146	6.9476	7.3423	7.3363	7.0134	7.2118	6.9675	6.9212	6.5082	7.0456	7.2188	7.25	7.1033	7.1642	7.2672	7.2186	6.9144	6.6067	7.2026	7.169	7.0327	6.8363	6.5879	7.1836	6.9162	7.1319	7.0457	7.2497	5.9773	5.9919	6.0271	5.8135	6.1022	5.9512	6.0539	5.7321	6.0037	5.8616	6.0922	6.2913
BBOX1	4.3187	4.184	4.0054	4.4169	4.1177	4.3405	4.1079	4.1134	4.4866	4.4989	4.3817	4.0468	4.2066	4.5787	4.3042	4.2377	4.1375	4.1992	4.3417	4.4341	4.3436	4.203	4.2368	4.1004	4.3078	3.9003	4.0976	4.1874	4.1872	4.3191	4.5242	4.375	4.1145	4.6032	4.2377	4.0934	4.2446	2.8995	3.0976	2.6225	2.829	2.811	2.755	2.9348	2.824	2.6375	2.58	2.6794	2.5727
BBS1	7.2493	7.1217	7.2647	7.4417	7.0941	7.0815	7.0129	7.3718	7.0078	7.1827	7.0934	7.1469	7.2078	7.2259	7.2516	7.4795	7.2856	7.1412	7.1215	7.3313	7.2794	7.2065	7.1463	7.1854	7.2344	7.3972	7.1209	7.2952	7.2571	7.3459	7.5716	7.2664	7.3833	7.2267	7.1043	7.272	7.0154	5.4379	5.5103	5.4833	5.4691	5.4635	5.384	5.1925	5.3424	5.4536	5.3724	5.3272	5.2075
BBS10	5.144	5.0734	4.7583	4.2788	4.739	4.9867	5.431	5.4229	4.9076	4.9967	5.1788	4.9994	5.3362	4.8924	5.0134	5.1859	5.0487	4.4538	4.9396	5.0138	4.9666	4.9829	5.6433	5.8455	4.9071	5.1624	4.5648	5.561	5.0782	4.7404	4.6338	4.1908	4.9609	4.517	5.1519	4.6035	5.1836	5.2887	4.8994	4.9309	5.1064	5.5341	5.522	5.4132	4.5875	5.1012	5.4543	5.6273	5.5921
BBS4	6.735	6.5568	6.3649	6.2527	6.2847	6.4205	6.5751	6.5893	6.1114	6.2661	6.3407	6.5167	6.0934	6.1603	6.2	5.9032	6.5382	6.3336	6.7646	7.0689	6.6996	6.6659	6.7588	6.4226	6.5478	6.5596	6.3605	6.8731	6.4081	5.9904	6.3567	5.9646	6.1514	6.1997	6.1542	6.0637	6.2037	6.8038	6.632	6.6657	5.706	6.4736	6.3364	6.4359	6.5668	6.5908	6.583	6.9471	6.7286
BBS7	5.7139	5.7009	5.1741	4.8314	5.2188	5.5838	5.7121	5.1528	5.2909	5.6012	5.5348	5.7134	5.638	5.4907	5.4569	5.3262	5.4916	4.9436	5.7231	5.5928	5.3954	5.6537	5.702	5.7886	5.0511	5.4587	5.0057	5.4478	5.5865	5.3768	5.1269	4.9558	5.6107	5.4468	5.6291	5.4141	5.5592	4.667	4.7651	4.3516	4.5752	4.4593	4.3654	4.516	3.6897	4.3979	4.1991	4.6267	4.891
BBS9	5.7092	5.437	5.3922	5.3262	5.3209	5.4099	5.4105	5.2995	5.2862	5.2421	5.2251	5.285	5.1225	5.1295	5.155	5.2314	5.3455	5.3344	5.287	5.4489	5.2801	5.3417	5.4002	5.405	5.0946	5.1062	5.0493	5.3274	5.0957	5.1198	4.9859	5.1129	5.2365	5.2554	5.1649	5.1417	5.2649	4.0864	4.2083	4.0506	3.6899	4.0805	3.9647	3.9683	4.0905	3.9962	4.0451	3.9882	4.3804
BBX	7.5314	7.4409	7.4598	7.1945	7.2824	7.6061	7.5331	8.1061	7.3241	7.3223	7.4722	7.2923	7.6566	7.4977	7.3674	7.3703	7.4957	6.8729	7.4434	7.2585	7.2377	7.4009	8.1824	8.0933	7.6805	7.5464	7.667	7.7594	7.6065	7.0602	7.2884	6.9681	7.1735	7.3206	7.3752	7.7316	7.289	6.7236	6.7485	6.9666	6.4313	7.1599	6.8077	6.7917	6.7602	6.806	6.9598	7.4511	7.7329
BCAM	7.256	7.448	7.9039	7.9111	7.9244	7.2486	6.8753	7.0158	7.0761	7.1169	7.3354	7.119	6.9822	7.8954	7.3025	7.7395	7.4438	7.3886	7.2321	7.5188	7.3812	7.7313	7.253	7.0814	6.9275	7.505	7.4917	7.2197	6.8649	7.2367	7.4842	7.0933	7.0848	7.596	7.2628	7.285	6.8858	5.4663	5.585	5.6351	5.5418	5.7251	5.591	5.6073	5.622	5.4798	5.4466	5.88	5.4037
BCAN	6.0465	6.1504	6.3311	6.6877	6.4037	6.2332	6.2333	6.3968	6.084	6.3937	6.316	6.1525	6.3084	6.3242	6.2579	6.4103	6.2869	6.8654	6.2819	6.1364	6.4599	6.2704	6.4613	6.4578	6.3675	6.5208	6.7736	6.4014	6.3998	6.3533	6.4022	6.7753	6.5831	6.3978	6.3914	6.4594	6.4189	4.503	4.5479	4.6331	4.6235	4.6197	4.6712	4.6262	4.6036	4.5119	4.6652	4.5431	4.463
BCAP29	7.2111	7.0206	6.9361	6.6023	6.6421	7.1279	7.2569	7.2333	7.109	7.2095	7.2467	7.0285	7.0241	7.2059	7.0084	6.9543	6.9751	6.6415	6.9502	6.7701	6.8105	6.9608	7.6036	7.4614	7.4196	7.5412	7.2219	7.5572	7.2774	6.9084	6.9556	6.566	6.9457	6.6911	7.1534	7.0058	7.0321	5.385	5.376	5.8608	5.4673	5.8208	5.3388	5.2863	5.344	5.4931	5.6736	5.1108	5.0301
BCAP31	10.2111	9.8345	10.1794	10.2054	10.3786	10.2595	10.4147	10.6059	10.3693	10.4309	10.3703	10.3687	10.902	10.468	10.3654	10.4584	10.2483	9.6332	10.3899	10.4049	10.3768	10.3177	10.5761	10.3737	10.5379	10.1964	10.3153	10.7962	10.5424	10.6182	10.555	10.1834	10.5777	10.0409	10.4422	10.2244	10.096	7.8745	7.8819	8.2521	8.0829	7.8897	7.9387	8.0545	8.3095	8.1474	8.1563	7.9837	7.9616
BCAR3	6.5325	5.6046	5.7295	5.251	5.5296	5.954	6.0086	5.594	6.0236	6.0733	5.9849	6.0417	5.9524	6.0584	5.8115	5.708	5.5257	5.3725	5.7527	5.4977	5.7295	6.3118	5.2962	5.2569	5.5385	5.3462	5.183	5.4671	5.8098	5.9083	5.4826	5.1742	5.5052	5.7407	5.8661	6.0964	5.5359	5.08	5.4026	4.7499	5.2946	4.8871	5.5206	5.08	4.6144	5.1495	4.812	5.3649	4.9879
BCAS1	7.0273	6.469	7.1611	7.7182	7.8074	6.4053	6.4688	7.0038	6.6654	6.8857	6.7107	6.9662	7.5438	7.0491	7.4584	6.9967	7.7578	7.3638	8.0155	7.1394	7.3121	6.5045	7.2573	6.7635	7.1443	7.2521	6.9791	7.3432	7.3683	7.4146	7.0076	7.327	7.377	7.6161	7.6612	6.68	7.6241	6.1086	5.4298	5.5251	6.3692	4.7731	4.6063	6.2608	6.0405	5.6799	5.6768	4.6795	4.4436
BCAS2	9.0699	8.9923	8.6652	8.3078	8.6759	8.5525	8.8247	8.6749	8.5783	8.6121	8.6738	8.7511	8.9515	8.8036	8.7183	8.4995	9.0278	7.9723	8.8372	8.9414	8.8968	8.8367	9.0296	8.6766	8.808	8.6592	8.2257	8.7183	8.5849	8.4605	8.8503	7.7208	8.8439	8.4463	8.6167	8.9501	8.7418	8.0881	7.8389	8.1226	7.7768	7.7057	7.681	8.0068	7.4557	7.9984	8.1032	7.8201	8.1425
BCAS3	7.7501	7.3267	7.4929	7.4387	7.3672	7.7482	7.5704	7.6553	7.6212	7.7365	7.5854	7.4472	7.3447	7.5494	7.5614	7.546	7.2491	7.5279	7.4952	7.4791	7.3904	7.3412	7.6733	7.6457	7.7291	7.7516	7.629	7.6833	7.5669	7.2675	7.4856	7.6739	7.6061	7.5002	7.5276	7.4992	7.4764	5.2843	5.3191	5.2374	5.4146	5.6318	5.2439	5.4464	5.623	5.2338	5.8332	4.9529	5.0698
BCAS4	5.5723	5.5796	5.7899	5.945	5.8791	5.6326	5.5904	5.8629	5.6914	5.795	5.6377	5.5276	5.8538	5.6969	5.6977	5.8113	5.7796	6.1528	5.799	5.994	5.7999	5.702	5.787	5.8248	5.8399	5.8597	5.996	5.7838	5.787	5.9666	5.9818	6.0615	5.9855	5.9829	5.7423	5.8356	5.7944	3.7412	3.795	3.7936	3.8247	3.8837	3.9162	3.785	3.8988	3.8196	3.8047	3.7416	3.6648
BCAT1	7.7333	7.9041	7.7673	6.2702	7.1246	8.2024	7.5028	7.7181	8.6635	8.8797	8.7457	8.5759	7.5618	8.3871	8.4699	8.1664	7.2338	7.2705	6.1009	7.533	7.9896	9.0299	7.1902	7.5712	7.4141	6.9389	6.0344	6.4135	8.3623	8.1928	7.474	7.269	7.6644	8.4241	8.6511	7.9885	8.2599	5.8077	5.8791	5.1241	7.9826	5.6302	7.0325	5.4953	5.4067	5.9839	5.4269	6.1708	6.7569
BCAT2	7.2258	7.1984	7.4896	7.6413	7.5318	7.3615	7.4923	7.6528	7.4827	7.5753	7.5173	7.4934	7.5093	7.7359	7.5643	7.6832	7.4183	7.6389	7.3507	7.5493	7.4642	7.2557	7.7132	7.6039	7.8105	7.5621	7.6385	7.5671	7.6485	7.772	7.9503	7.763	7.6789	7.8439	7.5861	7.5752	7.4929	5.7586	5.9495	5.9629	6.118	5.942	5.8441	5.8048	6.0894	6.1487	6.3094	5.8599	5.3844
BCCIP	7.3741	7.459	7.5627	7.3694	7.6095	7.3113	7.2169	7.2552	7.2716	7.1848	7.0995	7.0855	7.1107	7.3001	7.2282	7.1593	7.7382	7.2412	7.4323	7.4816	7.3515	7.2996	7.6438	7.419	7.2037	7.3485	7.0542	7.3039	7.3648	7.2569	7.3953	6.8787	7.3781	7.2678	7.3904	7.3713	7.3744	6.3838	6.1574	6.1574	5.971	6.0362	6.1551	6.1371	6.1696	6.4233	6.1846	5.8507	5.9153
BCHE	4.3761	6.1086	4.8231	3.8696	5.4237	4.1371	4.5548	3.7308	3.8907	3.6872	3.7558	3.7429	3.4386	3.5406	4.0468	3.6151	4.0254	3.9609	4.0202	4.707	4.0162	6.8697	5.0783	3.5818	3.8702	3.6654	3.8181	6.9927	3.4529	3.7897	3.7721	3.9549	3.581	3.8431	3.7683	3.6549	3.6586	3.3267	2.888	3.0579	2.4996	3.0955	4.8274	4.2474	3.278	3.7089	2.8976	2.6063	2.6697
BCKDHA	8.7459	8.1782	8.27	8.4589	8.3936	8.3851	8.6568	8.4223	8.4245	8.2234	8.3851	8.3503	8.3993	8.3766	8.3225	8.272	8.3742	7.8493	8.554	8.4906	8.2859	8.3851	8.4186	8.4014	8.6228	8.3851	8.0899	8.4448	8.4533	8.5954	8.529	8.2317	8.383	7.9515	8.2809	8.2464	8.1208	7.2975	7.2074	7.5202	7.2015	7.3578	7.2447	7.4285	7.6238	7.4759	7.464	6.7147	6.8181
BCKDHB	6.8583	6.6875	6.6638	6.6831	6.3766	7.8519	8.8497	7.5266	6.6829	7.874	6.7001	6.5267	6.4572	7.6794	6.0965	6.3947	6.4198	6.3899	6.5967	6.3987	6.6349	6.5888	7.14	7.7342	7.528	7.2239	7.6492	7.2295	6.303	6.1572	6.2467	6.0633	6.5644	5.883	6.1208	6.5298	6.3899	5.5414	5.0319	5.8463	4.9925	5.2205	5.0105	5.2888	5.1255	5.2132	5.4697	4.9413	4.7437
BCKDK	7.8412	7.6765	7.937	8.1251	8.2629	8.1006	8.3405	8.1724	8.02	7.8215	8.0982	8.1227	8.1593	8.1353	8.2837	8.2666	7.9562	7.9249	7.8659	7.9092	7.7632	7.7033	8.1833	8.1629	8.2168	8.0092	8.2546	7.9701	8.3263	8.2559	8.2556	8.0472	8.276	7.6084	8.0616	8.1981	8.0337	6.417	6.2602	6.3575	6.2679	6.2163	6.2568	6.2259	6.604	6.4607	6.4538	6.1091	6.1171
BCL10	6.5537	6.8037	6.4498	6.2543	6.1487	6.3883	6.594	6.1702	6.7276	6.5912	6.7485	6.8647	6.5812	6.511	6.6161	6.5425	6.2847	6.2517	6.6177	6.3523	6.5086	6.6799	6.3829	6.3759	6.2285	6.3611	6.0769	6.1194	6.4632	6.5283	6.2955	6.2493	6.699	6.1922	6.6056	6.7401	6.6919	4.9318	6.7117	4.8047	4.9962	4.784	4.8664	4.8738	4.7899	4.7295	4.7783	4.4777	4.6945
BCL11A	7.2272	6.8081	6.811	6.8953	6.0957	6.0106	5.9977	5.63	5.9582	5.9629	6.0412	5.9328	6.1589	5.8412	5.9202	5.9948	6.5047	6.7242	6.9716	6.8681	6.5793	6.7567	6.0602	5.7239	5.8644	6.059	5.5361	5.8423	6.0523	5.9342	6.0174	6.0396	6.033	5.7293	5.7651	6.2202	5.9858	5.1105	5.7574	4.6257	4.1886	4.9794	5.379	5.7472	5.3135	5.4344	5.0935	4.1367	4.6356
BCL11B	4.109	4.293	4.232	4.1208	4.102	4.1106	4.2516	4.0597	4.0567	4.091	4.2772	4.026	4.0274	3.9935	4.0597	4.2089	4.1609	4.4635	4.1184	4.2268	4.1122	4.3244	4.0916	4.154	4.014	4.1149	4.065	4.0782	4.1356	4.1216	4.1442	4.3435	4.1411	4.1364	4.0265	4.122	4.1803	3.0938	3.11	3.096	2.947	2.8936	3.1708	3.1163	3.0928	3.4549	2.9614	3.5124	3.7063
BCL2	6.4831	6.7622	6.813	6.9563	6.6747	6.3916	6.5828	6.8463	6.4555	6.6942	6.4576	6.6408	6.8161	6.6102	6.647	6.873	6.8446	7.1981	6.7572	7.0281	6.7877	6.563	6.8084	6.5377	6.9024	6.8384	7.1415	6.7084	6.6833	7.0117	6.7966	7.1234	6.87	7.0847	6.8973	6.6229	6.661	4.5424	4.8225	4.7365	4.601	4.5869	4.8007	4.8182	4.8138	4.6594	4.402	4.6935	4.91
BCL2A1	4.3536	4.2734	4.0554	4.0246	4.1273	3.9082	4.2048	4.0498	4.7698	3.9946	4.5255	4.9405	5.4125	4.2859	5.6814	4.4848	4.0105	4.3137	4.2075	4.7683	4.0321	5.3219	4.1073	3.9171	4.2346	3.9087	4.1427	4.1463	4.281	4.6812	4.7242	4.4149	5.0824	4.7067	4.2112	4.3764	7.3336	2.7762	3.1327	2.6759	3.8892	2.8657	2.8002	2.8922	2.7977	2.8447	2.7386	3.9412	4.9285
BCL2L1	7.3194	7.262	7.3554	7.3073	7.4053	7.2567	7.582	7.7053	7.4972	7.5108	7.5763	7.3618	7.3341	7.6586	7.6406	7.5142	7.1808	7.1473	7.2184	7.3732	7.4469	7.5382	7.2472	7.2156	7.6783	7.6125	7.3964	7.6683	7.4619	7.6738	7.655	7.1429	7.5067	7.5755	7.441	7.361	7.1835	5.4752	5.3044	5.4359	5.566	5.2186	5.6152	5.3446	5.4747	5.5661	5.4943	5.3946	5.3678
BCL2L10	5.2674	5.1648	5.3521	5.281	5.6427	5.15	5.1963	5.4475	5.8899	5.687	6.2322	6.4134	6.3386	6.4141	6.3848	5.6603	5.373	5.4478	5.3501	5.5401	5.3649	5.3902	5.3146	5.2113	5.4256	5.372	5.6372	5.3332	6.0294	6.3061	5.9833	6.0095	6.5769	5.7349	6.8524	5.6204	6.2815	3.3678	3.2787	3.3017	3.8196	3.3575	3.425	3.5056	3.6255	3.5831	3.5147	3.4075	3.5166
BCL2L11	6.9986	6.9674	6.723	6.6506	6.6311	6.5106	6.4859	6.4408	6.8848	6.6747	6.7797	6.9465	6.7234	6.6136	6.7149	6.692	6.6077	6.8017	6.6655	6.8233	6.9096	6.9176	6.4553	6.3464	6.4059	6.5373	6.3636	6.483	6.8594	6.6838	6.7076	6.7168	6.784	6.9859	6.7207	6.7461	6.5459	4.9	5.088	4.6819	5.2759	4.744	5.1135	4.9766	4.8327	4.9657	4.7603	5.0271	5.2348
BCL2L13	6.2991	6.2134	6.3419	6.4466	6.1472	6.3901	6.5139	6.4508	6.324	6.6324	6.5492	6.5195	6.4152	6.4843	6.4477	6.4558	6.303	6.4446	6.2335	6.1792	6.4374	6.3477	6.3978	6.4851	6.4024	6.6255	6.3321	6.4291	6.5244	6.3603	6.4289	6.3139	6.5584	6.4008	6.3497	6.4287	6.444	5.0003	4.8354	5.0659	5.1983	4.8939	4.9045	5.0038	4.8747	4.9518	4.909	4.8689	4.7659
BCL2L14	5.2093	5.3935	5.2611	5.4984	5.2942	5.4924	5.3174	5.1732	5.3633	5.2964	5.4268	5.3695	5.1538	5.1966	5.131	5.3378	5.2276	5.7205	5.2518	5.1719	5.2753	5.2824	5.1182	5.2682	5.1605	5.278	5.2576	5.1142	5.1248	5.1895	5.1837	5.5564	5.4268	5.294	5.2899	5.413	5.3721	2.99	3.0106	2.9989	3.0549	2.9979	3.0471	3.0621	3.0605	3.0066	3.0543	2.8968	2.9717
BCL2L2	6.6616	6.5354	6.759	6.9475	6.7097	6.6307	6.607	6.7424	6.5099	6.6632	6.4913	6.6671	6.6597	6.8221	6.7827	6.7964	6.8131	6.6431	6.6587	6.5297	6.6841	6.6551	6.7452	6.5434	6.8429	7.055	6.9574	6.5649	6.797	6.7996	6.8489	6.8344	6.928	6.4538	6.8885	6.617	6.7054	5.4639	5.2067	5.1718	5.3508	5.2785	5.2255	5.2432	5.2996	5.3761	5.2676	5.5945	5.6083
BCL6	6.5906	6.7399	6.3235	6.6041	6.3397	7.5122	7.4178	6.8137	8.4406	8.5811	8.8773	8.7068	8.0943	8.5321	8.5723	8.409	6.3839	6.5261	6.4384	6.6237	6.2525	6.4963	6.6698	7.0615	6.7464	6.6704	6.592	6.5871	8.7431	8.5435	8.3311	8.3134	8.1323	8.2773	8.6555	8.1103	8.4107	5.6105	7.0177	5.8346	8.1578	6.0974	6.2065	5.5923	5.5361	5.5472	5.8904	7.3647	7.3722
BCL7A	7.1066	7.1094	7.263	7.0914	7.1201	6.8516	6.6347	6.3238	7.1808	7.0045	7.2736	7.197	6.9525	7.2514	7.1299	7.0181	6.8565	7.1631	6.976	6.8537	6.8886	6.8653	6.7585	6.4797	6.604	6.827	6.7128	6.5702	7.1458	6.9958	7.0618	7.2894	6.9738	7.1647	7.0276	7.0491	6.7952	4.755	4.981	4.5132	4.7591	4.5596	4.6205	4.6005	4.9694	4.6377	4.8316	4.7199	4.5607
BCL7B	7.6352	7.7753	7.812	7.7422	8.0314	7.6163	7.6689	7.3585	7.7562	7.88	7.7217	7.843	7.7734	8.0462	7.8693	7.9531	7.8858	7.1193	7.5793	7.5307	7.3951	7.7781	7.7544	7.6995	7.5621	7.7253	7.5275	7.3963	7.7126	7.7714	7.7217	7.4626	7.6547	7.6392	7.6914	7.7389	7.7359	6.6906	6.2123	6.4026	6.4431	6.0262	6.2786	6.4669	6.6317	6.5601	6.43	6.4595	6.6036
BCL7C	8.2095	8.5863	8.7168	8.8564	9.1144	8.491	8.862	8.7564	8.1874	8.3506	8.2057	8.2992	8.5072	8.436	8.5548	8.6502	8.9642	8.4455	8.635	8.8487	8.6854	8.6249	8.8066	8.8775	9.0319	8.9302	9.1284	8.9644	8.5284	8.3961	8.5562	8.2899	8.7871	7.8509	8.3067	8.4253	8.4581	7.5891	7.3725	7.5576	7.3013	7.4653	7.6355	7.5603	8.1794	8.0475	7.6833	7.3434	7.1724
BCL9	7.5584	7.4072	7.7255	7.5164	7.6608	7.0073	7.0693	6.9141	7.2209	7.0932	7.2443	7.2972	7.1651	7.4135	7.5638	7.449	7.3383	7.4429	7.7412	7.4963	7.576	7.5868	7.4463	7.104	7.0511	7.4926	7.0885	7.0372	7.4993	7.1729	7.1522	7.1209	7.0383	7.1839	7.2702	7.136	7.3971	7.4729	7.648	7.3766	7.0464	7.4564	7.4927	7.4463	7.3627	7.5925	7.4515	6.8148	6.8482
BCLAF1	7.9094	7.7654	7.8151	7.2707	7.1677	7.5175	7.805	7.7768	7.5757	7.5477	7.5536	7.5439	7.4959	7.5519	7.5178	7.2792	7.7797	7.4723	7.601	7.3724	7.9322	7.7184	7.6421	7.6564	7.7196	7.7775	7.3638	7.7358	7.5347	7.391	7.3312	7.0625	7.5041	7.4182	7.4093	7.5326	7.6621	6.9783	6.9149	6.8233	6.556	6.62	6.6104	6.7231	6.3677	6.6477	6.5761	6.7904	6.8938
BCMO1	4.7705	4.5297	4.3861	4.8493	4.4284	4.949	4.8699	4.7145	5.8335	5.8385	5.8732	6.4586	6.32	5.7583	6.207	6.1765	4.5029	4.8287	4.4047	4.5904	4.4753	4.3598	4.1019	4.9983	4.346	4.4333	4.6746	4.3469	6.0149	6.3427	5.7108	5.6349	5.8082	5.552	6.3079	6.3398	6.4578	2.956	3.0173	2.866	4.0253	2.9092	2.9878	2.9552	3.3381	3.0272	2.9822	3.1419	2.9483
BCOR	6.7262	6.1636	6.1298	6.1142	6.1607	6.1325	6.3597	6.1955	5.9618	5.8864	6.0704	6.0874	6.0599	6.2495	5.8749	5.9341	6.1775	5.8431	6.2441	6.3252	6.192	6.6641	6.4072	6.0851	6.2269	6.5274	6.1496	6.4466	5.8391	6.0165	5.9873	5.4469	5.9276	6.0829	5.9809	6.4139	5.7065	5.6458	5.9275	5.3814	4.9474	5.7937	5.763	5.5272	5.0571	5.5737	5.5106	5.369	6.8017
BCORL1	5.8498	5.8516	6.0637	6.2892	6.0036	5.8465	5.6486	5.9231	5.8828	6.0033	5.9254	5.9116	5.9438	5.9402	6.0101	5.9932	5.986	6.2935	5.9212	5.9429	6.0505	5.8543	5.9983	5.8759	5.9751	6.0166	5.9678	5.8435	5.9359	6.1078	6.0859	6.2124	6.0784	5.9644	6.0102	5.9744	6.0537	4.6944	4.7693	4.6594	4.6345	4.6924	4.7201	4.6555	4.8429	4.7108	4.6421	4.5794	4.5404
BCR	7.6698	7.6234	8.2109	8.0544	8.1507	7.8235	7.7437	7.6382	7.855	8.2379	8.288	8.0166	8.1557	8.5093	8.1923	8.0248	8.0182	7.3481	8.122	8.2752	7.9059	7.9446	7.7495	7.297	7.508	7.6411	7.5422	7.576	8.0685	8.3448	8.1551	7.7367	7.6987	7.5056	8.3255	8.3497	7.6559	6.4151	6.0901	6.2094	6.1769	5.9911	6.2686	6.1744	6.5481	6.1846	6.4031	5.9135	5.5103
BCS1L	8.37	8.278	8.2906	8.3802	8.6148	8.2568	8.5663	8.4236	8.3265	8.4178	8.2929	8.3348	8.4912	8.2834	8.3726	8.4962	8.471	8.0527	8.1985	8.6016	8.2558	8.0079	8.5719	8.4117	8.4434	8.4181	8.1259	8.4995	8.3798	8.5282	8.681	8.0386	8.3661	8.1729	8.3941	8.2414	8.248	7.0346	6.8807	7.1375	6.8946	7.1719	7.0023	7.1528	7.1263	7.3058	7.1146	6.5979	6.3954
BDH1	6.1577	6.0906	6.6448	6.811	6.3491	6.7603	6.7517	6.9035	6.404	6.6198	6.5369	6.5883	6.7539	6.7134	6.6103	6.7705	6.2436	6.4822	6.4478	6.1065	6.4211	6.2576	6.729	7.0684	6.5136	6.4771	7.0229	6.8421	6.6131	6.5509	6.5837	6.7118	6.8128	6.5003	6.3853	6.8318	6.5119	4.9875	5.1867	5.4179	5.1676	5.0148	4.9082	5.0563	5.225	5.0168	5.196	4.7018	4.7626
BDH2	8.028	7.3896	7.4583	7.2804	7.3812	7.1434	7.2104	7.4533	7.1444	7.0474	6.9583	7.3019	7.1493	6.9837	7.4453	7.1996	7.4545	7.2255	7.5553	7.8094	7.4004	7.4837	7.5218	7.6775	7.4353	7.3156	7.121	7.7321	7.2593	7.1497	7.0515	6.701	7.3045	7.3006	7.0977	7.0621	7.046	6.241	6.3007	6.2213	5.9585	6.5717	6.1905	6.1922	5.77	6.1419	5.8554	6.252	6.2899
BDKRB1	6.7387	6.7112	6.7541	6.7431	6.7364	6.4162	6.7793	6.483	6.5434	6.6298	6.6351	6.5322	6.6466	6.7129	6.524	6.6113	6.703	6.7704	6.7554	6.6685	6.6669	6.4327	6.6113	6.573	6.5545	6.6669	6.8435	6.3894	6.5127	6.7431	6.6669	7.2154	6.9472	6.8778	6.5855	6.6113	6.6738	3.9618	4.2093	3.9587	4.1287	3.8301	3.952	3.8399	3.7315	3.8446	3.9962	4.0615	4.3996
BDKRB2	7.2051	7.3369	7.3914	7.2294	8.2626	7.3135	7.5745	7.6412	8.4323	8.251	7.5099	8.7525	8.8578	7.9825	9.0388	8.037	8.6625	8.1051	7.8996	8.372	7.157	6.9826	7.8365	6.9607	7.2877	8.0666	7.1846	7.5417	8.6088	8.3664	7.9263	7.9266	8.1697	8.1123	8.6885	7.454	8.5836	5.9859	6.7395	5.6771	7.0863	5.9757	6.3624	6.0001	6.4619	6.1115	5.66	5.1994	5.605
BDNF	5.4175	5.2006	5.163	5.7257	5.2981	5.2063	5.0253	5.1897	5.1537	5.2117	5.151	5.1303	5.1378	5.1416	5.1711	5.2555	5.249	5.9428	5.2913	5.0737	5.335	5.2262	5.0573	5.2862	5.3047	5.2142	5.3885	5.1448	5.0952	5.2072	5.0855	5.4875	5.2619	5.0592	5.1615	5.2143	5.2854	3.7106	3.7269	3.5582	3.7491	3.6417	3.6392	3.8039	3.766	3.8096	3.8925	5.0198	6.2606
BEAN1	5.0586	5.2501	4.8865	4.8477	4.7401	4.8821	4.7346	4.6057	5.0103	4.7633	5.0205	4.708	4.7282	4.5715	4.7035	4.8652	4.7389	5.3763	4.7153	4.8502	4.9124	4.8132	4.795	4.927	4.5477	4.8192	5.0998	4.3295	4.5828	4.8236	4.6877	5.0451	4.9266	4.6893	4.8132	4.8416	4.7742	3.0459	2.953	2.844	3.0846	2.9432	3.0213	2.7138	2.7336	2.7366	2.9937	3.0054	2.9283
BECN1	7.2324	7.1226	7.1755	7.0417	7.2598	7.0884	7.3563	7.3953	7.0858	7.3307	7.2539	7.2735	7.4215	7.2319	7.3035	7.3591	7.1583	6.989	7.3036	7.1702	7.2794	7.3216	7.2424	7.2027	7.2281	7.3336	7.149	7.2079	7.2504	7.2836	7.3178	7.148	7.3222	6.9155	7.2943	7.3974	7.3598	6.1197	5.8954	6.1237	5.9633	5.8974	5.8838	6.094	6.0119	5.9927	6.1213	5.7943	6.0094
BEGAIN	5.5107	5.7574	6.0771	6.3668	6.0698	5.5336	5.9759	6.0259	5.3976	5.9406	5.7898	5.8789	5.7724	5.7736	5.8004	6.0741	6.1001	6.9438	5.8296	5.9769	5.9781	5.9068	5.7852	5.9759	6.1566	6.1641	6.2592	5.8982	5.9885	6.124	6.1675	6.6226	6.2558	6.4584	6.011	6.0548	5.7446	4.1833	4.1679	4.4653	3.8618	4.2467	3.9623	4.0566	4.3701	4.3238	3.9391	4.3345	5.48
BEND5	5.5439	5.5867	5.6421	5.7337	5.5671	5.2027	5.202	5.1273	4.9161	5.2319	5.2493	5.2375	5.031	5.1548	5.0086	5.3166	5.5465	5.9398	5.4912	5.4616	5.4023	5.3642	5.576	5.2689	5.2982	5.4272	5.4997	5.3968	5.158	5.1155	5.4273	5.3821	5.1769	5.2663	5.0819	5.3099	5.1397	4.3103	4.0522	3.9551	3.7448	3.9686	4.0599	4.0772	3.8802	4.09	4.2918	4.16	4.6327
BEST1	6.5818	6.9792	6.9325	6.9595	6.7439	6.7624	6.7478	6.5521	7.0575	6.8343	6.8888	6.835	6.704	6.804	6.9343	6.8112	6.7876	7.1764	6.6649	6.6617	6.7188	6.7359	6.7114	6.7506	6.919	6.7056	7.0089	6.6347	6.949	6.976	6.8785	7.474	7.0366	6.9689	6.883	6.7726	6.9991	4.5783	4.69	4.6194	4.9091	4.7016	4.6973	4.8024	4.7911	4.7191	4.6323	5.106	4.8659
BEST2	5.9916	6.1837	5.9591	6.2555	6.0378	6.3307	6.1569	5.6241	5.6692	6.2782	6.2781	6.2751	5.8931	6.0832	6.0167	6.4416	6.1042	6.9102	5.9182	5.7044	6.1577	5.8005	5.9145	6.0739	5.9406	6.2384	6.6423	5.9473	6.1543	5.8676	6.4357	6.3142	6.4309	5.9532	6.0438	6.2065	6.3706	3.6912	3.5086	3.6113	3.6116	3.3907	3.6244	3.78	3.4546	3.9331	3.6856	3.7166	3.582
BET1	8.9976	8.744	8.7082	8.3788	8.3224	8.8827	9.3573	9.0484	8.8057	9.0359	9.0591	8.984	9.0229	8.8234	8.7728	8.6931	8.776	7.5769	8.764	8.5779	8.4395	8.2712	9.1199	8.8763	8.7853	8.7752	9.1054	8.7186	8.8391	8.2309	8.7226	8.0955	8.6337	8.6379	8.8227	8.613	9.0652	7.4768	7.2854	7.9561	7.7125	7.6521	7.1806	7.6273	6.8536	7.4225	7.7478	7.1855	6.828
BET1L	7.0857	6.6689	7.1729	7.3608	7.1868	6.8861	7.0112	7.2911	6.7858	6.8209	6.8085	6.7605	6.894	7.2593	7.2028	7.3193	6.9145	6.9726	6.8944	6.8857	6.9277	6.8086	7.0965	7.0105	7.384	7.2541	7.3982	7.0309	6.9123	7.0722	7.0752	6.7514	6.9149	6.7975	6.8396	6.9127	7.0045	5.4638	5.0636	5.333	5.2965	5.1887	5.4273	5.3122	5.4074	5.2642	5.1961	5.4234	5.1672
BEX1	7.5795	8.0516	7.3609	6.7047	6.8542	6.0388	6.2579	6.4045	6.356	5.9409	6.0957	5.9121	5.8149	5.9549	5.9134	5.7061	6.6288	6.6659	6.4574	7.0141	6.4977	7.1848	6.1729	6.2122	6.666	7.049	6.2597	6.6958	5.5255	5.8454	5.8506	6.2433	5.8162	5.8609	5.7918	6.1488	5.7169	5.7529	6.0497	5.0844	4.9555	6.4016	6.9021	5.3651	5.8949	6.1386	6.0051	5.0182	7.3087
BEX4	8.7435	8.4523	8.4117	7.6903	7.9502	8.2	8.452	8.3602	7.2244	7.6299	7.5996	8.1041	7.8564	7.8036	8.0314	8.0621	8.5259	7.261	8.4448	8.4529	8.4097	8.8142	8.4034	8.5545	8.2752	8.2597	7.8695	8.5318	7.7126	7.3785	7.7601	6.6472	7.2701	7.184	7.6077	7.888	7.5769	7.6118	7.7197	7.5321	7.2322	7.7901	7.9456	7.4104	7.2682	7.7354	7.7384	8.1579	8.2565
BFAR	8.2599	8.2955	8.2164	8.1404	8.2216	8.3112	8.501	8.4794	8.6346	8.6107	9.0063	8.5831	8.5135	8.5348	8.668	8.5481	8.6298	8.2325	8.6508	8.7726	8.4348	8.4376	8.7687	8.3742	8.2772	8.397	8.3448	8.6725	9.1354	8.6746	8.5709	8.2476	8.2999	8.2474	9.4586	8.5544	8.6429	7.3358	7.0313	7.0622	7.6808	7.2692	7.4267	7.1818	7.2561	7.2788	7.4145	7.2934	7.3624
BFSP1	5.5596	6.2844	5.6858	5.5771	5.9267	5.3561	5.4814	5.271	5.5513	5.4907	5.5644	5.4052	5.5356	5.3575	5.4625	5.5988	5.4728	5.7464	5.6113	6.5855	5.5535	6.0401	5.5729	5.4343	5.5078	5.476	5.4391	5.6678	5.3258	5.4176	6.0697	5.7188	5.5917	5.7314	5.3483	5.5178	5.3045	3.4446	3.0241	3.3385	3.2866	3.314	4.0096	3.4247	3.2331	3.4127	3.0198	3.9784	3.5341
BFSP2	4.7312	4.9966	5.0451	5.5408	5.0468	5.105	4.8249	5.0181	4.6858	5.2646	4.9459	4.8646	4.8467	5.0381	4.9861	5.1972	4.8544	5.5628	4.9371	4.7947	5.1527	4.9871	4.8463	4.9898	5.0865	5.0344	5.2425	4.9339	5.0362	5.107	5.3405	5.0655	5.341	5.0997	5.0181	5.0452	4.8978	3.4588	3.5022	3.6566	3.4234	3.4176	3.9534	3.3954	3.9526	3.5952	3.429	3.3736	3.4985
BGN	7.1482	8.3176	7.8022	7.9358	8.8635	6.6962	6.7386	7.1467	6.5922	6.7631	6.5782	6.8346	7.0969	7.0665	7.6035	7.6262	7.9123	8.5647	7.7016	8.6319	7.5387	8.1813	7.7194	6.9409	7.4771	7.6052	7.8766	8.0954	7.1796	7.9195	7.6888	7.6889	7.3475	7.3397	6.8929	7.2121	6.8811	6.1182	5.8383	5.7768	5.8731	5.9728	7.5357	5.9103	6.3528	6.7072	6.0311	8.678	7.8336
BHLHB9	6.3075	6.3636	5.7115	5.7962	5.8125	5.1511	5.4647	5.5102	4.9744	5.1456	5.3527	5.6226	5.2357	5.1335	5.7828	5.4521	6.0676	5.9854	5.986	6.1018	5.8248	5.7814	5.6859	5.5733	5.5454	5.7828	5.119	6.0764	5.4697	5.0267	5.2313	5.0401	5.3579	4.7579	5.5919	5.2004	5.3596	5.2851	4.6495	4.7945	4.198	4.8639	4.9317	4.7582	4.955	4.9536	4.8731	4.6804	5.6915
BHLHE40	9.2274	8.2609	6.5724	6.5714	6.8455	8.333	8.455	7.0313	9.8165	7.6288	8.4527	8.2467	7.0914	7.7286	7.1102	7.3413	6.3705	7.5826	6.7019	6.9366	6.9832	8.1893	6.5713	8.1593	7.9471	6.6766	6.2823	6.7619	7.2346	7.7589	7.1034	6.4086	9.1743	10.1872	7.4925	8.4753	6.7274	6.4052	9.3676	6.5747	8.4199	6.809	7.8289	6.1687	5.8144	7.1389	6.0814	7.5318	8.7624
BHLHE41	5.7259	5.702	5.5961	5.925	5.8024	5.2752	5.4009	5.4021	5.413	5.1738	5.4113	5.4188	5.2167	5.2974	5.2538	5.4901	5.7547	5.8914	6.3304	5.7753	5.9138	6.0626	5.7064	5.4032	5.5313	5.7139	5.6582	5.4934	5.4724	5.3193	5.7239	5.5621	5.1775	5.2245	5.2417	5.6378	4.885	4.6284	5.4303	4.7362	3.282	4.1236	3.8396	4.7052	4.2563	4.3554	4.1556	4.2395	4.0188
BHMT	8.0507	7.6603	7.3713	7.672	7.1593	7.495	7.8971	7.1741	7.8342	7.4982	7.3552	7.5012	7.3655	7.3952	7.0924	7.3532	7.1658	7.5036	7.4518	7.5394	7.5633	7.3713	7.3039	7.6445	7.2522	7.0606	7.405	7.1836	7.075	7.1919	7.0447	7.6473	7.2229	7.3438	7.3728	7.639	7.6291	3.9459	3.9771	3.9627	3.9508	4.1674	4.0629	4.2382	3.977	3.9693	3.952	3.8614	3.7966
BHMT2	6.9744	6.8114	6.555	6.493	6.5231	6.3215	6.2743	6.6805	6.118	5.7381	5.9156	6.372	6.1496	5.9449	6.1676	6.0657	6.8547	6.2784	6.5454	6.7533	6.4987	6.1853	6.349	7.1116	6.1261	6.6651	6.1386	6.534	5.9342	5.9827	5.8635	6.0734	5.9049	6.0475	5.9737	5.9184	6.1537	6.178	5.046	5.1396	4.7859	5.465	4.8278	5.1686	4.9032	5.3005	4.9789	5.7758	5.35
BICC1	6.0346	6.3334	5.6452	5.6565	5.6101	5.8122	5.8966	5.2907	6.0147	5.6738	5.969	6.1322	5.5402	5.4743	5.8406	5.5936	5.7631	5.9413	5.8281	5.827	5.5506	6.0031	5.7384	5.6332	5.3543	5.3634	5.0869	5.662	5.6608	5.475	5.4649	5.3867	5.605	5.0517	5.6845	5.6898	5.8724	4.6723	4.6878	4.3449	4.2371	4.5677	5.3619	4.738	4.1471	5.0322	4.7556	7.3175	6.8543
BICD1	7.5695	7.2376	7.2426	6.8637	6.7519	6.118	6.2003	6.2464	6.9634	7.2736	7.4568	7.4853	7.5613	7.1915	7.2531	7.3902	7.2057	6.6814	7.3397	7.4613	7.0269	8.0745	6.6446	6.4504	6.4215	6.7277	6.3526	6.6657	7.3859	8.0244	7.0723	7.1409	6.5236	7.3363	7.3203	8.5588	7.1078	5.9624	6.4732	6.2351	6.1445	6.0867	6.506	6.2374	5.8369	6.0682	5.8465	5.7955	6.6495
BICD2	6.859	6.7661	7.1105	6.9958	7.0725	6.8648	6.6865	6.8064	6.8296	7.032	6.7951	6.9165	6.8181	6.9042	7.2004	7.2918	6.9368	6.5755	6.6686	6.577	6.5318	6.7045	6.9925	6.9021	6.5081	6.9658	6.6444	6.7612	6.8865	6.6887	6.7371	6.4659	6.815	6.4802	6.9833	7.02	7.1884	5.848	5.7336	5.7694	5.6918	5.7886	5.7667	5.5934	5.6224	5.8445	5.802	6.0713	6.067
BID	7.4849	7.3131	7.3291	7.1814	7.488	6.2095	6.4519	6.4416	6.6302	6.4808	6.3855	6.6084	6.4835	6.2557	6.6518	6.6505	7.5028	6.9299	6.9736	7.0721	7.2792	7.3325	7.1513	6.6797	7.0305	7.1098	6.3886	6.8719	6.5843	6.4578	6.5866	6.4281	6.9481	6.1828	6.562	6.5514	6.8475	6.2558	5.5623	5.9344	5.5361	5.6305	5.6114	5.7332	5.9588	6.1417	6.3761	5.3447	5.2312
BIK	5.3737	5.5135	5.473	6.0567	5.6014	5.7393	5.9766	5.6373	5.5245	6.1564	5.8351	5.6177	5.5864	5.9046	5.4752	5.8867	5.3802	5.3	5.5762	5.6698	5.6531	6.1713	5.4432	5.6348	5.1726	5.3556	5.4856	5.1329	5.7577	5.7418	5.5334	5.5596	5.9082	5.1622	5.6871	5.7289	5.3965	3.8794	4.1024	4.2454	4.4537	3.9681	4.0112	4.5698	4.2092	3.9331	4.1266	3.9678	3.8319
BIN1	8.2827	8.2448	8.1652	8.5115	8.5684	7.8368	7.9979	8.0381	8.1594	7.957	7.9659	7.8404	8.199	8.1393	8.3382	8.4981	8.4945	7.6744	8.06	8.2685	8.0975	8.0684	8.1586	8.028	8.0163	8.1783	7.8217	8.1512	8.076	8.0857	8.1255	7.8044	8.2019	7.9298	7.963	8.1225	8.2257	7.0762	7.1823	7.1774	6.7578	7.3239	7.2444	7.1767	7.4231	7.3808	7.4086	6.7395	7.1115
BIN2	6.5694	6.9938	6.5286	6.6641	6.5511	6.8135	7.0019	6.5601	6.4682	6.6474	6.9445	6.9789	7.0185	6.7061	6.6749	6.7621	6.8758	6.9572	6.6512	6.9671	6.7491	6.7278	6.6317	6.8399	6.6768	6.5897	6.7002	6.5061	6.6936	6.5902	6.669	6.8372	7.5352	6.9426	6.6455	6.8027	6.8517	4.8651	4.79	4.7837	5.504	5.1227	5.486	5.2709	4.7817	5.2436	5.1879	5.8886	5.5362
BIN3	7.5425	7.4279	7.9796	7.8475	7.9515	7.6229	7.9029	7.689	8.0039	8.0651	8.0545	7.8825	7.7728	7.8824	7.7323	8.0051	7.9016	7.9511	7.5976	7.8636	7.8948	7.6074	7.892	7.7553	7.4162	7.9405	7.6789	7.3805	7.9947	7.986	7.9383	8.0687	8.2005	7.7413	7.9843	8.0448	7.9425	6.4003	6.2288	6.2563	6.3602	6.2388	6.2516	6.478	6.4369	6.37	6.3604	6.1254	6.1018
BIRC2	9.6637	9.4968	9.3531	9.0591	9.3086	9.6058	9.6578	9.7547	9.6045	9.8728	9.7435	9.7888	9.8379	9.6369	9.7206	9.6488	9.5974	9.0822	9.7022	9.8789	9.5537	9.739	9.6338	9.7368	9.4352	9.0018	8.9398	9.7527	9.6812	9.7602	9.6407	8.946	9.7802	9.4069	9.6943	9.749	9.6617	8.811	8.9618	8.7846	9.0435	8.9266	8.919	8.7467	8.1913	8.6527	8.6727	8.5478	8.931
BIRC3	5.6456	5.7153	5.9732	5.8677	5.7681	7.6848	8.5337	8.1956	6.4971	6.4446	6.6483	5.9845	5.6001	7.2122	5.9359	6.4567	5.8973	6.2029	5.8625	5.6864	5.8249	6.042	7.2516	8.416	6.9686	6.4822	7.8504	7.0228	6.2039	5.62	5.8938	5.6803	5.9798	6.4628	6.869	7.025	5.9483	3.9587	4.5671	4.6001	4.2994	4.4076	4.1772	4.2078	3.7615	3.7782	4.212	4.3848	5.1258
BIRC5	6.7349	7.0349	7.4208	7.2619	7.4833	5.8822	6.2752	6.323	5.9884	6.1383	6.0867	6.0933	5.8975	5.8505	5.8948	6.0744	7.4603	6.5569	7.2559	6.6026	7.0245	6.6581	7.1791	6.7722	7.8955	7.2701	7.1571	7.1087	5.8682	6.0101	6.2951	6.3689	6.6007	5.8821	5.9432	6.0584	6.2064	7.3889	5.6625	6.0686	4.6558	5.4968	5.5431	5.8796	7.2572	6.912	6.5496	4.8036	3.8925
BIRC7	6.6779	6.8258	6.8292	6.9815	7.0129	6.8286	6.6387	7.2454	7.1314	6.9408	6.5286	6.5396	7.1554	6.9501	7.0321	6.6137	7.0448	7.1366	7.1744	7.494	7.1158	6.9783	6.8514	6.9962	7.0129	6.9635	7.2932	7.115	6.8591	7.4776	7.4553	7.1389	6.7601	7.7839	7.06	7.0592	6.7897	4.4211	4.6354	4.4912	4.7658	4.3303	4.7426	4.6053	4.5358	4.7665	4.4119	4.7835	4.6201
BLCAP	9.0522	8.8167	8.9781	9.1409	9.2246	8.8533	9.0981	8.9829	9.0939	9.1198	8.8797	9.3376	9.2076	9.087	9.3109	9.2114	9.0034	8.0687	9.0668	9.1032	8.8852	9.0084	9.0472	8.8941	8.9398	8.74	8.3233	9.2466	9.1831	8.9898	8.9709	8.5373	8.9812	9.2483	9.4168	8.8121	9.0638	7.553	7.6932	7.6309	7.9659	7.9475	7.7405	7.6577	7.5389	7.712	7.7192	7.8149	7.8537
BLK	4.9331	4.9763	5.2469	5.5058	5.2411	5.0805	5.0375	5.1375	4.9911	5.2888	5.2432	5.174	5.1886	5.3344	5.1638	5.4529	5.2427	5.663	5.2216	5.3035	5.2606	5.1315	5.1433	5.246	5.1822	5.3645	5.6746	5.1231	5.1805	5.3444	5.6405	5.8611	5.398	5.4443	5.1787	5.361	5.2903	3.7938	3.9451	3.9228	3.8602	3.7475	3.7241	3.7264	3.9259	3.9332	3.9825	3.7868	4.0173
BLM	6.8086	7.3085	7.1248	7.0982	7.5028	6.9041	6.912	6.4393	7.0846	6.7476	6.7033	6.6733	6.26	6.3038	6.3651	6.5588	7.5584	6.932	6.9504	6.8973	7.0535	6.756	7.4445	6.999	7.2005	7.2721	6.8452	6.7886	6.3774	6.2105	6.5408	7.1222	6.7939	5.7922	6.4785	6.6728	6.7003	6.1014	5.5271	5.4601	4.6685	5.2916	5.2771	5.3332	5.5742	5.7121	5.4023	4.3928	3.8176
BLMH	8.3317	7.9657	8.2549	8.1898	8.2417	7.513	7.2795	7.3448	7.5634	7.4274	7.3383	7.6045	7.7477	7.6135	7.9362	7.7409	8.4226	7.8721	8.149	8.304	7.8931	7.8601	8.1337	7.5451	7.9562	8.0598	7.4989	7.8593	7.6695	7.7848	7.5673	7.5421	7.6284	7.0567	7.6911	7.4434	7.804	7.2679	6.8838	7.0368	6.544	6.8771	7.035	6.9593	7.1711	7.2275	7.3182	6.7438	6.6509
BLNK	6.6982	6.4885	6.2101	6.0748	5.9342	6.5173	6.8743	6.68	7.4839	7.088	8.1327	7.9765	7.4696	7.7596	7.4196	7.2849	6.1242	5.5941	6.3573	6.7051	6.3744	6.5516	6.3587	6.7848	6.2495	5.4794	5.1777	6.2436	7.744	7.3889	7.5699	7.1022	7.4211	7.4887	8.116	7.6077	6.927	4.4684	5.0762	4.7658	6.3154	4.4807	4.6042	4.9299	4.4073	4.3414	4.5379	3.8581	3.8322
BLOC1S1	8.7527	8.7463	8.8822	8.9545	9.1353	9.1259	9.0212	8.9201	8.997	9.0944	9.0808	8.9661	9.0654	9.1693	8.8731	8.9357	8.9277	8.5758	8.9797	9.1438	8.713	8.98	8.9351	8.8962	9.3522	8.5822	8.727	9.2408	8.9618	8.9527	8.9527	8.3466	8.9527	9.0101	8.9339	8.8841	8.8521	7.8083	7.6681	8.0015	7.9686	7.7087	7.6535	7.9115	8.2663	8.0132	7.8649	7.9821	7.8605
BLVRA	7.0437	7.1541	7.0941	7.1584	7.1881	7.3695	7.3114	7.3719	7.3416	7.4373	7.6215	7.4438	7.4169	7.2443	7.0086	7.2738	7.2069	7.1695	7.279	7.1416	7.194	7.1584	7.1641	7.1417	7.2297	7.1605	7.0198	7.1714	7.3944	7.6293	7.4884	7.3347	7.4705	7.2799	7.5844	7.4665	7.2249	5.6982	5.4893	5.6552	5.9852	5.3229	5.4605	5.5101	5.858	5.6643	5.6675	5.8294	5.8851
BLVRB	8.1058	7.945	8.2384	8.1866	8.4297	8.3159	8.3976	8.1194	8.1673	8.383	8.4036	8.1949	8.188	8.2981	8.1152	8.3332	8.4695	8.1318	8.4944	8.2987	8.0444	8.0904	8.3984	8.0716	8.3199	8.2484	8.2585	8.3273	8.3495	8.3026	8.4035	8.0383	8.5444	8.0948	8.3446	8.1956	8.0492	7.4348	7.4943	7.8008	7.4444	7.2661	7.2363	7.5521	8.1049	7.5987	7.734	7.9162	7.78
BLZF1	4.1837	4.1658	4.0855	3.8722	3.9985	4.2112	4.3365	4.1143	4.2872	4.2093	4.2034	4.298	4.4072	4.3037	4.2643	4.1893	4.2004	3.8797	4.1583	3.9189	4.1628	4.1827	4.3006	4.3394	4.1206	4.1368	3.9483	4.3015	4.2108	4.1515	4.0984	3.8003	4.2763	4.1884	4.3224	4.2041	4.5157	3.4979	3.4078	3.5804	3.5409	3.4889	3.3789	3.5052	3.1867	3.2807	3.3126	3.6051	3.6606
BMP1	6.9659	7.1029	7.1782	7.4658	7.3362	6.7615	6.5576	6.8293	6.8441	6.9188	6.7619	6.7172	6.8521	6.9076	6.9921	7.0976	7.2064	7.3613	7.0989	7.1967	7.1633	7.0459	6.8517	6.8374	6.8208	7.2636	6.9341	6.8153	6.8846	7.0049	7.1653	7.0853	7.0827	7.0123	6.8928	6.7702	7.0188	6.0102	5.9366	5.8563	5.6527	5.8448	5.9583	5.9191	6.0679	6.0648	5.9329	5.7268	5.5532
BMP10	5.1232	5.1708	5.5423	5.9099	5.2383	5.2015	5.2691	5.1932	5.1714	5.453	5.3808	5.3615	5.5963	5.1658	5.467	5.6995	5.3548	5.3105	5.1525	5.2568	5.2753	5.0882	5.0846	5.358	5.0238	5.3983	5.7086	5.0979	5.3397	5.23	5.8308	5.533	5.4735	5.1937	5.2081	5.5341	5.5819	3.1542	3.2292	3.261	3.2774	3.4158	3.2325	3.1352	3.125	3.4904	3.0361	3.1786	3.2579
BMP15	4.3168	4.5147	4.2831	4.6703	4.5339	4.6945	4.4369	4.1936	4.6042	4.4676	4.5946	4.4508	4.249	4.3906	4.388	4.6862	4.3108	4.9612	4.3938	4.6743	4.4331	4.3489	4.3247	4.4197	4.2119	4.4943	4.3388	4.2918	4.188	4.3887	4.7707	4.7789	4.5923	4.1271	4.4369	4.4864	4.3805	3.1942	3.3172	3.5198	3.4865	3.5482	3.6811	3.269	3.6336	3.45	3.4747	3.2909	3.3505
BMP2	7.5203	6.541	5.8675	5.5371	6.0279	5.7726	6.0504	5.6722	5.7511	5.2901	5.53	5.7529	5.4826	5.2783	5.7388	5.8248	5.7378	5.9303	5.3122	6.6148	6.203	6.355	5.6584	5.3426	5.5328	5.6704	5.3991	5.6789	5.56	5.5889	5.6624	5.4893	5.6817	5.2998	5.4118	5.8378	5.9965	4.2983	5.9017	4.2127	4.5691	5.2556	5.6524	4.258	4.1081	4.7841	4.7176	4.4734	4.5818
BMP2K	5.2772	5.1344	5.0809	4.8274	5.2174	5.2463	5.4446	5.5976	5.4082	5.22	5.2466	5.6542	5.5473	5.1588	5.3787	5.205	5.2244	4.8425	5.2337	5.1037	5.1764	5.2735	5.4268	5.6392	5.4263	5.4438	5.0792	5.6522	5.099	5.1444	5.1751	5.065	5.4105	5.4378	5.1918	5.2083	5.3218	3.7492	3.8149	3.6753	3.9831	3.8471	3.763	3.6621	3.7982	3.6355	3.7372	4.2013	4.0694
BMP3	5.147	5.1852	5.5077	6.02	5.7083	5.2142	5.0295	5.342	5.0258	5.4167	5.3043	5.3019	5.2115	5.4019	5.4019	5.424	5.4465	6.2629	5.3244	5.2438	5.3023	5.3764	5.2691	5.256	5.2814	5.4947	5.6914	5.3398	5.4579	5.586	5.7875	6.1258	5.8779	5.4146	5.5542	5.4019	5.1543	3.1475	3.0871	3.1656	3.0639	3.069	3.2458	3.1812	3.1811	3.1631	3.1298	3.0917	3.1853
BMP4	7.0869	6.7769	7.3594	7.4383	7.3408	7.2576	7.3331	7.1432	7.3202	7.6515	7.5113	7.3842	7.2546	7.3462	7.5611	7.3616	7.1586	7.554	7.1885	6.9478	7.33	7.4439	7.1117	7.0817	6.9978	7.1988	7.3947	7.3906	7.5356	7.279	7.3657	7.7579	7.5821	7.4119	7.283	7.387	7.7558	6.1494	5.7045	6.0887	6.3642	5.9332	5.8371	5.6861	6.1401	5.8232	5.8668	6.8293	6.4363
BMP5	4.3539	4.2891	4.2608	4.2632	4.4176	4.4319	4.2856	4.181	4.3547	4.1611	4.3665	4.3021	4.1744	4.2211	4.1724	4.4134	4.1678	4.5318	4.2656	4.2479	4.2213	4.2779	4.2112	4.3381	4.2795	4.2754	4.2389	4.1837	4.2349	4.2655	4.2114	4.6007	4.4556	4.2969	4.2273	4.2965	4.331	2.9735	3.0414	3.0117	2.959	2.9125	3.0319	3.1001	3.0301	3.0972	3.0917	3.0098	2.9955
BMP6	5.5748	5.5386	5.8715	5.9641	5.7835	5.6146	5.5768	5.6489	5.9537	5.9091	5.9497	6.019	5.7071	5.8055	5.7302	5.884	5.7396	6.2064	5.7465	5.6792	5.8169	5.7499	5.5114	5.7066	5.778	5.6736	5.8346	5.4659	5.8474	6.103	5.9931	6.4552	6.1694	6.0042	6.1069	5.8569	5.7809	3.6	3.72	3.5791	3.8739	3.5875	3.7704	3.6385	3.8574	3.5733	3.4366	4.4457	4.6891
BMP7	6.1058	5.6946	6.5514	6.5354	6.9639	5.7347	5.6765	5.7664	5.656	5.8346	5.7827	5.6063	5.6765	5.814	5.9037	5.9776	5.9415	6.5319	6.178	5.912	6.0829	6.4092	6.332	5.8535	6.0905	5.9813	6.1427	6.4726	5.8278	5.9136	6.0224	6.3236	6.0061	5.9609	5.7669	5.7961	5.8303	4.0571	4.0733	4.0623	3.9757	3.9708	4.0106	4.1255	4.2295	4.0873	4.1382	3.8476	4.1051
BMP8A	5.2506	5.3804	5.6899	5.9312	5.478	5.3153	5.2702	5.3851	5.1866	5.4724	5.4327	5.2606	5.3634	5.494	5.4192	5.5284	5.3621	5.8106	5.4112	5.3442	5.4946	5.2341	5.2679	5.377	5.3365	5.4864	5.5066	5.1614	5.3896	5.3264	5.6521	5.7216	5.572	5.2502	5.4156	5.5326	5.4536	4.18	4.2743	4.2212	4.0235	4.1356	4.4975	4.3782	4.3732	4.303	4.2418	4.4763	5.1209
BMP8B	5.1745	5.3308	5.4774	5.3688	5.3641	5.3177	5.1718	5.3677	5.2694	5.3763	5.4798	5.335	5.077	5.3538	5.2393	5.1089	5.1186	5.5796	5.2678	5.3857	5.2187	5.1408	5.0888	5.2751	5.4529	5.1476	5.3726	5.2275	5.2802	5.3729	5.4084	5.7413	5.4626	5.1795	5.3926	5.2928	5.2059	3.6811	3.6388	3.6219	3.8093	3.5832	3.7498	3.5039	3.5208	3.5876	3.617	3.5191	3.8078
BMPR1A	7.3488	7.2149	7.0682	6.7007	6.9586	7.0728	7.0833	6.9665	6.9191	7.0237	6.8903	7.1508	6.9098	6.9337	6.8022	6.7505	7.2186	6.8026	7.1722	7.177	7.074	7.2221	7.2714	7.2777	6.943	7.1716	6.7272	7.0417	6.9739	6.7959	6.8402	6.5078	6.7915	6.5912	7.0624	6.8823	6.8434	5.8795	6.0472	5.8673	5.5728	6.0991	6.0274	6.0329	5.5833	6.0415	5.9578	5.951	6.0746
BMPR1B	7.6494	7.143	7.5563	7.3803	7.2181	7.7509	7.4838	6.8738	6.3544	6.5205	6.4569	6.1208	6.0439	7.0165	5.8357	5.9256	7.1985	6.6795	7.8972	7.3594	7.4973	7.1627	6.5185	6.2178	6.2437	6.0145	6.6695	6.4586	6.8916	6.0283	5.9864	5.429	5.7164	6.1636	6.3028	5.9152	5.9526	6.2118	6.8597	6.2493	4.4502	5.5096	6.1756	6.6893	5.982	6.0382	5.5652	5.9887	6.6328
BMPR2	6.983	6.9203	6.7375	6.5323	6.4211	6.4715	6.3765	6.4366	6.733	6.5757	6.8549	7.1379	6.6901	6.6464	6.7648	6.6381	6.9644	6.5221	6.7166	6.7318	6.7519	6.7522	6.7984	6.3798	6.5549	6.7676	6.1623	6.821	7.0724	6.572	6.4173	6.5521	6.5363	6.1346	7.0199	6.6494	6.9341	5.7267	5.5413	5.6607	5.6069	5.436	5.6226	5.4625	5.346	5.5766	5.6203	6.1402	6.1585
BMS1	8.4085	8.3063	8.586	8.4222	8.8951	8.1443	8.2096	8.444	8.1238	8.2277	8.1831	8.4134	8.5787	8.4803	8.5848	8.5015	8.6197	8.314	8.5597	8.7406	8.4358	8.4274	8.473	8.3504	8.3168	8.3574	8.2052	8.6845	8.5171	8.58	8.6589	8.4114	8.372	8.5161	8.6255	8.4745	8.1954	7.3923	7.4823	7.2737	7.2124	7.3461	7.29	7.2005	7.2154	7.2619	7.3051	7.218	7.1248
BMX	5.8535	6.3325	6.075	5.9259	5.7586	5.8734	6.1588	5.7359	5.8729	5.8566	6.0247	6.3978	5.8735	5.7097	5.8747	5.8163	5.7592	6.3773	5.8175	5.6901	5.7851	5.7475	5.8779	5.8905	5.7076	5.7393	6.2816	5.691	5.743	5.8124	5.8342	6.3497	5.9483	5.5832	5.7301	6.1374	6.1986	3.8111	3.9049	3.3409	3.8407	3.6468	3.9653	3.5591	3.7681	3.6702	3.9496	4.1886	3.809
BNC1	3.8452	3.9518	3.8755	4.1092	3.8705	4.024	3.9251	3.8185	3.9756	3.9935	3.9233	3.9862	3.8361	3.9413	3.9087	3.9929	3.8357	4.2384	3.8603	3.8401	3.6741	3.8368	3.9163	3.9584	3.8066	3.9345	4.1533	3.9137	3.8231	3.96	3.8942	4.3601	3.9834	3.904	3.9019	3.9673	4.0743	2.6408	2.5701	2.6555	2.5831	2.6131	2.6723	2.6143	2.6787	2.5336	2.6656	2.8517	2.6759
BNC2	5.6448	6.8353	5.8875	6.4004	6.1743	5.6452	5.876	5.7543	5.7519	5.7096	5.8268	5.5662	5.4874	5.3681	5.9733	5.7697	6.45	6.5387	6.4565	6.3765	5.6919	5.9637	6.2592	5.8763	5.6139	6.1813	5.8631	6.1455	5.6269	5.8892	5.5704	5.9035	5.6196	5.3677	5.7488	5.6672	6.0247	4.8683	4.0502	4.6835	4.4068	4.4206	5.1893	5.328	4.9586	5.2707	4.4832	7.5336	7.8322
BNIP1	6.432	6.6118	6.5497	6.711	6.5265	6.5681	6.6479	6.4584	6.4513	6.5651	6.464	6.4793	6.5841	6.4064	6.6294	6.6438	6.5619	6.5983	6.5876	6.5274	6.6499	6.4692	6.5447	6.6319	6.5934	6.5744	6.3238	6.5166	6.4841	6.4847	6.7299	6.7359	6.8142	6.264	6.327	6.681	6.6092	5.2014	5.0612	5.2451	5.1374	5.0131	5.1205	5.2661	5.3388	5.32	5.3641	4.9552	4.7402
BNIP2	7.8727	7.7316	7.3856	7.2439	7.3894	7.5423	7.6286	7.4823	7.4791	7.6426	7.5248	7.787	7.5504	7.3811	7.4076	7.5839	7.653	7.1518	7.8323	7.6322	7.6485	7.9046	7.7897	7.7115	7.2965	7.5402	6.7586	7.732	7.7234	7.3968	7.3772	6.6367	7.5153	7.2122	7.6431	7.5403	7.7496	6.6133	6.499	6.4361	6.6527	6.4955	6.4308	6.5439	5.9588	6.4687	6.5437	6.7274	6.9964
BNIP3	7.5609	7.3242	7.3237	6.5813	7.2485	8.7878	8.8781	8.9113	9.2217	9.1575	9.2323	8.8224	9.0006	8.9105	8.712	8.9801	7.4548	6.8891	7.8634	7.5237	7.3394	7.5995	9.036	9.032	9.3319	8.2416	8.8641	8.2365	9.1454	8.4652	8.6238	8.343	8.8999	8.9659	8.9332	9.3167	9.2523	6.3462	6.7236	6.6104	7.9831	6.2344	6.4784	6.3803	6.2212	6.2417	6.6343	6.7597	7.0536
BNIP3L	9.8173	9.2702	9.5138	9.4582	9.5719	10.9243	10.8687	10.9537	9.9865	10.4978	10.1095	9.8259	9.845	10.2711	9.9152	9.7054	9.9902	9.3779	10.0411	9.7743	9.7247	9.5357	10.3857	10.5179	10.6852	10.1968	10.7934	10.3723	10.1674	9.7548	9.6594	9.393	9.5695	10.257	9.9797	9.9582	9.7689	9.0585	9.2042	9.0027	9.1238	9.1773	8.9222	8.9853	8.6758	8.7907	9.1895	9.924	9.8662
BOLA1	6.4603	6.1139	6.2386	6.1711	6.3103	6.609	6.5912	6.4053	6.2706	6.3225	6.2455	6.3833	6.4744	6.4981	6.3995	6.2864	6.4763	5.6176	6.2519	6.6603	6.3833	6.0922	6.6635	6.4731	6.8544	6.1034	6.4032	6.6738	6.5522	6.4372	6.5659	6.04	6.5862	6.2661	6.3687	6.0508	6.1209	5.1529	4.693	5.4374	5.253	5.3413	5.4455	5.4223	5.5425	5.6713	5.4282	5.2407	5.2978
BORA	6.7559	6.8941	6.9352	6.1224	7.0818	6.0521	6.414	5.9144	6.2059	6.0488	5.8529	5.9854	6.0217	5.9405	5.9186	6.1484	7.1557	5.8875	6.7769	6.2655	6.5209	6.3733	6.6105	6.3465	7.3998	6.7731	5.9427	6.5343	5.9906	6.0059	5.8125	5.933	6.2059	5.7182	5.9781	6.1026	5.9361	5.7057	4.234	5.0101	3.7475	4.3302	4.2647	4.4529	5.0977	5.392	4.9418	4.0066	3.1735
BPESC1	3.5953	3.5241	3.5365	3.5834	3.4948	3.4568	3.4925	3.5862	3.4563	3.4688	3.4216	3.5937	3.5321	3.4111	3.4459	3.4941	3.4915	3.8087	3.4636	3.4855	3.6513	3.4587	3.5021	3.5487	3.5274	3.4685	3.6176	3.4743	3.4937	3.4595	3.5465	3.6956	3.6117	3.6589	3.589	3.5199	3.4714	2.3647	2.1738	2.3549	2.3301	2.3108	2.3617	2.4019	2.6364	2.3215	2.5231	2.397	2.3477
BPGM	5.3134	5.7175	5.2909	4.9369	5.453	5.7676	6.2675	5.2811	5.2864	5.3462	5.7459	5.5943	5.4662	5.2401	5.2454	5.5126	5.7852	5.0489	5.3949	5.0598	5.5086	5.5724	5.3187	5.4402	4.7978	4.8843	4.9844	5.2825	5.1363	5.3404	4.9425	4.692	5.3778	5.1193	5.5893	5.383	5.6431	4.2632	3.9096	4.1061	3.997	4.0972	4.2507	4.0469	4.1956	4.1179	4.1843	4.1431	4.4063
BPHL	6.8655	6.601	6.9848	7.1332	7.0497	6.166	6.5244	6.7408	6.1678	6.5455	6.4932	6.7183	6.9783	6.5811	6.6216	6.8455	7.1367	7.1206	6.8786	6.8519	6.9933	6.9263	7.311	6.7584	6.4791	6.844	6.491	6.8049	7.0471	6.5145	6.6149	6.999	6.8945	6.9254	6.8576	6.7128	6.893	6.5706	6.35	6.2519	5.9461	6.498	6.1133	6.6257	6.312	6.2049	6.3764	5.9432	6.1192
BPIFA1	5.6856	5.776	5.9084	5.7157	5.6953	6.0153	6.0277	5.304	5.7673	6.0775	6.0753	5.9849	5.6815	5.6828	5.7445	6.38	5.9089	5.9161	5.9272	5.5427	5.9354	5.841	5.7179	5.7163	5.5837	5.7501	5.774	5.5761	5.9859	5.6117	6.2595	6.077	6.2869	5.6609	5.9116	6.1176	6.2534	3.969	4.0836	4.0935	4.1322	4.1241	4.0735	4.1658	3.9524	4.1228	3.9368	3.9399	3.9319
BPNT1	5.8706	5.98	5.8358	5.861	5.881	5.8504	6.139	6.1473	5.8812	6.0742	6.1892	6.2143	6.0426	5.9786	6.0192	5.9977	5.7848	6.0868	5.9902	5.7149	5.9164	5.9714	5.9422	6.0174	5.9919	5.7878	6.0187	5.9334	6.1513	5.8195	5.8585	6.0209	6.0141	5.9634	5.8424	6.2044	6.0163	4.314	4.253	4.4076	4.4695	4.3571	4.0733	4.3639	4.0879	4.1526	4.3507	3.9924	4.1732
BPTF	7.2974	7.0874	7.1861	6.9233	6.9946	7.2972	7.4032	7.2557	6.9897	7.0015	7.0919	7.1759	7.0568	6.992	7.0072	6.9449	7.2754	6.6721	7.1559	7.0379	6.9839	7.0524	7.4141	7.4852	6.9165	7.1678	6.9814	7.3722	7.1475	6.9529	6.7622	6.4975	6.7775	6.804	7.1053	6.9248	6.8728	6.5481	6.7544	6.5622	6.2409	6.663	6.6382	6.4878	6.3314	6.4329	6.3518	6.3454	6.6955
BRAP	6.4353	6.3488	6.4904	6.421	6.7331	6.2793	6.4134	6.2835	6.2823	6.3949	6.5397	6.4125	6.506	6.4615	6.5573	6.3716	6.4997	6.0053	6.3232	6.5541	6.2614	6.2987	6.657	6.367	6.2187	6.3786	6.1099	6.569	6.6165	6.3939	6.2336	6.0611	6.2603	6.2813	6.5678	6.1969	6.3566	5.273	5.0023	5.315	5.3972	5.3781	5.2755	5.2077	5.4884	5.4903	5.4737	5.4304	5.5155
BRCA1	5.9292	6.3874	6.5605	6.3166	6.6803	5.8504	6.0089	5.9263	5.9002	5.8016	5.8548	5.6855	5.8017	5.7234	5.8226	5.8103	6.8762	6.1118	6.2842	6.0728	6.1962	6.1809	6.9097	6.2715	6.4418	6.5022	6.1055	6.2724	5.7387	5.6433	6.0397	5.8659	6.0213	5.954	5.634	5.9223	5.9912	5.8911	5.3495	5.6501	4.4006	5.1124	5.1293	5.4947	5.6105	5.8403	5.2256	4.5342	4.3647
BRCA2	4.266	4.657	4.757	4.2352	4.577	3.657	3.8003	3.7203	3.8912	3.8213	4.0462	3.8947	3.7811	3.7942	3.8319	3.8147	4.5583	4.2377	4.5518	4.1187	4.2519	4.0912	4.5756	3.9108	4.6176	4.6745	3.9396	4.3981	3.8036	3.848	3.6709	4.0449	3.9927	3.895	3.7912	3.7616	3.8727	4.2418	3.264	3.3498	2.683	3.054	3.2703	3.0329	3.5871	3.8081	3.4513	2.9768	2.7832
BRCC3	6.6112	6.6882	6.8578	6.6285	6.7296	6.526	6.9504	6.7658	6.4345	6.6576	6.7949	6.8226	6.8332	6.8075	6.5241	6.7222	6.9955	6.2663	6.9436	6.5095	6.8223	6.769	7.0014	6.9549	6.8591	7.2195	6.8557	6.9293	6.9717	6.501	6.6928	6.4122	6.7982	6.5188	6.8782	6.8513	6.6177	6.662	6.2067	6.6964	5.9852	6.1944	6.2257	6.4337	6.3627	6.5526	6.4412	5.8775	6.1115
BRD1	8.3055	8.1742	7.7388	7.6348	7.6363	8.1214	8.0724	7.8288	8.4027	8.1288	8.3939	8.4339	7.9817	8.0155	8.135	7.9232	7.6302	6.9681	7.8834	8.1593	7.8779	8.041	7.8	8.2091	7.6449	7.7611	7.3821	8.1222	8.0785	8.1159	7.9883	7.3005	7.7648	8.1027	8.1732	7.9051	7.904	7.1677	7.0621	6.9643	7.3108	7.2042	6.9958	6.9388	6.8404	7.0312	7.0624	6.8006	7.1738
BRD2	9.1922	8.973	9.3335	9.4357	9.6416	9.3479	9.5326	9.5121	8.8763	9.13	8.9638	9.125	9.4611	9.4678	9.4673	9.4637	9.3136	8.675	9.027	9.1534	8.9104	8.866	9.4505	9.4583	9.4065	9.3802	9.646	9.3695	9.3201	9.4241	9.3312	8.9767	9.1113	9.1643	9.1915	9.298	9.1957	8.2104	8.4152	8.1891	7.9546	8.6071	8.3721	8.1748	8.3498	8.2611	8.2427	8.0999	8.249
BRD3	7.8527	7.7999	7.9144	7.844	8.0309	7.6491	7.5863	7.7019	7.5707	7.6138	7.7691	7.748	7.6017	7.6954	7.8265	7.7627	7.9441	7.9057	7.7816	8.0727	7.8018	7.8733	7.9305	7.737	7.893	7.9309	7.7064	7.7053	7.9281	7.8294	7.825	7.6735	7.5265	7.7721	7.8987	7.6125	7.5439	6.2753	6.2951	6.1347	5.9914	6.4074	6.392	6.2846	6.2168	6.4055	6.288	6.1986	6.3771
BRD4	7.1604	7.2571	7.5123	7.5351	7.6943	7.2105	7.2334	7.3579	7.2117	7.2555	7.3788	7.3922	7.4028	7.596	7.6141	7.6212	7.5057	7.4046	7.3301	7.5325	7.214	7.4356	7.5161	7.3905	7.5028	7.4719	7.627	7.4313	7.5671	7.577	7.6028	7.6226	7.3488	7.5475	7.618	7.3916	7.3993	6.2052	6.2793	6.3272	6.3977	6.2269	6.5178	6.22	6.4494	6.4471	6.3194	6.4507	6.4156
BRD7	6.6081	6.7338	6.745	6.3467	6.6425	6.2968	6.5443	6.3603	6.3066	6.3575	6.4371	6.4368	6.4114	6.3881	6.3514	6.3733	6.7822	6.3657	6.4905	6.5574	6.4135	6.5109	6.6223	6.3403	6.4624	6.5235	6.3137	6.5149	6.3954	6.1975	6.2859	6.0611	6.2454	6.2273	6.3239	6.3174	6.346	5.4503	5.3224	5.303	4.8035	5.2241	5.2202	5.2736	5.2624	5.239	5.2072	5.0494	5.1122
BRD7P3	4.8014	4.8424	4.7067	4.6185	4.7159	4.693	4.806	4.7707	4.8591	4.6921	4.7896	4.8468	4.6848	4.656	4.6583	4.6794	4.7269	5.1336	4.823	4.8142	4.8106	4.7393	4.5864	4.636	4.9338	4.8571	4.8251	4.7353	4.5245	4.7079	4.553	5.038	4.7783	5.2559	4.7211	4.8731	4.7674	2.8548	2.9872	2.7643	2.8833	2.7666	2.7689	2.9175	2.9124	2.9144	2.832	2.8555	2.7387
BRD8	6.7019	6.5842	6.7536	6.708	6.8719	6.6092	6.7319	6.6205	6.4436	6.5696	6.7765	6.8127	6.7959	6.6398	6.9272	6.4554	6.6704	6.4208	6.7144	6.7336	6.5158	6.611	6.8645	6.6705	6.7022	6.597	6.6541	6.7416	6.8204	6.6095	6.6357	6.507	6.4294	6.6902	6.6567	6.4562	6.78	5.8992	5.7654	5.8837	5.803	6.0653	5.9713	5.9389	5.8713	5.785	5.6355	5.7081	5.7071
BRD9	8.8515	8.4321	9.0962	9.2058	9.0986	8.7907	8.8146	8.9117	8.9147	8.8009	8.6683	8.8806	8.823	8.8078	8.8379	8.9554	9.0805	8.9162	8.839	9.1226	8.8093	8.8444	8.994	8.8046	8.9514	9.1116	8.7911	8.9716	9.1418	8.9499	8.9054	8.7111	8.9346	8.8211	9.0737	8.7609	8.9037	7.0855	7.011	6.9154	6.9918	7.0922	7.0723	7.046	6.6961	6.9998	7.133	7.1802	7.0493
BRDT	3.8721	4.0377	3.8637	3.9762	3.9053	3.9328	3.8932	4.1222	3.9031	4.0644	3.7932	3.7247	4.0081	3.9666	3.942	3.7555	4.0296	4.262	3.9135	4.308	3.8952	3.9834	3.8898	4.0317	4.2641	4.0371	3.8785	4.0747	4.0246	4.0954	3.9259	4.1489	3.9611	4.2538	4.0608	3.9433	3.7845	2.4581	2.6636	2.7063	2.4416	2.6156	2.8751	2.6225	2.8428	2.8351	2.7501	2.6425	2.6448
BRE	8.477	8.2901	8.3947	8.4062	8.4587	8.2533	8.3346	8.2233	8.4826	8.6617	8.6556	8.9299	9.1551	8.5688	8.486	8.7923	8.4018	8.2528	8.2993	8.4933	8.2665	8.2803	8.2908	8.2671	7.8925	8.2457	8.0039	8.2717	8.7176	8.5918	8.9081	8.4536	8.911	7.9812	8.6877	8.7306	8.5111	7.2872	7.4263	7.4311	7.7038	7.4063	7.5393	7.3525	7.5855	7.494	7.5085	7.4952	7.486
BRF1	6.2204	6.0115	6.3638	6.5835	6.3842	6.1697	6.1611	6.4536	6.0733	6.1321	6.0884	6.0417	6.2683	6.4625	6.3694	6.3803	6.3499	6.5809	6.1598	6.4303	6.3979	6.1729	6.3059	6.2687	6.4619	6.5512	6.8007	6.4855	6.3035	6.5011	6.5002	6.623	6.3518	6.4556	6.2205	6.361	6.1519	4.6006	4.7297	4.6339	4.685	4.7269	4.7679	4.6252	4.6364	4.7079	4.7905	4.3012	4.3941
BRF2	7.3443	7.2713	7.2899	7.5123	7.3816	7.1929	7.2971	7.3846	7.2158	7.4456	7.343	7.3485	7.3146	7.3335	7.2812	7.4042	7.2268	7.3874	7.3588	7.6347	7.3925	7.3438	7.2557	7.2233	7.3089	7.2449	7.1941	7.4077	7.3009	7.2197	7.291	7.2029	7.3692	7.2714	7.3864	7.4016	7.3059	5.6578	5.4211	5.7998	5.5248	5.6086	5.6267	5.8085	5.9929	5.9699	5.7858	5.5752	5.4307
BRIP1	5.5096	5.5184	5.8	5.3787	6.1055	4.8403	4.7953	4.8634	4.7075	4.5904	4.8057	4.8701	4.6036	4.3625	4.5981	4.7713	6.1975	5.1829	5.8018	5.1886	5.3489	5.3344	6.2264	5.0733	5.4275	6.3963	4.7719	5.6429	4.5339	4.5728	4.1433	4.93	4.9304	4.3672	4.541	4.6903	4.8243	5.3827	3.9812	4.3566	2.9758	4.2198	3.8184	4.4376	3.9658	5.4946	4.5122	3.0584	3.0859
BRIX1	6.5938	6.5094	6.5891	6.2516	6.3762	6.2434	6.2686	6.3236	6.4798	6.3507	6.2947	6.3698	6.2968	6.0965	6.2667	6.4212	6.9411	6.323	6.5005	6.373	6.4427	6.7021	6.6105	6.5872	6.6682	6.4009	5.9604	6.5413	6.2249	6.2414	6.1515	6.1029	6.1829	5.9978	6.4059	6.5165	6.7728	5.4138	5.1842	5.2969	5.2144	5.3882	4.95	4.9852	4.7421	5.0952	5.2629	4.9254	4.7271
BRMS1	7.5503	7.8565	8.0342	8.1776	8.2152	7.7462	7.7035	7.7467	7.7218	7.8484	7.7579	7.7282	8.1054	7.8434	7.8752	8.109	8.0598	7.7592	7.8817	7.8203	8.0077	7.8335	7.8664	7.7785	7.7633	7.8729	7.9301	7.8235	7.9514	7.9686	8.0591	7.8524	8.0693	7.7819	7.8618	7.9991	7.9331	6.7549	6.3722	6.7329	6.5541	6.5996	6.7001	6.7313	6.7432	6.7746	6.597	6.5397	6.4219
BRPF1	7.2398	7.534	7.176	7.3388	7.5073	7.3896	7.4188	7.0363	7.3501	7.3964	7.4582	7.5512	7.2832	7.2847	7.3902	7.2619	7.372	7.3863	7.3739	7.6387	7.1855	7.3402	7.3529	7.198	7.3705	7.2741	7.2873	7.4109	7.275	7.3022	7.3706	7.2909	7.1664	7.6526	7.4424	7.2067	7.4373	5.8895	5.6229	5.6808	5.8192	5.9094	5.7986	5.9914	6.0384	5.8691	5.7692	5.8952	5.8104
BRS3	5.0375	5.1396	5.0303	5.051	5.0047	5.2385	5.1787	4.75	5.3111	5.1745	5.2727	4.995	4.8937	4.9717	4.8401	5.0662	4.9861	5.7347	4.9471	5.1346	5.0022	4.9228	4.8879	4.887	4.9965	4.9509	5.2192	4.7226	4.981	5.0322	5.2003	5.4606	5.074	4.9847	5.1588	5.148	5.0219	2.9759	2.9564	2.9932	3.0477	3.0859	2.9481	2.9107	2.9569	2.8907	3.0438	2.9435	2.9291
BRSK2	5.3472	5.4583	5.7281	5.8041	5.7692	5.3498	5.4716	5.5275	5.529	5.5817	5.7159	5.4717	5.4415	5.596	5.6035	5.7044	5.6825	5.8801	5.5231	5.388	5.8357	5.41	5.4877	5.6145	5.6181	5.6745	6.027	5.7052	5.6039	5.6417	5.877	6.2682	5.7164	5.7608	5.6451	5.8332	5.6566	3.8575	3.7713	3.5725	3.8428	3.5837	3.8642	3.8129	3.7495	3.8572	3.7682	3.7338	3.7041
BRWD1	6.5159	5.9855	5.968	5.6877	5.7525	6.1254	5.9888	5.9053	5.9125	5.9045	5.9697	6.0831	5.8256	6.0213	5.8412	5.8217	5.7697	5.5785	5.9468	6.0762	5.8763	5.972	6.0726	6.042	5.9631	5.7676	5.8415	6.0379	6.0587	5.9284	5.6088	5.6412	5.6751	5.9712	6.0589	5.8957	5.8003	5.0102	5.0888	4.9965	4.8501	5.154	4.863	4.8799	4.5634	4.977	4.7973	4.7675	5.0181
BSDC1	7.4825	6.9004	7.1739	7.0488	7.1771	7.2922	7.2469	7.3602	7.1534	7.3362	7.2922	7.3196	7.2909	7.3878	7.593	7.045	7.4767	6.7063	7.2842	7.3711	7.0684	7.0905	7.5345	7.3608	7.1672	7.5005	7.3309	7.4124	7.4751	7.3153	7.1706	6.7739	6.8774	7.3006	7.4	6.9065	6.9841	6.1607	6.7352	6.226	6.2031	6.4525	6.215	6.28	6.1172	6.0923	6.1599	6.3871	6.7935
BSG	9.7787	9.7996	9.4378	9.4319	9.1782	9.2398	9.1994	9.5662	9.7321	9.6249	9.7223	9.5221	9.3852	10.1462	9.8023	10.143	8.9115	8.2665	9.1704	9.2667	9.6765	9.2859	9.1863	9.1318	9.9618	9.6626	9.0164	9.4264	9.818	9.6863	9.8696	8.6136	9.7445	8.5969	9.4773	9.4807	9.51	8.4315	8.1363	8.4582	8.6589	7.9801	8.3249	8.3371	8.3428	8.4536	8.2142	7.7375	8.0085
BSN	5.0295	5.0577	5.2237	5.118	5.0027	4.9869	4.9987	4.991	5.2133	4.989	4.7872	5.1932	4.742	5.0884	4.6663	4.7468	5.03	5.5499	4.9875	4.8412	5.0711	5.0872	4.6934	5.1046	4.9121	5.0412	5.4071	4.9387	4.9065	5.037	5.1989	6.0334	5.0385	4.8988	5.0469	4.8913	5.03	3.0325	3.0492	2.7833	2.9466	3.2066	3.3571	3.2378	2.9924	3.1343	3.1799	2.9111	3.2983
BSPRY	6.945	7.0296	7.399	7.1438	7.0924	7.617	7.66	7.4935	7.6694	7.959	8.0758	7.7564	7.5968	7.9432	7.6314	7.7232	7.1715	6.9834	7.0359	6.7935	7.0108	7.044	7.6085	7.2149	7.1937	7.1195	7.6224	7.1785	7.9463	7.8558	7.7862	7.63	7.5179	7.0654	7.9826	7.8966	7.6208	4.9656	5.058	4.9505	5.5641	4.8562	4.7727	4.9294	4.9947	4.6644	4.7677	3.9331	3.6695
BST1	5.3118	5.437	5.7038	5.7623	5.7394	6.2799	6.3662	5.9875	6.0057	6.1676	6.2668	6.0057	5.3118	6.2151	6.0159	6.1467	5.6736	5.4504	6.0057	5.564	5.3753	5.2924	6.1911	6.3131	6.0773	6.4432	6.3181	6.5856	6.3623	6.5594	6.3145	5.5855	6.1513	5.3927	6.5503	5.7368	6.1303	4.683	3.9264	4.1853	5.6661	4.2981	4.2299	4.9573	4.3971	4.4184	4.2401	5.7817	5.4641
BST2	7.1959	7.5879	9.6895	7.5692	7.8241	6.9473	7.6968	7.097	6.791	6.9775	6.5749	7.022	7.0362	7.1683	7.5817	6.915	8.1278	8.8149	9.1839	7.6989	8.2124	7.9485	7.286	6.7434	7.2108	7.8233	7.3645	7.5632	7.1226	7.6015	7.0734	7.7365	7.7789	6.8398	6.9846	6.6732	7.1024	5.8011	5.6982	5.6585	6.6703	5.6689	6.2085	6.7279	6.6721	5.9355	5.3925	8.8564	9.8763
BTAF1	8.2727	7.9664	7.5863	7.1624	7.437	9.2892	9.5341	8.88	8.1646	8.6332	8.0873	8.078	8.19	8.7495	7.936	7.8777	7.7238	6.5687	7.4908	7.7935	7.4129	7.7484	8.0765	8.7796	7.8655	7.6522	8.6064	8.4625	8.1412	7.7562	7.9622	6.4732	8.0191	8.3589	7.9598	7.9015	8.0071	7.3501	7.079	7.1158	7.0738	7.2657	6.8683	6.8022	6.2503	7.0583	6.6564	7.1764	7.0267
BTBD1	9.0864	9.0319	8.7678	8.2906	8.9267	8.8666	8.8532	8.9148	8.9384	9.004	8.8307	8.8858	9.0866	8.8389	8.9816	8.8264	8.8996	8.0071	8.9295	8.9992	8.7384	8.9572	9.106	9.0023	8.85	8.7826	8.2204	9.0538	9.0788	8.8825	8.9571	8.0445	8.9772	8.4706	9.2378	9.1136	9.0662	8.6854	8.495	8.5515	8.5226	8.5504	8.3432	8.4706	7.9002	8.288	8.3125	8.5136	8.7152
BTBD2	8.4938	8.3782	8.5634	8.5926	8.8106	8.0588	8.1248	7.8385	8.084	7.9462	7.9684	8.158	8.2932	8.5694	8.692	9.1281	8.5357	7.5111	8.3284	8.5592	8.2607	8.4281	8.5294	8.2702	8.2631	9.1139	8.4462	8.2839	8.4453	8.4563	8.3371	7.6844	8.3371	7.9043	8.382	8.3609	8.1946	6.2026	6.1745	6.2859	6.1464	6.4671	6.4811	6.3826	6.7802	6.6133	6.6625	6.0383	6.0168
BTBD3	10.1514	9.3076	9.3074	9.2014	9.3925	9.898	9.8695	10.1828	10.8329	11.1648	10.6402	10.8497	10.4316	11.144	11.3238	10.8601	9.583	8.2361	10.0317	9.1663	9.5691	9.8408	9.7815	10.2831	9.668	9.8143	8.6739	9.1932	11.2737	10.2497	10.4086	10.0148	10.5919	10.5927	11.3172	10.4129	11.2626	8.5236	8.619	8.3947	9.4625	8.794	8.2779	8.4621	7.8462	7.8782	8.6939	7.466	7.3468
BTBD7	7.2038	7.248	7.3723	7.3015	7.5254	7.2892	7.1594	7.3242	6.8581	6.9032	7.0102	7.3687	7.6536	7.2593	7.4012	7.2703	7.4856	7.2306	7.3498	7.446	7.3642	7.403	7.4993	7.2572	7.295	7.2407	7.205	7.4817	7.426	7.2038	7.352	7.2799	7.1356	7.0553	7.3995	7.4972	7.2969	6.0075	5.7821	6.1059	5.696	6.135	6.0464	6.0307	5.8444	6.036	6.1176	5.9855	5.7263
BTC	4.1422	3.9563	4.0808	4.1511	3.886	4.0117	4.3581	4.0713	4.1152	4.2222	4.4511	4.284	4.4528	4.3428	3.9143	4.0886	3.9839	3.893	4.0591	4.0854	4.0835	4.1135	4.3899	4.221	3.9707	4.0207	3.9718	3.9242	4.0569	4.0118	3.7778	3.9746	4.0393	3.8803	4.0489	4.0341	3.9678	2.9955	3.0895	3.598	2.8689	2.9294	2.6371	3.1887	2.6486	2.8959	2.8142	2.579	2.5848
BTD	6.0524	5.9279	6.1327	6.181	6.1798	5.9932	5.9914	6.1464	6.0634	6.1784	6.2573	6.2685	6.2374	6.0813	6.098	6.0911	6.0635	6.3153	6.1335	5.9812	6.1074	6.064	6.092	5.9919	6.0728	6.1102	6.1837	6.2609	6.2711	6.0719	6.1754	6.2886	6.2489	5.7407	6.0652	6.0988	6.0111	4.2538	4.2168	4.3975	4.4369	4.0893	4.322	4.5344	4.4675	4.4128	4.3534	4.5848	4.5192
BTF3	9.9893	9.7155	9.8551	9.7374	9.71	9.5575	9.6718	9.8583	9.5808	9.7342	9.726	9.7502	9.8296	9.6057	9.7146	9.7806	9.8945	9.635	9.813	9.8865	9.8475	9.8573	9.9586	9.8687	9.9011	9.7792	9.8165	9.7903	9.8676	9.7804	9.7492	9.7663	9.7502	9.606	9.8555	9.6951	9.8857	9.0979	9.0085	9.0565	9.0683	9.1013	8.9453	9.1138	9.0168	9.1232	9.1287	9.045	8.9958
BTF3P11	3.9222	3.9198	3.9668	3.7286	3.808	3.5434	3.6479	4.214	3.9764	3.8084	3.8328	3.8941	4.0264	3.9959	4.0169	3.8391	3.752	4.1145	3.9819	4.3009	3.9576	3.9993	3.985	3.7438	4.6334	3.936	3.8728	4.1389	3.9977	4.1251	3.8997	4.001	3.799	4.1287	3.999	3.7985	3.8409	2.5261	2.4944	2.492	2.4472	2.3431	2.4776	2.4206	2.4091	2.4767	2.4559	2.774	2.5336
BTG1	8.1208	7.7075	7.5579	7.221	7.5454	7.7068	7.7767	7.7126	7.8335	8.031	8.1741	8.1941	8.1324	7.93	8.3506	7.957	7.5025	7.7615	7.6	8.1956	7.7231	8.0387	7.6941	7.5447	7.6078	7.4562	7.3803	7.5893	8.3611	8.163	7.9505	7.784	8.3935	7.9981	8.082	7.7896	8.0464	6.5782	7.045	6.5624	7.3474	7.049	7.2974	6.6459	6.6549	6.9806	6.7231	7.3281	7.9525
BTG2	9.8006	9.1337	8.1093	8.0711	7.8128	9.4998	9.8972	9.0746	10.5937	10.0195	10.1273	10.3452	9.2035	9.621	9.4686	9.2311	8.057	9.544	8.2746	8.4551	7.9661	9.3756	8.1331	9.462	9.8505	8.2059	8.7977	8.236	9.4997	10.204	9.6475	9.5598	10.931	11.0212	9.4713	10.1986	9.3811	6.7845	9.1368	7.1366	9.3978	8.2124	7.6645	7.2469	6.39	8.1959	7.5366	7.5447	9.763
BTG3	6.7586	6.8445	6.8769	6.446	6.8232	7.4271	8.2455	8.189	6.7681	6.9438	6.6403	6.8244	6.62	6.8112	6.6738	6.6482	7.312	6.3093	6.8324	6.4934	6.8631	6.795	8.0681	8.1864	7.9791	7.8991	7.962	7.9892	6.728	6.6157	6.5218	6.0633	6.6724	6.3122	6.7674	6.648	6.5109	5.8685	6.3114	5.8448	5.8225	6.0603	5.7858	5.7178	5.6569	5.8439	5.9771	5.1014	5.375
BTG4	4.0302	4.0375	4.1798	4.2142	3.9805	4.2551	4.2004	4.0117	3.9636	4.2029	4.076	4.0939	3.9387	4.0263	3.9754	3.929	3.8305	4.2787	3.9642	3.8953	4.061	3.9263	3.8696	4.1092	4.0871	3.8405	4.0468	3.794	3.8909	3.8201	3.7825	4.3655	4.0401	4.0782	3.986	4.1302	4.1327	2.5891	2.8412	2.7086	2.8247	2.6917	2.7223	2.6502	2.6479	2.6289	2.7467	2.5378	2.6637
BTK	6.1347	6.3876	6.5124	6.4919	6.4951	6.1093	6.1931	6.3967	6.3539	6.1421	6.1605	6.2846	6.2063	6.2444	6.2419	6.396	6.5138	7.038	6.3545	6.7762	6.4105	6.6082	6.1487	6.3307	6.6507	6.3525	6.4382	6.4194	6.3805	6.3617	6.3549	7.0201	6.6383	6.5835	6.4188	6.4762	6.4806	3.8141	3.711	3.8774	3.9392	3.8099	3.8728	3.8927	4.3167	4.0078	3.7773	4.3359	4.3741
BTN1A1	5.2268	5.3547	5.0789	5.1192	4.9758	5.4199	5.3226	5.1129	5.5488	5.4159	5.5072	5.4138	5.3364	5.098	4.9451	5.5729	5.0333	5.5716	5.0879	5.0663	5.0647	5.3474	5.0677	5.2123	4.8662	5.0466	5.1061	4.9975	4.9705	4.9241	4.9027	5.2794	5.5072	5.2868	5.0817	5.4847	5.5151	3.1964	3.4495	3.3259	3.3787	3.1305	3.3748	3.3577	3.0973	3.3944	3.4361	3.3154	3.1818
BTN2A1	7.658	7.5667	7.5312	7.553	7.4332	7.3445	7.427	7.3696	7.4037	7.5261	7.5444	7.596	7.4536	7.3719	7.5028	7.5077	7.4857	7.5746	7.4843	7.5345	7.4431	7.4727	7.3917	7.4576	7.2416	7.4827	7.4724	7.4133	7.5828	7.5326	7.6249	7.4904	7.6195	7.0974	7.4811	7.5284	7.5488	6.1205	6.062	6.0035	6.0286	6.1757	6.0642	5.8908	5.8893	6.0378	5.8301	6.0885	6.033
BTN2A2	5.8041	5.7131	5.7457	5.5919	5.6039	5.4756	5.4718	5.3495	5.4221	5.4444	5.4821	5.5279	5.4743	5.465	5.4619	5.5287	5.5223	5.8241	5.5225	5.7468	5.6158	5.4878	5.4461	5.4498	5.2962	5.6354	5.4444	5.2528	5.3597	5.2452	5.3859	5.4535	5.5806	5.3037	5.3883	5.5029	5.4568	4.1574	4.0997	3.9914	4.0609	4.2779	4.2358	3.8438	3.9885	4.0743	4.0355	4.1539	4.0671
BTN2A3P	5.4826	5.5638	5.6449	5.9737	5.5937	5.2509	5.5127	5.3059	5.7984	5.7227	5.5151	5.4395	5.3919	5.5578	5.5518	5.5682	5.4561	5.9551	5.3257	5.5183	5.4876	5.3641	5.3232	5.4881	5.5441	5.7137	5.6344	5.1162	5.419	5.5095	5.6932	5.8668	5.573	5.2822	5.5151	5.5449	5.6565	3.5724	3.4827	3.7055	3.5301	3.7447	3.7109	3.6615	3.3882	3.4168	3.7681	3.3903	3.379
BTN3A1	7.5997	7.3033	7.8669	7.8144	7.4746	7.0505	7.5509	7.6108	7.3155	7.7279	7.2431	7.9138	8.0267	7.7203	8.0391	7.5743	7.5337	7.8433	7.7569	8.0073	7.7171	7.6621	7.345	7.316	7.5027	7.9319	7.4931	7.5789	7.7558	7.9186	7.8228	7.677	7.9114	7.8966	7.5645	7.7758	7.6416	6.7684	6.5912	6.5372	6.6406	6.7739	6.9861	6.8289	6.176	6.5113	6.3819	6.8793	6.8435
BTN3A2	6.3839	7.1668	7.7125	6.8845	7.3535	6.5678	7.3948	7.3724	6.9885	7.2522	7.1679	7.6892	8.1746	7.2831	7.8195	7.3886	6.8204	7.2795	7.3429	7.2924	7.4871	7.709	7.1448	6.3572	7.1756	7.8006	6.8972	7.5445	7.7728	7.6009	7.4774	6.781	7.3012	7.3779	7.5338	7.6352	7.6647	6.6938	6.8942	6.6197	6.8368	6.9465	7.1181	7.0442	6.965	6.9902	6.5292	7.139	7.1073
BTN3A3	7.157	6.892	7.1545	6.7877	7.3058	6.3544	7.0052	7.2501	6.1414	6.271	6.4285	6.6986	7.4438	6.4216	7.1734	6.8009	7.1861	6.2749	7.2488	7.2345	6.9326	7.1566	7.1707	6.0347	6.7987	7.5076	5.9522	6.9548	6.9998	6.1602	6.6173	6.7236	7.5934	6.6213	6.7543	6.7523	7.4429	6.0733	5.7946	6.2285	5.3718	6.2127	6.1757	6.1871	5.9126	5.4875	5.9314	6.4035	6.0988
BTNL2	5.355	5.8139	5.6161	6.0322	5.2923	5.8949	5.5781	5.4819	5.7435	5.7428	5.9108	5.7796	5.5663	5.6161	5.2749	5.6161	5.2938	6.1472	5.5454	5.5474	5.6678	5.6161	5.3123	5.3446	5.6187	5.6161	5.7074	5.2851	5.5178	5.6094	5.5351	6.1672	5.7723	5.6806	5.5922	5.7211	5.894	3.267	3.7928	3.5731	3.7448	3.7322	3.5501	3.4772	3.5102	3.7413	3.6937	3.6902	3.5478
BTNL3	7.1345	6.9257	7.481	7.5997	7.3984	7.1496	7.2598	7.3562	7.3256	7.4553	7.659	7.2781	7.0575	7.3979	7.2665	7.4882	7.35	8.0664	7.2686	7.1808	7.4172	7.2266	7.1617	7.3359	7.4702	7.4297	7.8847	7.3601	7.3914	7.3516	7.5248	7.8496	7.662	7.7148	7.3494	7.2931	7.3795	5.2016	5.1221	5.7734	5.5195	5.2368	5.3924	5.3732	5.476	5.0235	5.3745	5.3301	5.133
BTNL8	6.8515	7.4189	6.7468	7.1152	6.6532	7.0986	7.1429	6.3999	7.656	6.7867	7.0484	7.0751	6.6954	6.5892	6.5447	6.7069	6.5372	7.0393	6.7879	6.4971	6.7038	6.7254	6.4684	6.6131	6.3655	6.6549	6.4018	6.0636	6.6112	6.5281	6.7648	7.2793	6.489	6.6416	6.8168	6.9084	6.8798	2.8848	2.9705	3.2371	2.9446	2.948	3.1244	3.027	2.8315	2.835	2.9517	2.9877	2.7745
BTRC	6.0681	6.0022	6.1467	6.1144	5.9497	6.0519	6.0548	6.1292	6.0466	6.1044	6.2582	6.1492	6.1061	6.058	6.1764	6.2368	6.0287	6.1118	6.0013	5.9473	6.1656	6.0013	6.0244	6.0662	5.8875	6.1171	6.1634	6.0265	6.1032	6.1026	6.0797	6.0781	6.1822	6.0581	6.1097	6.2036	6.2167	4.5758	4.5264	4.5604	4.4312	4.6531	4.6394	4.4222	4.4495	4.5478	4.4533	4.522	4.6772
BUB1	5.2048	5.2939	5.5294	5.2182	5.4601	4.7875	4.954	4.7719	4.958	4.756	4.9103	5.0124	4.7437	4.5936	4.6679	4.8755	5.3627	5.0984	5.2785	4.9215	5.3569	5.1413	5.2037	5.1801	5.7038	5.4024	5.1554	5.2258	4.64	4.8041	4.7807	5.1262	5.2784	4.7652	4.7148	4.752	4.9268	4.2427	3.5287	3.8186	3.221	3.5415	3.5181	3.6732	4.2259	3.9907	3.9416	3.0655	2.9222
BUB1B	8.2431	8.7634	9.2284	8.3873	9.7766	6.018	7.0507	6.5406	5.9188	5.7826	5.9285	6.3819	6.1253	5.5446	5.9471	6.2468	9.4964	7.0217	9.2322	8.2506	8.6642	8.364	9.3847	7.9345	9.2014	9.3096	7.9063	8.6975	5.9157	5.8428	6.0696	5.4402	7.2087	5.7648	5.7412	5.7127	6.2753	8.4149	7.3416	7.0268	4.4989	6.7521	6.8227	7.2252	7.892	7.6988	7.48	4.8367	3.3936
BUB3	7.5915	7.5271	7.8086	7.5787	7.5813	7.3931	7.3447	7.5162	7.2988	7.475	7.4091	7.435	7.5465	7.378	7.5007	7.398	7.8565	7.316	7.7692	7.5716	7.6241	7.5214	7.8027	7.5966	7.8352	7.8322	7.3416	7.7471	7.4556	7.4135	7.4888	7.0319	7.5571	7.2134	7.4755	7.4339	7.4743	6.9086	6.4807	6.7562	6.3562	6.5742	6.5023	6.6408	6.5428	6.759	6.7995	6.3457	6.2263
BUD31	7.4626	7.4985	7.5518	7.7233	7.8657	7.5626	7.619	7.8858	7.4769	7.6805	7.6311	7.4374	7.5985	7.6453	7.5778	7.4724	7.8403	7.5698	7.7521	8.0369	7.6867	7.6778	7.7317	7.5171	8.067	7.6261	7.7454	7.8376	7.732	7.7367	7.8555	7.9419	7.6861	7.6664	7.7265	7.5424	7.6861	6.1518	6.0075	6.2234	6.2168	6.1091	6.1305	6.1362	6.5043	6.2275	6.176	6.1276	6.1398
BYSL	7.6245	7.9375	7.8815	8.1189	8.0364	7.2483	7.639	7.4019	7.9037	7.5176	7.4156	7.5351	7.497	7.4731	7.5599	7.8835	8.0975	7.2419	7.551	7.6683	7.6716	7.6012	7.8532	7.71	7.4385	7.6403	7.1253	7.5041	7.6787	7.5758	7.6025	7.5383	7.7858	7.2908	7.7617	7.69	7.8533	6.4715	6.2544	6.5212	6.3316	6.2323	6.0992	6.2646	6.8442	6.7454	6.728	5.6114	5.4704
BZRAP1	7.4499	7.546	7.4483	7.1984	7.2394	7.0693	7.2318	7.245	7.0065	7.1368	7.1249	7.0307	7.1747	7.1569	7.0429	6.9325	7.3251	7.671	7.1625	7.6452	7.1249	7.4497	7.3337	7.1567	7.1101	7.5277	7.0585	7.5722	7.2782	7.3625	7.3861	7.344	7.3304	7.1233	6.8905	7.0788	6.5034	5.4255	5.6579	5.4042	5.6776	5.8445	5.4483	5.3686	5.4091	5.5157	5.2319	6.0559	6.029
BZW1	9.5143	9.5547	9.5059	9.0088	9.2666	8.8943	9.1336	9.2028	9.2712	9.4332	9.3187	9.3758	9.5998	9.1903	9.3641	9.4751	9.6888	9.347	9.5619	9.4477	9.8629	9.7007	9.4118	9.2871	9.5781	9.7245	8.6013	9.3639	9.4704	9.1685	9.5445	8.6947	9.635	8.9913	9.4238	9.7218	9.5894	9.3928	8.7863	9.0365	8.9917	8.5813	9.1128	8.8824	8.7022	9.0922	9.1373	8.5088	8.424
BZW2	9.358	9.5046	9.3436	9.1797	9.6383	8.9331	9.0068	8.9728	9.4669	9.1672	9.0448	8.8586	9.14	9.3684	9.1449	9.1441	9.5841	8.5105	9.3858	9.445	9.4156	9.4226	9.3699	9.2036	9.1733	9.1293	8.3267	9.1087	9.3337	9.0085	9.2082	8.7095	9.3114	9.4551	9.3058	9.1956	9.53	8.72	8.6513	8.5366	8.4	8.561	8.4885	8.4446	8.7773	8.731	8.8112	7.9635	7.4634
C10orf10	6.4791	6.4205	6.5188	6.3344	6.0866	7.6968	8.2257	6.8164	10.47	10.4168	10.8898	10.3638	8.7522	10.2136	9.6203	9.1903	6.2922	6.0397	6.0141	6.5191	6.1982	6.1923	6.5857	7.102	7.2819	6.3285	6.7266	6.4157	10.3084	8.788	8.5537	8.8008	8.7122	9.4102	10.3066	7.0697	8.7918	5.5025	6.368	5.3818	10.7298	5.1817	6.5596	5.1707	5.5355	5.5411	5.2208	9.4791	7.6227
C10orf12	5.608	5.6164	5.6327	5.5317	5.5711	5.4977	5.531	5.4192	5.6214	5.4998	5.5017	5.7701	5.6425	5.5484	5.5605	5.6788	5.4315	5.6632	5.603	5.5794	5.6345	5.5533	5.5659	5.5066	5.5678	5.4053	5.3635	5.4188	5.543	5.5013	5.4521	5.7677	5.6312	5.439	5.616	5.5951	5.6133	3.8127	3.8452	3.7409	3.7144	3.8027	3.9649	3.8574	3.9132	3.8719	3.9376	4.0655	4.0421
C10orf2	6.6271	6.6526	6.9777	7.08	7.2233	6.1381	6.5626	6.7278	6.6831	6.7939	6.3573	6.5722	6.3738	6.461	6.7276	6.8843	6.9861	6.8797	6.7408	6.9822	6.5633	6.7811	6.7407	6.6888	6.8353	6.7238	6.6166	6.74	6.8917	6.9122	6.8903	6.7959	6.6693	6.2701	6.9356	6.717	6.808	5.0938	4.5377	5.0797	4.9633	5.2098	5.0089	5.312	5.416	5.4826	5.2956	4.5854	4.3469
C10orf76	6.3059	6.1068	6.1188	6.332	6.2929	6.2724	6.2985	6.2681	6.1737	6.1557	6.3834	6.3228	6.4501	6.3601	6.3986	6.3448	6.245	6.1875	6.1274	6.3298	6.3143	6.1876	6.4511	6.3054	6.3089	6.2447	6.2283	6.2322	6.333	6.3638	6.3481	6.2104	6.4798	5.9743	6.3649	6.3946	6.2909	4.6368	4.6128	4.7857	4.7732	4.6703	4.7144	4.6179	4.8101	4.9251	4.9488	4.6147	4.7692
C10orf88	6.807	6.9451	6.3943	6.458	6.3178	6.747	6.8598	6.2802	7.2039	7.0906	7.4997	7.3176	7.012	6.6421	7.0109	7.1329	6.5967	6.3236	6.4642	6.3719	6.2694	6.5367	6.5013	6.7462	6.3268	6.3203	6.2047	6.4107	6.9697	6.7957	6.6761	6.7244	7.0294	6.7182	7.2184	6.7415	7.2339	4.9474	4.6639	4.9959	5.5786	5.0782	4.8434	5.2314	4.87	4.9381	4.8108	4.6465	4.7249
C10orf95	6.0977	5.9893	6.088	6.1817	6.0128	6.0974	6.1242	6.3381	6.0987	6.0045	6.088	6.1087	5.695	6.3432	6.0036	5.9368	6.0796	6.4208	6.2172	6.0407	6.1392	5.9431	5.8586	6.0771	6.7006	6.227	6.2479	6.0167	5.8133	6.0943	6.179	6.4517	5.8311	6.2851	6.088	5.7961	6.0503	3.8072	3.7872	3.8638	3.9359	3.9357	3.6843	3.8838	3.94	3.7565	4.049	3.6677	3.4184
C11orf1	6.2503	6.2892	6.1241	5.8879	5.7327	5.787	6.1405	6.2089	5.8124	5.7442	5.7528	5.7872	5.8728	5.7114	5.5859	5.7232	6.199	6.0708	6.0781	6.4856	6.0314	6.2705	6.0184	6.0913	6.1822	6.0048	6.1699	5.8568	5.6451	5.5611	5.8168	5.5222	5.9734	5.5067	5.5738	5.5002	5.735	5.1135	4.9218	5.1415	4.5173	5.108	5.0021	5.1193	5.1995	5.158	5.1898	4.9636	4.7093
C11orf16	8.2637	7.8107	8.4198	8.4998	8.3835	8.1933	8.5765	8.3078	8.2453	8.2518	8.2293	8.2962	8.1186	8.3855	8.2724	7.9619	7.8846	8.7663	8.2352	8.1136	8.4542	8.3786	8.2603	8.0062	8.3433	8.1096	8.0542	8.0143	8.1525	8.3012	8.4051	8.5511	7.908	8.686	8.2041	8.0943	8.2279	5.8078	6.1717	5.6696	6.2063	5.739	5.6531	6.0142	5.8169	5.6985	5.921	5.5902	5.448
C11orf21	5.6897	5.8623	5.8786	6.1788	5.802	5.8299	5.6572	5.7575	5.7404	5.837	5.858	5.9537	5.9304	5.7914	5.8139	5.9229	5.966	6.2141	5.7346	5.8247	5.8018	5.9618	5.8241	5.881	5.8017	6.0146	6.352	5.7772	5.9037	6.0422	6.0263	6.2806	5.9805	6.2993	5.6943	5.9928	5.9076	3.4056	3.6055	3.6036	3.9217	3.5699	3.6556	3.7233	3.4309	3.6621	3.5936	3.8249	3.6504
C11orf24	8.0671	8.378	8.4063	8.3617	9.0239	7.7459	7.8315	8.0186	7.8499	7.7956	7.7997	7.4768	7.932	8.02	7.894	7.9909	9.1606	8.1246	8.3262	8.1622	8.1632	8.0769	8.3808	8.1449	7.9655	8.4141	7.966	8.1751	8.0067	7.8857	8.0991	7.7004	8.014	7.5183	8.0031	7.9697	7.898	7.136	7.2264	7.0655	6.6657	6.8239	7.2575	7.015	7.3906	7.3428	6.9941	7.1208	6.5926
C11orf30	5.6379	5.6434	5.6518	5.5331	5.706	5.4122	5.488	5.5914	5.4793	5.3306	5.3268	5.464	5.4238	5.4382	5.5754	5.2987	5.6627	5.4589	5.5898	5.6207	5.482	5.5055	5.5327	5.5025	5.6184	5.4781	5.3572	5.5262	5.4801	5.4422	5.3935	5.3788	5.3785	5.5856	5.4481	5.3698	5.4488	4.7177	4.7527	4.5924	4.4335	4.5413	4.527	4.5098	4.5582	4.7661	4.4689	4.6417	4.7094
C11orf49	7.32	7.2733	7.5838	7.3879	7.5672	7.4254	7.6557	7.7364	7.3551	7.1017	7.2164	7.3263	7.3696	7.2729	7.2284	7.2218	7.4501	7.4743	7.4034	7.6332	7.5301	7.407	7.7192	7.6758	7.8131	7.5726	7.8917	7.7325	7.387	7.506	7.4481	7.3223	7.4568	7.6444	7.2438	7.3633	7.2138	6.2103	6.2363	6.2132	6.036	6.3603	6.2651	6.2428	6.4993	6.1228	6.3644	5.7389	5.8309
C11orf57	6.5156	6.3116	6.2461	6.1448	6.1505	6.4551	6.5649	6.5048	6.2428	6.21	6.3091	6.347	6.3086	6.2712	6.3036	6.4342	6.4384	6.1825	6.3326	6.2916	6.3954	6.3268	6.5656	6.5019	6.4876	6.3252	6.2958	6.4883	6.4052	6.1202	6.0721	6.1662	6.1209	6.0251	6.3894	6.2206	6.4811	4.9385	4.687	4.811	4.7731	4.9557	5.0028	4.7644	4.6272	4.7071	4.9434	4.7401	4.8297
C11orf58	7.2691	7.1221	7.0699	6.8808	6.9918	6.9794	7.1649	7.2023	7.0552	7.0656	6.9944	7.0475	7.2633	7.0925	7.1244	7.0835	7.2903	6.8329	7.2008	7.2846	7.2123	7.2247	7.267	7.1144	7.2177	7.1909	6.8887	7.3133	7.1726	7.1379	7.0729	6.7352	7.1052	7.2938	7.1875	7.2205	7.191	6.1688	5.9981	6.1294	6.0751	6.0711	6.003	6.1096	5.8755	6.1225	6.1581	6.1469	6.0944
C11orf63	5.8762	5.8897	6.1311	6.1486	5.7612	6.6429	6.4887	5.9908	6.1145	6.29	6.3166	6.1732	6.0781	6.3059	6.0686	6.0386	5.7139	5.98	5.8746	5.483	5.8757	5.8251	5.8404	5.8661	5.7484	5.6726	5.7743	5.8043	6.2754	6.3551	5.8916	6.2121	5.8337	6.0378	6.147	6.3424	6.1454	3.7622	4.1302	4.1336	4.2104	3.8618	3.6145	4.0051	4.0285	3.7273	3.9655	3.5611	3.3203
[truncated: 10,662 more rows]
[truncated: 260 more columns]
